# Supplementary material for: Genetic Exploration of the Exit from Self-Renewal Using Haploid Embryonic Stem Cells
Source: Cell Stem Cell. 2014 Mar 6;14(3):385–93. doi: 10.1016/j.stem.2013.12.008 (PMC3995090; doi:10.1016/j.stem.2013.12.008)
Supplement: Table S1. Screen Hits Fulfilling Cutoff Criteria in Clonal or High-Throughput Screen, Related to Figure 1 [file mmc2.xlsx]

## Sheet: summary
Table S1, related to Figure 1 - Screen hits fulfilling cutoff criteria in clonal or high throughput screen
	Genes satisfying cutoff criteria identified in 7 clonal screens	Genes satisfying cutoff criteria identified in 4 high throughput screens
1	Tcf7l1	Tcf7l1
2	Zfp706	Mapk1
3	Actr2	Pten
4	Copg	Etv5
5	Hira	Rragc
6	Klhl24	Ass1
7	Cars	Smarcad1
8	Mcm7	Akt3
9	Prkci	Etl4
10	Smg7	Clk1
11	Taf5l	Hnrnpc
12	Tet1	Gtf2ird1
13	Ctdsp1	Tpd52
14	Map2k2	Smg6
15	Rlim	Abl1
16	Prpf38b	Arid5b
17	Tcf4	Kdm5b
18	Ankrd27	Brd4
19	Pum1	Cald1
20	Ddx5	Sos1
21	1500032L24Rik	Ahdc1
22	Nufip1	Zfp423
23	Vac14	1110012J17Rik
24	Pcbp2	Rbpj
25	Wdr82	Mum1
26	2810432D09Rik	Pxn
27	4930422G04Rik	Zcchc2
28	Nr2f6	Bri3
29	Arhgdib	Naca
30	Chaf1a	Pdhx
31	Csnk1a1	Ccnd3
32	Slc7a1	Usp9x
33	Btbd3	Pogz
34	Arntl	Nr2c2
35	Rbm34	Myst4
36	Rpl7a	Kdm5c
37	Fam108c	Large
38	Etv5	Abl2
39	Bivm	Cep55
40	AI597468	Gfpt2
41	1110012J17Rik	Jarid2
42	Pde4d	Ncoa7
43	Cndp2	Sbf2
44	Hspbap1	Lace1
45	Rbpms	Kdm6a
46	Timeless	Smad4
47	Dmd	Sufu
48	Jund	Ubac2
49	Gphn	E430025E21Rik
50	Grhl3	Pax6
51	Tada2a	Jub
52	Kidins220	Lphn2
53	Ambra1	Wasf2
54	Ptplad1	Tnks
55	Tomm20	Myo10
56	Rai14	Flnb
57	Jup	Gphn
58	Nisch	Rsrc1
59	Acap2	Srpk1
60	Aars2	Spnb4
61	Slc25a36	Anln
62	Asns	Manba
63	Map3k12	E2f1
64	G3bp2	Tsr1
65	Camk1d	Lsg1
66	Suz12	Phc1
67	Crnkl1	Mthfd1l
68	Yipf5	Obfc1
69		Zfp532
70		Trrap
71		Rcc2
72		Tdp2
73		Ngrn
74		Fgfr2
75		Pcmtd1
76		Sf3b4
77		Zfp187
78		Tars2
79		Cdh1
80		Acsl4
81		Fbxo30
82		Dym
83		Mta1
84		Naa15
85		Smyd4
86		Srsf4
87		Pkp4
88		Ado
89		Vac14
90		Camk1d
91		Rfx7
92		Nav2
93		Ptch2
94		Nrf1
95		Commd6
96		A830080D01Rik
97		Dpy30
98		Cgnl1
99		Arhgef3
100		Ipo9
101		Fbxo42
102		Cdk17
103		BC030336
104		Rrp12
105		Ext1
106		Lsm6
107		Slc35b4
108		Apc
109		Dedd2
110		Wdr11
111		Pef1
112		Ldlrad3
113		H2afv
114		Alg13
115		Atrx
116		Actr1b
117		Rrm2
118		Xpo1
119		Ehmt1
120		Ptprk
121		Rest
122		Lrp2
123		Ino80d
124		Nhedc1
125		Sms
126		Nptn
127		Cd81
128		Mtf2
129		Rpn2
130		BC052040
131		Tmem131
132		Neo1
133		Gatad2a
134		Kit
135		Fbxw7
136		Nf2
137		Ubtf
138		Rtkn2
139		Nop14
140		Prune2
141		Pphln1
142		Gsk3b
143		Khdrbs3
144		1110008L16Rik
145		Uba6
146		Rapgef1
147		Impa2
148		Def6
149		E2f4
150		Rsf1
151		Gde1
152		Fam54b
153		Sec23a
154		Nup107
155		Nob1
156		Zfp473
157		Lama5
158		Nbr1
159		Vangl1
160		Zfp58
161		Wnk1
162		Ssr2
163		Mreg
164		Spata7
165		Sik3
166		Cst3
167		Uhrf1
168		Edc3
169		Traip
170		Rpl13
171		Prkci
172		Rbck1
173		Map4k3
174		Spast
175		Sptlc2
176		4933426M11Rik
177		Pitpnc1
178		Luc7l2
179		H2afj
180		Sephs1
181		Zbtb1
182		Mtmr3
183		Gab1
184		Ctbp2
185		Mkln1
186		Atp13a2
187		Hnrpll
188		Lasp1
189		Ggnbp2
190		Anp32a
191		Exoc4
192		Jam2
193		Glce
194		Grlf1
195		Rere
196		Usp24
197		2810408M09Rik
198		Ttc27
199		Aatf
200		Nt5dc1
201		Huwe1
202		Trim8
203		Pdlim1
204		Med1
205		Zfp105
206		Rhbdd2
207		Tmeff1
208		Dclk2
209		Xrcc5
210		Ubxn7
211		Ep300
212		Ubr5
213		Wdhd1
214		Tm9sf2
215		X99384
216		Dpy19l1
217		Qrich1
218		Mtus1
219		Trim6
220		Brpf3
221		G2e3
222		Calcoco2
223		B3gnt2
224		Commd1
225		Tpm1
226		Alkbh8
227		Hat1
228		Ctdspl2
229		Pex6
230		Mllt6
231		Med13
232		Dhx9
233		Hspa4
234		Sulf1
235		Zfp280b
236		Myb
237		Rnf128
238		Arih2
239		Mtmr7
240		Leprotl1
241		Cdc42ep5
242		Kras
243		Lin54
244		Epha2
245		Pum1
246		Rnf115
247		Anapc1
248		Ptplb
249		Larp4
250		Ipo5
251		A230046K03Rik

## Sheet: Clonal 1 to 4
isite.chr	isite.loc	isite.strand	Clonal 1 count	Clonal 2 count	Clonal 3 count	Clonal 4 count	isite.orientation	ENSEMBL.transcript	gene.name	gene.chr:start:end:strand	description	Rex1-GFP_2i_T=0	Rex1-GFP_2i_T=16	Rex1-GFP_2i_T=24high	Rex1-GFP_2i_T=24low	isite.annotation number of exons: relative position of integration
chr6	72776604	-1	320636	256388	1562	431	forward	ENSMUST00000069536	Tcf7l1	chr6:72626378-72789254:-1	transcription factor 7 like 1 (T cell specific, HMG box) [Source:MGI Symbol;Acc:MGI:1202876]	54.5	70.11	61.74	33.57	12:intron_3-4
chr16	18878679	1	28206				forward	ENSMUST00000004222	Hira	chr16:18877066-18970309:1	histone cell cycle regulation defective homolog A (S. cerevisiae) [Source:MGI Symbol;Acc:MGI:99430]	14.85	22.21	17.25	24.05	25:intron_1-2
chr16	18878679	1	28206				forward	ENSMUST00000153397	Hira	chr16:18877270-18935080:1	histone cell cycle regulation defective homolog A (S. cerevisiae) [Source:MGI Symbol;Acc:MGI:99430]	14.85	22.21	17.25	24.05	16:intron_1-2
chr16	18878679	1	28206				forward	ENSMUST00000120532	Hira	chr16:18877037-18928030:1	histone cell cycle regulation defective homolog A (S. cerevisiae) [Source:MGI Symbol;Acc:MGI:99430]	14.85	22.21	17.25	24.05	13:intron_1-2|5UTR
chr16	20099228	1	17462	1	4996	20	forward	ENSMUST00000023509	Klhl24	chr16:20097554-20127744:1	kelch-like 24 (Drosophila) [Source:MGI Symbol;Acc:MGI:1923035]	9.97	8.7	7.26	9.98	5UTR|8:intron_1-2
chr1	152853090	-1	14772				forward	ENSMUST00000111836	Smg7	chr1:152836996-152902646:-1	Smg-7 homolog, nonsense mediated mRNA decay factor (C. elegans) [Source:MGI Symbol;Acc:MGI:2682334]	25.34	33.42	25.54	23.82	23:intron_11-12
chr1	152853090	-1	14772				forward	ENSMUST00000043560	Smg7	chr1:152836996-152878168:-1	Smg-7 homolog, nonsense mediated mRNA decay factor (C. elegans) [Source:MGI Symbol;Acc:MGI:2682334]	25.34	33.42	25.54	23.82	23:intron_11-12
chr1	152853090	-1	14772				forward	ENSMUST00000073441	Smg7	chr1:152836996-152902646:-1	Smg-7 homolog, nonsense mediated mRNA decay factor (C. elegans) [Source:MGI Symbol;Acc:MGI:2682334]	25.34	33.42	25.54	23.82	22:intron_11-12
chr8	124011857	-1	14425				forward	ENSMUST00000165628	Taf5l	chr8:123996318-124021309:-1	TAF5-like RNA polymerase II, p300/CBP-associated factor (PCAF)-associated factor [Source:MGI Symbol;Acc:MGI:1919039]	31.75	29.88	32.99	22.87	5:intron_1-2
chr8	124011857	-1	14425				forward	ENSMUST00000093039	Taf5l	chr8:123996318-124021008:-1	TAF5-like RNA polymerase II, p300/CBP-associated factor (PCAF)-associated factor [Source:MGI Symbol;Acc:MGI:1919039]	31.75	29.88	32.99	22.87	5:intron_1-2
chr6	72721474	-1	14110				forward	ENSMUST00000069536	Tcf7l1	chr6:72626378-72789254:-1	transcription factor 7 like 1 (T cell specific, HMG box) [Source:MGI Symbol;Acc:MGI:1202876]	54.5	70.11	61.74	33.57	12:intron_3-4
chr10	62851752	-1	13875			1	forward	ENSMUST00000174189	Tet1	chr10:62804577-62899118:-1	tet methylcytosine dioxygenase 1 [Source:MGI Symbol;Acc:MGI:1098693]	7.47	16.12	8.22	20.29	13:intron_3-4
chr10	81105825	-1	7564				reverse	ENSMUST00000048223	Map2k2	chr10:81105972-81123845:1	mitogen-activated protein kinase kinase 2 [Source:MGI Symbol;Acc:MGI:1346867]	34.09	37.34	43.3	34.58	upstream:-147
chr10	81105825	-1	7564				reverse	ENSMUST00000143517	Map2k2	chr10:81105915-81124697:1	mitogen-activated protein kinase kinase 2 [Source:MGI Symbol;Acc:MGI:1346867]	34.09	37.34	43.3	34.58	upstream:-90
chr10	81105825	-1	7564				reverse	ENSMUST00000105331	Map2k2	chr10:81105947-81123883:1	mitogen-activated protein kinase kinase 2 [Source:MGI Symbol;Acc:MGI:1346867]	34.09	37.34	43.3	34.58	upstream:-122
chrX	103974361	-1	6482				forward	ENSMUST00000070705	Rlim	chrX:103957163-103981284:-1	ring finger protein, LIM domain interacting [Source:MGI Symbol;Acc:MGI:1342291]	26.37	36.74	32.08	53.6	5:intron_2-3
chrX	103974361	-1	6482				forward	ENSMUST00000121153	Rlim	chrX:103957163-103981284:-1	ring finger protein, LIM domain interacting [Source:MGI Symbol;Acc:MGI:1342291]	26.37	36.74	32.08	53.6	5:intron_2-3|5UTR
chr3	108910941	-1	4889			1	forward	ENSMUST00000029480	Prpf38b	chr3:108902807-108911727:-1	PRP38 pre-mRNA processing factor 38 (yeast) domain containing B [Source:MGI Symbol;Acc:MGI:1914171]	55.96	66.01	52.59	62.61	6:intron_1-2
chr10	62844898	-1	2163				forward	ENSMUST00000174189	Tet1	chr10:62804577-62899118:-1	tet methylcytosine dioxygenase 1 [Source:MGI Symbol;Acc:MGI:1098693]	7.47	16.12	8.22	20.29	13:intron_3-4
chr15	82338713	-1	1856				reverse	ENSMUST00000160994	1500032L24Rik	chr15:82338959-82349059:1	RIKEN cDNA 1500032L24 gene [Source:MGI Symbol;Acc:MGI:1916279]	121.95	137.42	162.64	98.87	upstream:-246
chr15	102492093	1	1279				forward	ENSMUST00000078404	Pcbp2	chr15:102470632-102500059:1	poly(rC) binding protein 2 [Source:MGI Symbol;Acc:MGI:108202]	384.76	282.77	320.45	304.69	14:intron_13-14
chr15	102492093	1	1279				forward	ENSMUST00000108838	Pcbp2	chr15:102470632-102500059:1	poly(rC) binding protein 2 [Source:MGI Symbol;Acc:MGI:108202]	384.76	282.77	320.45	304.69	14:intron_13-14
chr15	102492093	1	1279				forward	ENSMUST00000077037	Pcbp2	chr15:102470632-102500059:1	poly(rC) binding protein 2 [Source:MGI Symbol;Acc:MGI:108202]	384.76	282.77	320.45	304.69	15:intron_14-15
chr8	71380026	-1	775				forward	ENSMUST00000002466	Nr2f6	chr8:71374127-71381960:-1	nuclear receptor subfamily 2, group F, member 6 [Source:MGI Symbol;Acc:MGI:1352453]	4.74	12.22	10.38	15.2	4:intron_1-2
chr6	136931714	-1	552				forward	ENSMUST00000111891	Arhgdib	chr6:136924001-136941899:-1	Rho, GDP dissociation inhibitor (GDI) beta [Source:MGI Symbol;Acc:MGI:101940]	17.7	26.95	33.64	11.11	6:intron_3-4
chr6	136931714	-1	552				forward	ENSMUST00000032344	Arhgdib	chr6:136923523-136941756:-1	Rho, GDP dissociation inhibitor (GDI) beta [Source:MGI Symbol;Acc:MGI:101940]	17.7	26.95	33.64	11.11	6:intron_3-4
chr6	136931714	-1	552				forward	ENSMUST00000111892	Arhgdib	chr6:136923656-136941503:-1	Rho, GDP dissociation inhibitor (GDI) beta [Source:MGI Symbol;Acc:MGI:101940]	17.7	26.95	33.64	11.11	6:intron_3-4
chr17	56050668	1	499				forward	ENSMUST00000002914	Chaf1a	chr17:56040416-56068026:1	chromatin assembly factor 1, subunit A (p150) [Source:MGI Symbol;Acc:MGI:1351331]	23.64	36.71	26.7	34.06	14:intron_3-4
chr17	56050474	1	429				forward	ENSMUST00000002914	Chaf1a	chr17:56040416-56068026:1	chromatin assembly factor 1, subunit A (p150) [Source:MGI Symbol;Acc:MGI:1351331]	23.64	36.71	26.7	34.06	14:intron_3-4
chr7	113258688	1	253		3		forward	ENSMUST00000047321	Arntl	chr7:113207465-113314122:1	aryl hydrocarbon receptor nuclear translocator-like [Source:MGI Symbol;Acc:MGI:1096381]	8.08	6.51	6.03	6.13	20:intron_2-3|5UTR
chr8	126947915	1	236			2	reverse	ENSMUST00000045994	Rbm34	chr8:126947175-126971079:-1	RNA binding motif protein 34 [Source:MGI Symbol;Acc:MGI:1098653]	27.52	23.42	25.4	18.98	3UTR
chr6	72776605	-1	235	673			forward	ENSMUST00000069536	Tcf7l1	chr6:72626378-72789254:-1	transcription factor 7 like 1 (T cell specific, HMG box) [Source:MGI Symbol;Acc:MGI:1202876]	54.5	70.11	61.74	33.57	12:intron_3-4
chr3	31019400	1	181	13450	72	1852	forward	ENSMUST00000108249	Prkci	chr3:30995747-31052741:1	protein kinase C, iota [Source:MGI Symbol;Acc:MGI:99260]	65.9	92.72	67.7	83.81	18:intron_2-3
chr6	72754855	-1	177		26		forward	ENSMUST00000069536	Tcf7l1	chr6:72626378-72789254:-1	transcription factor 7 like 1 (T cell specific, HMG box) [Source:MGI Symbol;Acc:MGI:1202876]	54.5	70.11	61.74	33.57	12:intron_3-4
chr16	20099280	1	163				forward	ENSMUST00000023509	Klhl24	chr16:20097554-20127744:1	kelch-like 24 (Drosophila) [Source:MGI Symbol;Acc:MGI:1923035]	9.97	8.7	7.26	9.98	5UTR|8:intron_1-2
chr16	18878681	1	135				forward	ENSMUST00000004222	Hira	chr16:18877066-18970309:1	histone cell cycle regulation defective homolog A (S. cerevisiae) [Source:MGI Symbol;Acc:MGI:99430]	14.85	22.21	17.25	24.05	25:intron_1-2
chr16	18878681	1	135				forward	ENSMUST00000153397	Hira	chr16:18877270-18935080:1	histone cell cycle regulation defective homolog A (S. cerevisiae) [Source:MGI Symbol;Acc:MGI:99430]	14.85	22.21	17.25	24.05	16:intron_1-2
chr16	18878681	1	135				forward	ENSMUST00000120532	Hira	chr16:18877037-18928030:1	histone cell cycle regulation defective homolog A (S. cerevisiae) [Source:MGI Symbol;Acc:MGI:99430]	14.85	22.21	17.25	24.05	13:intron_1-2|5UTR
chr15	102492095	1	51				forward	ENSMUST00000078404	Pcbp2	chr15:102470632-102500059:1	poly(rC) binding protein 2 [Source:MGI Symbol;Acc:MGI:108202]	384.76	282.77	320.45	304.69	14:intron_13-14
chr15	102492095	1	51				forward	ENSMUST00000108838	Pcbp2	chr15:102470632-102500059:1	poly(rC) binding protein 2 [Source:MGI Symbol;Acc:MGI:108202]	384.76	282.77	320.45	304.69	14:intron_13-14
chr15	102492095	1	51				forward	ENSMUST00000077037	Pcbp2	chr15:102470632-102500059:1	poly(rC) binding protein 2 [Source:MGI Symbol;Acc:MGI:108202]	384.76	282.77	320.45	304.69	15:intron_14-15
chr8	33849230	-1	40				forward	ENSMUST00000053251	Rbpms	chr8:33782644-33929841:-1	RNA binding protein gene with multiple splicing [Source:MGI Symbol;Acc:MGI:1334446]	51.28	57.68	65.3	63.42	8:intron_4-5
chr8	33849230	-1	40				forward	ENSMUST00000033994	Rbpms	chr8:33782644-33929841:-1	RNA binding protein gene with multiple splicing [Source:MGI Symbol;Acc:MGI:1334446]	51.28	57.68	65.3	63.42	9:intron_4-5
chr8	33849230	-1	40				forward	ENSMUST00000033995	Rbpms	chr8:33803959-33929841:-1	RNA binding protein gene with multiple splicing [Source:MGI Symbol;Acc:MGI:1334446]	51.28	57.68	65.3	63.42	7:intron_4-5
chr8	70697766	-1	36				reverse	ENSMUST00000095267	Jund	chr8:70697739-70700616:1	Jun proto-oncogene related gene d [Source:MGI Symbol;Acc:MGI:96648]	9.33	18.24	21.61	27.59	5UTR
chr12	78351098	1	32				forward	ENSMUST00000052472	Gphn	chr12:78226655-78684767:1	gephyrin [Source:MGI Symbol;Acc:MGI:109602]	5.17	6.01	5.19	5.76	24:intron_2-3
chr12	78351098	1	32				forward	ENSMUST00000110388	Gphn	chr12:78226655-78684767:1	gephyrin [Source:MGI Symbol;Acc:MGI:109602]	5.17	6.01	5.19	5.76	23:intron_2-3
chr11	84083100	-1	32				forward	ENSMUST00000156151	Tada2a	chr11:84079531-84082956:-1	transcriptional adaptor 2A [Source:MGI Symbol;Acc:MGI:2144471]	36.01	35.29	42.1	35.67	upstream:-144
chr16	20099212	1	21				forward	ENSMUST00000023509	Klhl24	chr16:20097554-20127744:1	kelch-like 24 (Drosophila) [Source:MGI Symbol;Acc:MGI:1923035]	9.97	8.7	7.26	9.98	5UTR|8:intron_1-2
chr3	89727955	1	19				forward	ENSMUST00000098924	Adar	chr3:89715022-89753446:1	adenosine deaminase, RNA-specific [Source:MGI Symbol;Acc:MGI:1889575]	7.2	9.28	8.32	9.91	15:intron_1-2|5UTR
chr11	84081561	-1	16				forward	ENSMUST00000018795	Tada2a	chr11:84078920-84129600:-1	transcriptional adaptor 2A [Source:MGI Symbol;Acc:MGI:2144471]	36.01	35.29	42.1	35.67	16:intron_15-16
chr16	20099248	1	15				forward	ENSMUST00000023509	Klhl24	chr16:20097554-20127744:1	kelch-like 24 (Drosophila) [Source:MGI Symbol;Acc:MGI:1923035]	9.97	8.7	7.26	9.98	5UTR|8:intron_1-2
chr15	37004902	-1	13			3127	forward	ENSMUST00000078976	Zfp706	chr15:36997031-37007402:-1	zinc finger protein 706 [Source:MGI Symbol;Acc:MGI:1915286]	72.91	40.53	46.05	33.14	4:intron_1-2
chr16	20099320	1	12				forward	ENSMUST00000023509	Klhl24	chr16:20097554-20127744:1	kelch-like 24 (Drosophila) [Source:MGI Symbol;Acc:MGI:1923035]	9.97	8.7	7.26	9.98	5UTR|8:intron_1-2
chr11	20084370	-1	10	7	9	114530	forward	ENSMUST00000000137	Actr2	chr11:20062304-20112913:-1	ARP2 actin-related protein 2 homolog (yeast) [Source:MGI Symbol;Acc:MGI:1913963]	82.54	71.25	56.9	72.49	9:intron_4-5
chr15	102492683	1	10				forward	ENSMUST00000078404	Pcbp2	chr15:102470632-102500059:1	poly(rC) binding protein 2 [Source:MGI Symbol;Acc:MGI:108202]	384.76	282.77	320.45	304.69	14:intron_13-14
chr15	102492683	1	10				forward	ENSMUST00000108838	Pcbp2	chr15:102470632-102500059:1	poly(rC) binding protein 2 [Source:MGI Symbol;Acc:MGI:108202]	384.76	282.77	320.45	304.69	14:intron_13-14
chr15	102492683	1	10				forward	ENSMUST00000077037	Pcbp2	chr15:102470632-102500059:1	poly(rC) binding protein 2 [Source:MGI Symbol;Acc:MGI:108202]	384.76	282.77	320.45	304.69	15:intron_14-15
chr10	80266954	1	9				forward	ENSMUST00000105361	Dazap1	chr10:80265016-80287893:1	DAZ associated protein 1 [Source:MGI Symbol;Acc:MGI:1917498]	61.23	71.56	74.22	53.41	12:intron_1-2
chr10	80266954	1	9				forward	ENSMUST00000105362	Dazap1	chr10:80264984-80288408:1	DAZ associated protein 1 [Source:MGI Symbol;Acc:MGI:1917498]	61.23	71.56	74.22	53.41	12:intron_1-2
chr10	80266954	1	9				forward	ENSMUST00000092305	Dazap1	chr10:80265074-80288408:1	DAZ associated protein 1 [Source:MGI Symbol;Acc:MGI:1917498]	61.23	71.56	74.22	53.41	12:intron_1-2
chr15	102492097	1	6				forward	ENSMUST00000078404	Pcbp2	chr15:102470632-102500059:1	poly(rC) binding protein 2 [Source:MGI Symbol;Acc:MGI:108202]	384.76	282.77	320.45	304.69	14:intron_13-14
chr15	102492097	1	6				forward	ENSMUST00000108838	Pcbp2	chr15:102470632-102500059:1	poly(rC) binding protein 2 [Source:MGI Symbol;Acc:MGI:108202]	384.76	282.77	320.45	304.69	14:intron_13-14
chr15	102492097	1	6				forward	ENSMUST00000077037	Pcbp2	chr15:102470632-102500059:1	poly(rC) binding protein 2 [Source:MGI Symbol;Acc:MGI:108202]	384.76	282.77	320.45	304.69	15:intron_14-15
chr16	20099304	1	5				forward	ENSMUST00000023509	Klhl24	chr16:20097554-20127744:1	kelch-like 24 (Drosophila) [Source:MGI Symbol;Acc:MGI:1923035]	9.97	8.7	7.26	9.98	5UTR|8:intron_1-2
chr16	18878491	1	5				forward	ENSMUST00000004222	Hira	chr16:18877066-18970309:1	histone cell cycle regulation defective homolog A (S. cerevisiae) [Source:MGI Symbol;Acc:MGI:99430]	14.85	22.21	17.25	24.05	25:intron_1-2
chr16	18878491	1	5				forward	ENSMUST00000153397	Hira	chr16:18877270-18935080:1	histone cell cycle regulation defective homolog A (S. cerevisiae) [Source:MGI Symbol;Acc:MGI:99430]	14.85	22.21	17.25	24.05	16:intron_1-2
chr16	18878491	1	5				forward	ENSMUST00000120532	Hira	chr16:18877037-18928030:1	histone cell cycle regulation defective homolog A (S. cerevisiae) [Source:MGI Symbol;Acc:MGI:99430]	14.85	22.21	17.25	24.05	13:intron_1-2|5UTR
chr7	143599713	1	1		6981		reverse	ENSMUST00000134128	Cars	chr7:143587149-143599681:-1	cysteinyl-tRNA synthetase [Source:MGI Symbol;Acc:MGI:1351477]	49.77	60.73	65.62	54.09	upstream:-32
chr16	20099184	1			9421	1395	forward	ENSMUST00000023509	Klhl24	chr16:20097554-20127744:1	kelch-like 24 (Drosophila) [Source:MGI Symbol;Acc:MGI:1923035]	9.97	8.7	7.26	9.98	5UTR|8:intron_1-2
chr15	37005003	-1					forward	ENSMUST00000078976	Zfp706	chr15:36997031-37007402:-1	zinc finger protein 706 [Source:MGI Symbol;Acc:MGI:1915286]	72.91	40.53	46.05	33.14	4:intron_1-2
chr6	87894663	-1					reverse	ENSMUST00000152175	Copg	chr6:87895116-87896102:1	coatomer protein complex, subunit gamma [Source:MGI Symbol;Acc:MGI:1858696]	6.73	11.43	3.96	13.83	upstream:-453
chr6	72694546	-1					forward	ENSMUST00000069536	Tcf7l1	chr6:72626378-72789254:-1	transcription factor 7 like 1 (T cell specific, HMG box) [Source:MGI Symbol;Acc:MGI:1202876]	54.5	70.11	61.74	33.57	12:intron_3-4
chr7	143599708	1					reverse	ENSMUST00000134128	Cars	chr7:143587149-143599681:-1	cysteinyl-tRNA synthetase [Source:MGI Symbol;Acc:MGI:1351477]	49.77	60.73	65.62	54.09	upstream:-27
chr5	138166938	-1			21343		forward	ENSMUST00000148879	Mcm7	chr5:138164600-138171818:-1	minichromosome maintenance deficient 7 (S. cerevisiae) [Source:MGI Symbol;Acc:MGI:1298398]	134.15	152.26	179.35	154.67	9:intron_8-9
chr5	138166938	-1			21343		forward	ENSMUST00000000505	Mcm7	chr5:138164583-138172422:-1	minichromosome maintenance deficient 7 (S. cerevisiae) [Source:MGI Symbol;Acc:MGI:1298398]	134.15	152.26	179.35	154.67	15:intron_11-12
chr6	72781970	-1					forward	ENSMUST00000069536	Tcf7l1	chr6:72626378-72789254:-1	transcription factor 7 like 1 (T cell specific, HMG box) [Source:MGI Symbol;Acc:MGI:1202876]	54.5	70.11	61.74	33.57	12:intron_3-4
chr8	124011860	-1			13089	161	forward	ENSMUST00000165628	Taf5l	chr8:123996318-124021309:-1	TAF5-like RNA polymerase II, p300/CBP-associated factor (PCAF)-associated factor [Source:MGI Symbol;Acc:MGI:1919039]	31.75	29.88	32.99	22.87	5:intron_1-2
chr8	124011860	-1			13089	161	forward	ENSMUST00000093039	Taf5l	chr8:123996318-124021008:-1	TAF5-like RNA polymerase II, p300/CBP-associated factor (PCAF)-associated factor [Source:MGI Symbol;Acc:MGI:1919039]	31.75	29.88	32.99	22.87	5:intron_1-2
chr1	74391635	-1				12834	reverse	ENSMUST00000027367	Ctdsp1	chr1:74391509-74397285:1	CTD (carboxy-terminal domain, RNA polymerase II, polypeptide A) small phosphatase 1 [Source:MGI Symbol;Acc:MGI:2654470]	12.24	13.78	10.02	12.33	5UTR
chr1	74391635	-1				12834	reverse	ENSMUST00000141175	Ctdsp1	chr1:74391795-74397282:1	CTD (carboxy-terminal domain, RNA polymerase II, polypeptide A) small phosphatase 1 [Source:MGI Symbol;Acc:MGI:2654470]	12.24	13.78	10.02	12.33	upstream:-160
chr6	72648987	-1					forward	ENSMUST00000069536	Tcf7l1	chr6:72626378-72789254:-1	transcription factor 7 like 1 (T cell specific, HMG box) [Source:MGI Symbol;Acc:MGI:1202876]	54.5	70.11	61.74	33.57	12:intron_4-5
chr6	72780475	-1					forward	ENSMUST00000069536	Tcf7l1	chr6:72626378-72789254:-1	transcription factor 7 like 1 (T cell specific, HMG box) [Source:MGI Symbol;Acc:MGI:1202876]	54.5	70.11	61.74	33.57	12:intron_3-4
chr6	72779838	-1			1	9536	forward	ENSMUST00000069536	Tcf7l1	chr6:72626378-72789254:-1	transcription factor 7 like 1 (T cell specific, HMG box) [Source:MGI Symbol;Acc:MGI:1202876]	54.5	70.11	61.74	33.57	12:intron_3-4
chr1	74391806	-1					reverse	ENSMUST00000152659	Ctdsp1	chr1:74392162-74394069:1	CTD (carboxy-terminal domain, RNA polymerase II, polypeptide A) small phosphatase 1 [Source:MGI Symbol;Acc:MGI:2654470]	12.24	13.78	10.02	12.33	upstream:-356
chr1	74391806	-1					reverse	ENSMUST00000027367	Ctdsp1	chr1:74391509-74397285:1	CTD (carboxy-terminal domain, RNA polymerase II, polypeptide A) small phosphatase 1 [Source:MGI Symbol;Acc:MGI:2654470]	12.24	13.78	10.02	12.33	5UTR
chr16	20099133X	1					forward	ENSMUST00000023509	Klhl24	chr16:20097554-20127744:1	kelch-like 24 (Drosophila) [Source:MGI Symbol;Acc:MGI:1923035]	9.97	8.7	7.26	9.98	5UTR|8:intron_1-2
chr6	72776603	-1			3879		forward	ENSMUST00000069536	Tcf7l1	chr6:72626378-72789254:-1	transcription factor 7 like 1 (T cell specific, HMG box) [Source:MGI Symbol;Acc:MGI:1202876]	54.5	70.11	61.74	33.57	12:intron_3-4
chr18	69379455	1			3437	2	forward	ENSMUST00000066717	Tcf4	chr18:69344146-69684343:1	transcription factor 4 [Source:MGI Symbol;Acc:MGI:98506]	12.54	8.42	6.6	7.75	21:intron_3-4
chr18	69379455	1			3437	2	forward	ENSMUST00000114982	Tcf4	chr18:69345771-69684526:1	transcription factor 4 [Source:MGI Symbol;Acc:MGI:98506]	12.54	8.42	6.6	7.75	20:intron_3-4
chr18	69379455	1			3437	2	forward	ENSMUST00000114980	Tcf4	chr18:69346203-69683248:1	transcription factor 4 [Source:MGI Symbol;Acc:MGI:98506]	12.54	8.42	6.6	7.75	20:intron_3-4
chr18	69379455	1			3437	2	forward	ENSMUST00000078486	Tcf4	chr18:69345721-69687967:1	transcription factor 4 [Source:MGI Symbol;Acc:MGI:98506]	12.54	8.42	6.6	7.75	20:intron_3-4
chr18	69379455	1			3437	2	forward	ENSMUST00000114985	Tcf4	chr18:69344510-69687925:1	transcription factor 4 [Source:MGI Symbol;Acc:MGI:98506]	12.54	8.42	6.6	7.75	20:intron_3-4
chr7	35599675	1					forward	ENSMUST00000040844	Ankrd27	chr7:35586247-35639237:1	ankyrin repeat domain 27 (VPS9 domain) [Source:MGI Symbol;Acc:MGI:2444103]	2.21	5.03	2.55	7.82	29:intron_2-3
chr4	130678793	1					forward	ENSMUST00000030315	Pum1	chr4:130663321-130781564:1	pumilio 1 (Drosophila) [Source:MGI Symbol;Acc:MGI:1931749]	42.99	47.74	42.2	50.14	22:intron_2-3
chr4	130678793	1					forward	ENSMUST00000105992	Pum1	chr4:130663359-130781562:1	pumilio 1 (Drosophila) [Source:MGI Symbol;Acc:MGI:1931749]	42.99	47.74	42.2	50.14	20:intron_2-3
chr4	130678793	1					forward	ENSMUST00000097864	Pum1	chr4:130663386-130780266:1	pumilio 1 (Drosophila) [Source:MGI Symbol;Acc:MGI:1931749]	42.99	47.74	42.2	50.14	22:intron_2-3
chr4	130678793	1					forward	ENSMUST00000097862	Pum1	chr4:130663406-130780254:1	pumilio 1 (Drosophila) [Source:MGI Symbol;Acc:MGI:1931749]	42.99	47.74	42.2	50.14	22:intron_2-3
chr4	130678793	1					forward	ENSMUST00000105991	Pum1	chr4:130663359-130781562:1	pumilio 1 (Drosophila) [Source:MGI Symbol;Acc:MGI:1931749]	42.99	47.74	42.2	50.14	18:intron_2-3
chr6	72648546	-1				2781	forward	ENSMUST00000069536	Tcf7l1	chr6:72626378-72789254:-1	transcription factor 7 like 1 (T cell specific, HMG box) [Source:MGI Symbol;Acc:MGI:1202876]	54.5	70.11	61.74	33.57	12:intron_4-5
chr11	106783896	-1			2271		forward	ENSMUST00000106779	Ddx5	chr11:106783312-106788467:-1	DEAD (Asp-Glu-Ala-Asp) box polypeptide 5 [Source:MGI Symbol;Acc:MGI:105037]	266.98	253.29	287.65	273.59	4:intron_3-4
chr11	106783896	-1			2271		forward	ENSMUST00000021062	Ddx5	chr11:106780355-106788532:-1	DEAD (Asp-Glu-Ala-Asp) box polypeptide 5 [Source:MGI Symbol;Acc:MGI:105037]	266.98	253.29	287.65	273.59	13:intron_11-12
chr11	106783896	-1			2271		forward	ENSMUST00000130172	Ddx5	chr11:106782114-106783651:-1	DEAD (Asp-Glu-Ala-Asp) box polypeptide 5 [Source:MGI Symbol;Acc:MGI:105037]	266.98	253.29	287.65	273.59	upstream:-245
chr11	20084821	-1					forward	ENSMUST00000000137	Actr2	chr11:20062304-20112913:-1	ARP2 actin-related protein 2 homolog (yeast) [Source:MGI Symbol;Acc:MGI:1913963]	82.54	71.25	56.9	72.49	9:intron_4-5
chr4	130678887	1			1752		forward	ENSMUST00000030315	Pum1	chr4:130663321-130781564:1	pumilio 1 (Drosophila) [Source:MGI Symbol;Acc:MGI:1931749]	42.99	47.74	42.2	50.14	22:intron_2-3
chr4	130678887	1			1752		forward	ENSMUST00000105992	Pum1	chr4:130663359-130781562:1	pumilio 1 (Drosophila) [Source:MGI Symbol;Acc:MGI:1931749]	42.99	47.74	42.2	50.14	20:intron_2-3
chr4	130678887	1			1752		forward	ENSMUST00000097864	Pum1	chr4:130663386-130780266:1	pumilio 1 (Drosophila) [Source:MGI Symbol;Acc:MGI:1931749]	42.99	47.74	42.2	50.14	22:intron_2-3
chr4	130678887	1			1752		forward	ENSMUST00000105991	Pum1	chr4:130663359-130781562:1	pumilio 1 (Drosophila) [Source:MGI Symbol;Acc:MGI:1931749]	42.99	47.74	42.2	50.14	18:intron_2-3
chr4	130678887	1			1752		forward	ENSMUST00000097862	Pum1	chr4:130663406-130780254:1	pumilio 1 (Drosophila) [Source:MGI Symbol;Acc:MGI:1931749]	42.99	47.74	42.2	50.14	22:intron_2-3
chr6	72754926X	-1					forward	ENSMUST00000069536	Tcf7l1	chr6:72626378-72789254:-1	transcription factor 7 like 1 (T cell specific, HMG box) [Source:MGI Symbol;Acc:MGI:1202876]	54.5	70.11	61.74	33.57	12:intron_3-4
chr6	72776945X	-1					forward	ENSMUST00000069536	Tcf7l1	chr6:72626378-72789254:-1	transcription factor 7 like 1 (T cell specific, HMG box) [Source:MGI Symbol;Acc:MGI:1202876]	54.5	70.11	61.74	33.57	12:intron_3-4
chr14	76113113X	1					forward	ENSMUST00000022586	Nufip1	chr14:76110891-76137379:1	nuclear fragile X mental retardation protein interacting protein 1 [Source:MGI Symbol;Acc:MGI:1351474]	34.37	25.79	35.71	25.33	10:intron_2-3
chr10	81105855X	-1					reverse	ENSMUST00000048223	Map2k2	chr10:81105972-81123845:1	mitogen-activated protein kinase kinase 2 [Source:MGI Symbol;Acc:MGI:1346867]	34.09	37.34	43.3	34.58	upstream:-117
chr10	81105855X	-1					reverse	ENSMUST00000143517	Map2k2	chr10:81105915-81124697:1	mitogen-activated protein kinase kinase 2 [Source:MGI Symbol;Acc:MGI:1346867]	34.09	37.34	43.3	34.58	upstream:-60
chr10	81105855X	-1					reverse	ENSMUST00000136743	Map2k2	chr10:81106345-81119125:1	mitogen-activated protein kinase kinase 2 [Source:MGI Symbol;Acc:MGI:1346867]	34.09	37.34	43.3	34.58	upstream:-490
chr10	81105855X	-1					reverse	ENSMUST00000105331	Map2k2	chr10:81105947-81123883:1	mitogen-activated protein kinase kinase 2 [Source:MGI Symbol;Acc:MGI:1346867]	34.09	37.34	43.3	34.58	upstream:-92
chr8	110620182	1					forward	ENSMUST00000034190	Vac14	chr8:110618638-110720396:1	Vac14 homolog (S. cerevisiae) [Source:MGI Symbol;Acc:MGI:2157980]	19.59	20.43	20.79	16.54	19:intron_1-2
chr9	106170582	1					forward	ENSMUST00000020490	Wdr82	chr9:106170929-106191706:1	WD repeat domain containing 82 [Source:MGI Symbol;Acc:MGI:1924555]	76.52	85.25	78.06	74.97	upstream:-347
chr4	41712214X	-1					forward	ENSMUST00000038434	2810432D09Rik	chr4:41712033-41713534:-1	RIKEN cDNA 2810432D09 gene [Source:MGI Symbol;Acc:MGI:1917211]	63.49	58.62	89.32	61.92	3UTR
chr10	62844899	-1			971	10	forward	ENSMUST00000174189	Tet1	chr10:62804577-62899118:-1	tet methylcytosine dioxygenase 1 [Source:MGI Symbol;Acc:MGI:1098693]	7.47	16.12	8.22	20.29	13:intron_3-4
chr3	127564434	1					forward	ENSMUST00000043108	4930422G04Rik	chr3:127553489-127618021:1	RIKEN cDNA 4930422G04 gene [Source:MGI Symbol;Acc:MGI:1918893]	6.3	7.6	6	9.58	26:intron_6-7
chr10	62851927X	-1					forward	ENSMUST00000174189	Tet1	chr10:62804577-62899118:-1	tet methylcytosine dioxygenase 1 [Source:MGI Symbol;Acc:MGI:1098693]	7.47	16.12	8.22	20.29	13:intron_3-4
chr6	72779835	-1					forward	ENSMUST00000069536	Tcf7l1	chr6:72626378-72789254:-1	transcription factor 7 like 1 (T cell specific, HMG box) [Source:MGI Symbol;Acc:MGI:1202876]	54.5	70.11	61.74	33.57	12:intron_3-4
chr11	20082445	-1			1	531	forward	ENSMUST00000000137	Actr2	chr11:20062304-20112913:-1	ARP2 actin-related protein 2 homolog (yeast) [Source:MGI Symbol;Acc:MGI:1913963]	82.54	71.25	56.9	72.49	9:intron_4-5
chr3	108911110X	-1					forward	ENSMUST00000029480	Prpf38b	chr3:108902807-108911727:-1	PRP38 pre-mRNA processing factor 38 (yeast) domain containing B [Source:MGI Symbol;Acc:MGI:1914171]	55.96	66.01	52.59	62.61	6:intron_1-2
chr18	61565321X	1					forward	ENSMUST00000165123	Csnk1a1	chr18:61555274-61590061:1	casein kinase 1, alpha 1 [Source:MGI Symbol;Acc:MGI:1934950]	155.54	140.58	136.76	140.64	10:intron_2-3
chr18	61565321X	1					forward	ENSMUST00000165721	Csnk1a1	chr18:61555313-61588304:1	casein kinase 1, alpha 1 [Source:MGI Symbol;Acc:MGI:1934950]	155.54	140.58	136.76	140.64	10:intron_2-3
chr18	61565321X	1					forward	ENSMUST00000166990	Csnk1a1	chr18:61555318-61585631:1	casein kinase 1, alpha 1 [Source:MGI Symbol;Acc:MGI:1934950]	155.54	140.58	136.76	140.64	10:intron_2-3
chr18	61565321X	1					forward	ENSMUST00000115246	Csnk1a1	chr18:61555318-61582116:1	casein kinase 1, alpha 1 [Source:MGI Symbol;Acc:MGI:1934950]	155.54	140.58	136.76	140.64	10:intron_2-3
chr18	61565321X	1					forward	ENSMUST00000167187	Csnk1a1	chr18:61555689-61587531:1	casein kinase 1, alpha 1 [Source:MGI Symbol;Acc:MGI:1934950]	155.54	140.58	136.76	140.64	11:intron_2-3
chr18	61565321X	1					forward	ENSMUST00000170862	Csnk1a1	chr18:61555339-61588182:1	casein kinase 1, alpha 1 [Source:MGI Symbol;Acc:MGI:1934950]	155.54	140.58	136.76	140.64	11:intron_2-3
chr18	61565321X	1					forward	ENSMUST00000163205	Csnk1a1	chr18:61555328-61582262:1	casein kinase 1, alpha 1 [Source:MGI Symbol;Acc:MGI:1934950]	155.54	140.58	136.76	140.64	9:intron_2-3
chr5	148374458X	-1					forward	ENSMUST00000048116	Slc7a1	chr5:148327410-148399904:-1	solute carrier family 7 (cationic amino acid transporter, y+ system), member 1 [Source:MGI Symbol;Acc:MGI:88117]	16.27	15.41	12.38	12.19	13:intron_1-2|5UTR
chr2	138256242	-1			393		reverse	ENSMUST00000091556	Btbd3	chr2:138256565-138287422:1	BTB (POZ) domain containing 3 [Source:MGI Symbol;Acc:MGI:2385155]	6.53	6.75	5.75	6.03	upstream:-323
chr2	138256242	-1			393		reverse	ENSMUST00000128656	Btbd3	chr2:138256670-138589292:1	BTB (POZ) domain containing 3 [Source:MGI Symbol;Acc:MGI:2385155]	6.53	6.75	5.75	6.03	upstream:-428
chr2	138256242	-1			393		reverse	ENSMUST00000155646	Btbd3	chr2:138256662-138539208:1	BTB (POZ) domain containing 3 [Source:MGI Symbol;Acc:MGI:2385155]	6.53	6.75	5.75	6.03	upstream:-420
chr6	72781972	-1					forward	ENSMUST00000069536	Tcf7l1	chr6:72626378-72789254:-1	transcription factor 7 like 1 (T cell specific, HMG box) [Source:MGI Symbol;Acc:MGI:1202876]	54.5	70.11	61.74	33.57	12:intron_3-4
chr2	26911792	1					forward	ENSMUST00000129673	Rpl7a	chr2:26912192-26913318:1	ribosomal protein L7A [Source:MGI Symbol;Acc:MGI:1353472]	52	78.64	66.54	78.19	upstream:-400
chr2	26911792	1					forward	ENSMUST00000102898	Rpl7a	chr2:26910764-26913318:1	ribosomal protein L7A [Source:MGI Symbol;Acc:MGI:1353472]	52	78.64	66.54	78.19	8:intron_3-4
chr7	84135943	-1		126			forward	ENSMUST00000117085	Fam108c	chr7:84109356-84151893:-1	family with sequence similarity 108, member C [Source:MGI Symbol;Acc:MGI:1917428]	43.76	25.67	29.15	27.16	3:intron_1-2
chr6	72782058	-1					forward	ENSMUST00000069536	Tcf7l1	chr6:72626378-72789254:-1	transcription factor 7 like 1 (T cell specific, HMG box) [Source:MGI Symbol;Acc:MGI:1202876]	54.5	70.11	61.74	33.57	12:intron_3-4
chr6	72781539	-1			107	13	forward	ENSMUST00000069536	Tcf7l1	chr6:72626378-72789254:-1	transcription factor 7 like 1 (T cell specific, HMG box) [Source:MGI Symbol;Acc:MGI:1202876]	54.5	70.11	61.74	33.57	12:intron_3-4
chr16	22409141X	-1					forward	ENSMUST00000079601	Etv5	chr16:22381309-22439719:-1	ets variant gene 5 [Source:MGI Symbol;Acc:MGI:1096867]	74.21	86.95	88.72	64.58	13:intron_7-8
chr16	22409141X	-1					forward	ENSMUST00000168774	Etv5	chr16:22381316-22436514:-1	ets variant gene 5 [Source:MGI Symbol;Acc:MGI:1096867]	74.21	86.95	88.72	64.58	13:intron_7-8
chr6	72729401	-1			114		forward	ENSMUST00000069536	Tcf7l1	chr6:72626378-72789254:-1	transcription factor 7 like 1 (T cell specific, HMG box) [Source:MGI Symbol;Acc:MGI:1202876]	54.5	70.11	61.74	33.57	12:intron_3-4
chr1	44121183	1			110		forward	ENSMUST00000114709	Bivm	chr1:44119968-44144770:1	basic, immunoglobulin-like variable motif containing [Source:MGI Symbol;Acc:MGI:2179809]	8.66	5.49	4.38	7.81	10:intron_1-2
chr1	44121183	1			110		forward	ENSMUST00000035991	Bivm	chr1:44119162-44144510:1	basic, immunoglobulin-like variable motif containing [Source:MGI Symbol;Acc:MGI:2179809]	8.66	5.49	4.38	7.81	11:intron_2-3|5UTR
chr18	69379863	1			90		forward	ENSMUST00000066717	Tcf4	chr18:69344146-69684343:1	transcription factor 4 [Source:MGI Symbol;Acc:MGI:98506]	12.54	8.42	6.6	7.75	21:intron_3-4
chr18	69379863	1			90		forward	ENSMUST00000114982	Tcf4	chr18:69345771-69684526:1	transcription factor 4 [Source:MGI Symbol;Acc:MGI:98506]	12.54	8.42	6.6	7.75	20:intron_3-4
chr18	69379863	1			90		forward	ENSMUST00000114980	Tcf4	chr18:69346203-69683248:1	transcription factor 4 [Source:MGI Symbol;Acc:MGI:98506]	12.54	8.42	6.6	7.75	20:intron_3-4
chr18	69379863	1			90		forward	ENSMUST00000078486	Tcf4	chr18:69345721-69687967:1	transcription factor 4 [Source:MGI Symbol;Acc:MGI:98506]	12.54	8.42	6.6	7.75	20:intron_3-4
chr18	69379863	1			90		forward	ENSMUST00000114985	Tcf4	chr18:69344510-69687925:1	transcription factor 4 [Source:MGI Symbol;Acc:MGI:98506]	12.54	8.42	6.6	7.75	20:intron_3-4
chr15	102491782X	1					forward	ENSMUST00000078404	Pcbp2	chr15:102470632-102500059:1	poly(rC) binding protein 2 [Source:MGI Symbol;Acc:MGI:108202]	384.76	282.77	320.45	304.69	14:intron_13-14
chr15	102491782X	1					forward	ENSMUST00000108838	Pcbp2	chr15:102470632-102500059:1	poly(rC) binding protein 2 [Source:MGI Symbol;Acc:MGI:108202]	384.76	282.77	320.45	304.69	14:intron_13-14
chr15	102491782X	1					forward	ENSMUST00000077037	Pcbp2	chr15:102470632-102500059:1	poly(rC) binding protein 2 [Source:MGI Symbol;Acc:MGI:108202]	384.76	282.77	320.45	304.69	15:intron_14-15
chr6	72779991	-1					forward	ENSMUST00000069536	Tcf7l1	chr6:72626378-72789254:-1	transcription factor 7 like 1 (T cell specific, HMG box) [Source:MGI Symbol;Acc:MGI:1202876]	54.5	70.11	61.74	33.57	12:intron_3-4
chr10	85109929	1					forward	ENSMUST00000095383	AI597468	chr10:85102627-85117747:1	expressed sequence AI597468 [Source:MGI Symbol;Acc:MGI:2143652]	4.99	8.37	3.16	7.69	3:intron_1-2
chr17	66440740	-1					forward	ENSMUST00000097291	1110012J17Rik	chr17:66336986-66449750:-1	RIKEN cDNA 1110012J17 gene [Source:MGI Symbol;Acc:MGI:1915867]	7.58	11.84	8.6	13.76	15:intron_1-2
chr17	66440740	-1					forward	ENSMUST00000086693	1110012J17Rik	chr17:66336982-66449750:-1	RIKEN cDNA 1110012J17 gene [Source:MGI Symbol;Acc:MGI:1915867]	7.58	11.84	8.6	13.76	14:intron_1-2
chr17	56049618X	1					forward	ENSMUST00000002914	Chaf1a	chr17:56040416-56068026:1	chromatin assembly factor 1, subunit A (p150) [Source:MGI Symbol;Acc:MGI:1351331]	23.64	36.71	26.7	34.06	14:intron_3-4
chr9	106171583	1			58		forward	ENSMUST00000020490	Wdr82	chr9:106170929-106191706:1	WD repeat domain containing 82 [Source:MGI Symbol;Acc:MGI:1924555]	76.52	85.25	78.06	74.97	9:intron_1-2
chr13	108756181	1					forward	ENSMUST00000122041	Pde4d	chr13:108654177-109951474:1	phosphodiesterase 4D, cAMP specific [Source:MGI Symbol;Acc:MGI:99555]	3.22	6.16	3.13	4.62	17:intron_1-2|5UTR
chr18	84686058	-1				41	forward	ENSMUST00000025546	Cndp2	chr18:84667470-84685633:-1	CNDP dipeptidase 2 (metallopeptidase M20 family) [Source:MGI Symbol;Acc:MGI:1913304]	77.15	76.42	101.28	54.68	upstream:-425
chr16	35770490X	1					forward	ENSMUST00000023555	Hspbap1	chr16:35770386-35828446:1	Hspb associated protein 1 [Source:MGI Symbol;Acc:MGI:1913917]	23.3	24.65	27.31	21.2	8:exon_1
chr10	128243726X	1					forward	ENSMUST00000105242	Timeless	chr10:128232134-128252941:1	timeless homolog (Drosophila) [Source:MGI Symbol;Acc:MGI:1321393]	21.26	38.35	31.39	34.47	29:intron_10-11
chr10	128243726X	1					forward	ENSMUST00000055539	Timeless	chr10:128232065-128252941:1	timeless homolog (Drosophila) [Source:MGI Symbol;Acc:MGI:1321393]	21.26	38.35	31.39	34.47	29:intron_10-11
chr10	128243726X	1					forward	ENSMUST00000105244	Timeless	chr10:128232089-128252852:1	timeless homolog (Drosophila) [Source:MGI Symbol;Acc:MGI:1321393]	21.26	38.35	31.39	34.47	29:intron_10-11
chr10	128243726X	1					forward	ENSMUST00000105245	Timeless	chr10:128238066-128252941:1	timeless homolog (Drosophila) [Source:MGI Symbol;Acc:MGI:1321393]	21.26	38.35	31.39	34.47	29:intron_10-11
chrX	83671906X	1					forward	ENSMUST00000114000	Dmd	chrX:82948903-85206141:1	dystrophin, muscular dystrophy [Source:MGI Symbol;Acc:MGI:94909]	9.91	7.72	6.38	7.76	79:intron_11-12
chr4	135547438	-1					forward	ENSMUST00000105855	Grhl3	chr4:135541888-135573630:-1	grainyhead-like 3 (Drosophila) [Source:MGI Symbol;Acc:MGI:2655333]	9.47	6.14	5.63	1.62	16:intron_14-15
chrX	103974889	-1					forward	ENSMUST00000070705	Rlim	chrX:103957163-103981284:-1	ring finger protein, LIM domain interacting [Source:MGI Symbol;Acc:MGI:1342291]	26.37	36.74	32.08	53.6	5:intron_2-3
chrX	103974889	-1					forward	ENSMUST00000121153	Rlim	chrX:103957163-103981284:-1	ring finger protein, LIM domain interacting [Source:MGI Symbol;Acc:MGI:1342291]	26.37	36.74	32.08	53.6	5:intron_2-3|5UTR
chr12	24987956X	1					forward	ENSMUST00000066652	Kidins220	chr12:24974932-25059697:1	kinase D-interacting substrate 220 [Source:MGI Symbol;Acc:MGI:1924730]	4.78	5.34	4.78	6.13	32:intron_3-4
chr1	152853682X	-1					forward	ENSMUST00000111836	Smg7	chr1:152836996-152902646:-1	Smg-7 homolog, nonsense mediated mRNA decay factor (C. elegans) [Source:MGI Symbol;Acc:MGI:2682334]	25.34	33.42	25.54	23.82	23:intron_11-12
chr1	152853682X	-1					forward	ENSMUST00000043560	Smg7	chr1:152836996-152878168:-1	Smg-7 homolog, nonsense mediated mRNA decay factor (C. elegans) [Source:MGI Symbol;Acc:MGI:2682334]	25.34	33.42	25.54	23.82	23:intron_11-12
chr1	152853682X	-1					forward	ENSMUST00000073441	Smg7	chr1:152836996-152902646:-1	Smg-7 homolog, nonsense mediated mRNA decay factor (C. elegans) [Source:MGI Symbol;Acc:MGI:2682334]	25.34	33.42	25.54	23.82	22:intron_11-12
chr2	91856636	1				29	forward	ENSMUST00000045699	Ambra1	chr2:91766445-91918849:1	autophagy/beclin 1 regulator 1 [Source:MGI Symbol;Acc:MGI:2443564]	8.44	11.48	10.77	11.77	17:intron_10-11
chr2	91856636	1				29	forward	ENSMUST00000099712	Ambra1	chr2:91730134-91918849:1	autophagy/beclin 1 regulator 1 [Source:MGI Symbol;Acc:MGI:2443564]	8.44	11.48	10.77	11.77	19:intron_12-13
chr2	91856636	1				29	forward	ENSMUST00000111316	Ambra1	chr2:91730184-91918848:1	autophagy/beclin 1 regulator 1 [Source:MGI Symbol;Acc:MGI:2443564]	8.44	11.48	10.77	11.77	17:intron_10-11
chr2	91856636	1				29	forward	ENSMUST00000111317	Ambra1	chr2:91730138-91918848:1	autophagy/beclin 1 regulator 1 [Source:MGI Symbol;Acc:MGI:2443564]	8.44	11.48	10.77	11.77	18:intron_11-12
chr2	91856636	1				29	forward	ENSMUST00000045705	Ambra1	chr2:91730225-91918849:1	autophagy/beclin 1 regulator 1 [Source:MGI Symbol;Acc:MGI:2443564]	8.44	11.48	10.77	11.77	18:intron_11-12
chr6	72648991	-1					forward	ENSMUST00000069536	Tcf7l1	chr6:72626378-72789254:-1	transcription factor 7 like 1 (T cell specific, HMG box) [Source:MGI Symbol;Acc:MGI:1202876]	54.5	70.11	61.74	33.57	12:intron_4-5
chr15	37004977	-1					forward	ENSMUST00000078976	Zfp706	chr15:36997031-37007402:-1	zinc finger protein 706 [Source:MGI Symbol;Acc:MGI:1915286]	72.91	40.53	46.05	33.14	4:intron_1-2
chr9	65016401	-1				26	forward	ENSMUST00000036615	Ptplad1	chr9:64986985-65021717:-1	protein tyrosine phosphatase-like A domain containing 1 [Source:MGI Symbol;Acc:MGI:1889341]	34.21	15.35	16.11	18.42	11:intron_1-2
chr15	10633833	-1					forward	ENSMUST00000090339	Rai14	chr15:10568979-10713540:-1	retinoic acid induced 14 [Source:MGI Symbol;Acc:MGI:1922896]	25.7	24.61	18.03	27.32	18:intron_2-3
chr15	10633833	-1					forward	ENSMUST00000169385	Rai14	chr15:10568979-10714631:-1	retinoic acid induced 14 [Source:MGI Symbol;Acc:MGI:1922896]	25.7	24.61	18.03	27.32	18:intron_2-3
chr11	100391479	-1			24		forward	ENSMUST00000107403	Jup	chr11:100372296-100397749:-1	junction plakoglobin [Source:MGI Symbol;Acc:MGI:96650]	64.21	43.88	43.9	19.69	13:intron_1-2
chr11	100391479	-1			24		forward	ENSMUST00000001592	Jup	chr11:100370619-100397749:-1	junction plakoglobin [Source:MGI Symbol;Acc:MGI:96650]	64.21	43.88	43.9	19.69	14:intron_1-2|5UTR
chr8	126946392X	1					reverse	ENSMUST00000179857	Tomm20	chr8:126930664-126945921:-1	translocase of outer mitochondrial membrane 20 homolog (yeast) [Source:MGI Symbol;Acc:MGI:1915202]	34.79	35.45	35.95	29.03	upstream:-471
chr14	31176113X	-1					forward	ENSMUST00000022469	Nisch	chr14:31170930-31206801:-1	nischarin [Source:MGI Symbol;Acc:MGI:1928323]	29.29	47.85	40.2	56.34	21:intron_16-17
chr14	31176113X	-1					forward	ENSMUST00000168206	Nisch	chr14:31170930-31191530:-1	nischarin [Source:MGI Symbol;Acc:MGI:1928323]	29.29	47.85	40.2	56.34	17:intron_12-13
chr16	18878195X	1					forward	ENSMUST00000153397	Hira	chr16:18877270-18935080:1	histone cell cycle regulation defective homolog A (S. cerevisiae) [Source:MGI Symbol;Acc:MGI:99430]	14.85	22.21	17.25	24.05	16:intron_1-2
chr16	18878195X	1					forward	ENSMUST00000004222	Hira	chr16:18877066-18970309:1	histone cell cycle regulation defective homolog A (S. cerevisiae) [Source:MGI Symbol;Acc:MGI:99430]	14.85	22.21	17.25	24.05	25:intron_1-2
chr16	18878195X	1					forward	ENSMUST00000120532	Hira	chr16:18877037-18928030:1	histone cell cycle regulation defective homolog A (S. cerevisiae) [Source:MGI Symbol;Acc:MGI:99430]	14.85	22.21	17.25	24.05	13:intron_1-2|5UTR
chr18	69379334	1					forward	ENSMUST00000066717	Tcf4	chr18:69344146-69684343:1	transcription factor 4 [Source:MGI Symbol;Acc:MGI:98506]	12.54	8.42	6.6	7.75	21:intron_3-4
chr18	69379334	1					forward	ENSMUST00000114982	Tcf4	chr18:69345771-69684526:1	transcription factor 4 [Source:MGI Symbol;Acc:MGI:98506]	12.54	8.42	6.6	7.75	20:intron_3-4
chr18	69379334	1					forward	ENSMUST00000114980	Tcf4	chr18:69346203-69683248:1	transcription factor 4 [Source:MGI Symbol;Acc:MGI:98506]	12.54	8.42	6.6	7.75	20:intron_3-4
chr18	69379334	1					forward	ENSMUST00000114985	Tcf4	chr18:69344510-69687925:1	transcription factor 4 [Source:MGI Symbol;Acc:MGI:98506]	12.54	8.42	6.6	7.75	20:intron_3-4
chr18	69379334	1					forward	ENSMUST00000078486	Tcf4	chr18:69345721-69687967:1	transcription factor 4 [Source:MGI Symbol;Acc:MGI:98506]	12.54	8.42	6.6	7.75	20:intron_3-4
chr6	72705411	-1					forward	ENSMUST00000069536	Tcf7l1	chr6:72626378-72789254:-1	transcription factor 7 like 1 (T cell specific, HMG box) [Source:MGI Symbol;Acc:MGI:1202876]	54.5	70.11	61.74	33.57	12:intron_3-4
chr1	152853728X	-1					forward	ENSMUST00000111836	Smg7	chr1:152836996-152902646:-1	Smg-7 homolog, nonsense mediated mRNA decay factor (C. elegans) [Source:MGI Symbol;Acc:MGI:2682334]	25.34	33.42	25.54	23.82	23:intron_11-12
chr1	152853728X	-1					forward	ENSMUST00000043560	Smg7	chr1:152836996-152878168:-1	Smg-7 homolog, nonsense mediated mRNA decay factor (C. elegans) [Source:MGI Symbol;Acc:MGI:2682334]	25.34	33.42	25.54	23.82	23:intron_11-12
chr1	152853728X	-1					forward	ENSMUST00000073441	Smg7	chr1:152836996-152902646:-1	Smg-7 homolog, nonsense mediated mRNA decay factor (C. elegans) [Source:MGI Symbol;Acc:MGI:2682334]	25.34	33.42	25.54	23.82	22:intron_11-12
chr15	37004985	-1					forward	ENSMUST00000078976	Zfp706	chr15:36997031-37007402:-1	zinc finger protein 706 [Source:MGI Symbol;Acc:MGI:1915286]	72.91	40.53	46.05	33.14	4:intron_1-2
chr19	37968067	-1					forward	ENSMUST00000172095	Myof	chr19:37899036-38043577:-1	myoferlin [Source:MGI Symbol;Acc:MGI:1919192]	10.3	7.91	5.46	1.41	53:intron_17-18
chr19	37968067	-1					forward	ENSMUST00000041475	Myof	chr19:37899036-38043577:-1	myoferlin [Source:MGI Symbol;Acc:MGI:1919192]	10.3	7.91	5.46	1.41	53:intron_17-18
chr8	110620191	1				18	forward	ENSMUST00000034190	Vac14	chr8:110618638-110720396:1	Vac14 homolog (S. cerevisiae) [Source:MGI Symbol;Acc:MGI:2157980]	19.59	20.43	20.79	16.54	19:intron_1-2
chr6	72780173	-1					forward	ENSMUST00000069536	Tcf7l1	chr6:72626378-72789254:-1	transcription factor 7 like 1 (T cell specific, HMG box) [Source:MGI Symbol;Acc:MGI:1202876]	54.5	70.11	61.74	33.57	12:intron_3-4
chr1	151471711	-1					forward	ENSMUST00000076110	Rnf2	chr1:151469406-151500823:-1	ring finger protein 2 [Source:MGI Symbol;Acc:MGI:1101759]	72.15	57.64	55.96	51.5	7:exon_6
chr2	59823556X	1					forward	ENSMUST00000037526	Tanc1	chr2:59612044-59846149:1	tetratricopeptide repeat, ankyrin repeat and coiled-coil containing 1 [Source:MGI Symbol;Acc:MGI:1914110]	14.66	16.94	13.99	13.25	27:intron_19-20
chr2	59823556X	1					forward	ENSMUST00000139863	Tanc1	chr2:59646811-59845717:1	tetratricopeptide repeat, ankyrin repeat and coiled-coil containing 1 [Source:MGI Symbol;Acc:MGI:1914110]	14.66	16.94	13.99	13.25	26:intron_18-19
chr2	59823556X	1					forward	ENSMUST00000112568	Tanc1	chr2:59612042-59845717:1	tetratricopeptide repeat, ankyrin repeat and coiled-coil containing 1 [Source:MGI Symbol;Acc:MGI:1914110]	14.66	16.94	13.99	13.25	27:intron_19-20
chr3	31019382	1		17			forward	ENSMUST00000108249	Prkci	chr3:30995747-31052741:1	protein kinase C, iota [Source:MGI Symbol;Acc:MGI:99260]	65.9	92.72	67.7	83.81	18:intron_2-3
chr6	72776766X	-1					forward	ENSMUST00000069536	Tcf7l1	chr6:72626378-72789254:-1	transcription factor 7 like 1 (T cell specific, HMG box) [Source:MGI Symbol;Acc:MGI:1202876]	54.5	70.11	61.74	33.57	12:intron_3-4
chr3	31019397	1				16	forward	ENSMUST00000108249	Prkci	chr3:30995747-31052741:1	protein kinase C, iota [Source:MGI Symbol;Acc:MGI:99260]	65.9	92.72	67.7	83.81	18:intron_2-3
chr18	88885594	-1		14		1	forward	ENSMUST00000125362	Socs6	chr18:88868495-88894352:-1	suppressor of cytokine signaling 6 [Source:MGI Symbol;Acc:MGI:1924885]	11.26	10.21	8.5	8.35	4:intron_3-4|5UTR
chr18	88885594	-1		14		1	forward	ENSMUST00000123826	Socs6	chr18:88868174-88894216:-1	suppressor of cytokine signaling 6 [Source:MGI Symbol;Acc:MGI:1924885]	11.26	10.21	8.5	8.35	3:intron_2-3|5UTR
chr18	88885594	-1		14		1	forward	ENSMUST00000070116	Socs6	chr18:88865169-88894322:-1	suppressor of cytokine signaling 6 [Source:MGI Symbol;Acc:MGI:1924885]	11.26	10.21	8.5	8.35	3:intron_2-3|5UTR
chr6	72648989	-1					forward	ENSMUST00000069536	Tcf7l1	chr6:72626378-72789254:-1	transcription factor 7 like 1 (T cell specific, HMG box) [Source:MGI Symbol;Acc:MGI:1202876]	54.5	70.11	61.74	33.57	12:intron_4-5
chr6	30391323X	1					reverse	ENSMUST00000102992	Zc3hc1	chr6:30366388-30391028:-1	zinc finger, C3HC type 1 [Source:MGI Symbol;Acc:MGI:1916023]	50.53	52.66	64.37	48.33	upstream:-295
chr6	30391323X	1					reverse	ENSMUST00000152391	Zc3hc1	chr6:30366384-30391002:-1	zinc finger, C3HC type 1 [Source:MGI Symbol;Acc:MGI:1916023]	50.53	52.66	64.37	48.33	upstream:-321
chr6	30391323X	1					reverse	ENSMUST00000147990	Zc3hc1	chr6:30376003-30390989:-1	zinc finger, C3HC type 1 [Source:MGI Symbol;Acc:MGI:1916023]	50.53	52.66	64.37	48.33	upstream:-334
chr6	30391323X	1					reverse	ENSMUST00000115184	Zc3hc1	chr6:30366474-30391010:-1	zinc finger, C3HC type 1 [Source:MGI Symbol;Acc:MGI:1916023]	50.53	52.66	64.37	48.33	upstream:-313
chr6	30391323X	1					reverse	ENSMUST00000136255	Zc3hc1	chr6:30372922-30391006:-1	zinc finger, C3HC type 1 [Source:MGI Symbol;Acc:MGI:1916023]	50.53	52.66	64.37	48.33	upstream:-317
chr6	30391323X	1					reverse	ENSMUST00000080812	Zc3hc1	chr6:30366380-30391023:-1	zinc finger, C3HC type 1 [Source:MGI Symbol;Acc:MGI:1916023]	50.53	52.66	64.37	48.33	upstream:-300
chr6	30391323X	1					reverse	ENSMUST00000129796	Zc3hc1	chr6:30387345-30391014:-1	zinc finger, C3HC type 1 [Source:MGI Symbol;Acc:MGI:1916023]	50.53	52.66	64.37	48.33	upstream:-309
chr6	30391323X	1					reverse	ENSMUST00000152101	Zc3hc1	chr6:30384779-30391010:-1	zinc finger, C3HC type 1 [Source:MGI Symbol;Acc:MGI:1916023]	50.53	52.66	64.37	48.33	upstream:-313
chr11	75747903	1					forward	ENSMUST00000067664	Ywhae	chr11:75732869-75765845:1	tyrosine 3-monooxygenase/tryptophan 5-monooxygenase activation protein, epsilon polypeptide [Source:MGI Symbol;Acc:MGI:894689]	1035.09	942.87	1043.55	973.33	6:intron_1-2
chr11	75747903	1					forward	ENSMUST00000134745	Ywhae	chr11:75732913-75764623:1	tyrosine 3-monooxygenase/tryptophan 5-monooxygenase activation protein, epsilon polypeptide [Source:MGI Symbol;Acc:MGI:894689]	1035.09	942.87	1043.55	973.33	5:intron_1-2
chr6	72694541	-1			14		forward	ENSMUST00000069536	Tcf7l1	chr6:72626378-72789254:-1	transcription factor 7 like 1 (T cell specific, HMG box) [Source:MGI Symbol;Acc:MGI:1202876]	54.5	70.11	61.74	33.57	12:intron_3-4
chr17	23757071	-1					forward	ENSMUST00000045517	Flywch1	chr17:23755432-23763786:-1	FLYWCH-type zinc finger 1 [Source:MGI Symbol;Acc:MGI:2442638]	2.7	6.75	3.84	11.26	6:intron_4-5
chr17	23757071	-1					forward	ENSMUST00000086325	Flywch1	chr17:23755423-23771591:-1	FLYWCH-type zinc finger 1 [Source:MGI Symbol;Acc:MGI:2442638]	2.7	6.75	3.84	11.26	7:intron_5-6
chr11	12412541X	-1					forward	ENSMUST00000174874	Cobl	chr11:12236678-12412144:-1	cordon-bleu [Source:MGI Symbol;Acc:MGI:105056]	42.07	25.01	19.01	4.26	upstream:-397
chr11	12412541X	-1					forward	ENSMUST00000109651	Cobl	chr11:12236678-12464960:-1	cordon-bleu [Source:MGI Symbol;Acc:MGI:105056]	42.07	25.01	19.01	4.26	14:intron_1-2
chr11	12412541X	-1					forward	ENSMUST00000172919	Cobl	chr11:12236608-12464804:-1	cordon-bleu [Source:MGI Symbol;Acc:MGI:105056]	42.07	25.01	19.01	4.26	8:intron_1-2
chr11	12412541X	-1					forward	ENSMUST00000046755	Cobl	chr11:12236676-12464957:-1	cordon-bleu [Source:MGI Symbol;Acc:MGI:105056]	42.07	25.01	19.01	4.26	15:intron_1-2
chr11	12412541X	-1					forward	ENSMUST00000109650	Cobl	chr11:12236676-12464859:-1	cordon-bleu [Source:MGI Symbol;Acc:MGI:105056]	42.07	25.01	19.01	4.26	13:intron_1-2
chr11	12412541X	-1					forward	ENSMUST00000172956	Cobl	chr11:12237111-12464800:-1	cordon-bleu [Source:MGI Symbol;Acc:MGI:105056]	42.07	25.01	19.01	4.26	12:intron_1-2
chr14	120485252X	1					forward	ENSMUST00000062117	Rap2a	chr14:120478461-120507194:1	RAS related protein 2a [Source:MGI Symbol;Acc:MGI:97855]	6.41	5.85	4.48	5.24	2:intron_1-2
chr6	72648767	-1					forward	ENSMUST00000069536	Tcf7l1	chr6:72626378-72789254:-1	transcription factor 7 like 1 (T cell specific, HMG box) [Source:MGI Symbol;Acc:MGI:1202876]	54.5	70.11	61.74	33.57	12:intron_4-5
chr6	72706263	-1					forward	ENSMUST00000069536	Tcf7l1	chr6:72626378-72789254:-1	transcription factor 7 like 1 (T cell specific, HMG box) [Source:MGI Symbol;Acc:MGI:1202876]	54.5	70.11	61.74	33.57	12:intron_3-4
chr5	123818544X	1					forward	ENSMUST00000031366	Kntc1	chr5:123749726-123821593:1	kinetochore associated 1 [Source:MGI Symbol;Acc:MGI:2673709]	11.93	15.11	12.82	15.52	64:intron_61-62
chr10	76813792X	-1					forward	ENSMUST00000105411	Pcbp3	chr10:76761860-76961887:-1	poly(rC) binding protein 3 [Source:MGI Symbol;Acc:MGI:1890470]	9.67	8.36	9.89	8.7	19:intron_6-7
chr10	76813792X	-1					forward	ENSMUST00000001148	Pcbp3	chr10:76761857-76961788:-1	poly(rC) binding protein 3 [Source:MGI Symbol;Acc:MGI:1890470]	9.67	8.36	9.89	8.7	16:intron_3-4
chr10	76813792X	-1					forward	ENSMUST00000092393	Pcbp3	chr10:76763305-76816706:-1	poly(rC) binding protein 3 [Source:MGI Symbol;Acc:MGI:1890470]	9.67	8.36	9.89	8.7	11:intron_1-2|5UTR
chr1	90612519X	1					forward	ENSMUST00000036153	Cops8	chr1:90603425-90613341:1	COP9 (constitutive photomorphogenic) homolog, subunit 8 (Arabidopsis thaliana) [Source:MGI Symbol;Acc:MGI:1915363]	51.06	49.31	62.82	49.83	3UTR
chr6	72779863	-1					forward	ENSMUST00000069536	Tcf7l1	chr6:72626378-72789254:-1	transcription factor 7 like 1 (T cell specific, HMG box) [Source:MGI Symbol;Acc:MGI:1202876]	54.5	70.11	61.74	33.57	12:intron_3-4
chr11	55102341	1			11		forward	ENSMUST00000000608	Gm2a	chr11:55098115-55113029:1	GM2 ganglioside activator protein [Source:MGI Symbol;Acc:MGI:95762]	15.21	8.63	11.66	8.49	4:intron_1-2
chr3	31019386	1		11			forward	ENSMUST00000108249	Prkci	chr3:30995747-31052741:1	protein kinase C, iota [Source:MGI Symbol;Acc:MGI:99260]	65.9	92.72	67.7	83.81	18:intron_2-3
chr18	61565632	1				10	forward	ENSMUST00000165123	Csnk1a1	chr18:61555274-61590061:1	casein kinase 1, alpha 1 [Source:MGI Symbol;Acc:MGI:1934950]	155.54	140.58	136.76	140.64	10:intron_2-3
chr18	61565632	1				10	forward	ENSMUST00000165721	Csnk1a1	chr18:61555313-61588304:1	casein kinase 1, alpha 1 [Source:MGI Symbol;Acc:MGI:1934950]	155.54	140.58	136.76	140.64	10:intron_2-3
chr18	61565632	1				10	forward	ENSMUST00000166990	Csnk1a1	chr18:61555318-61585631:1	casein kinase 1, alpha 1 [Source:MGI Symbol;Acc:MGI:1934950]	155.54	140.58	136.76	140.64	10:intron_2-3
chr18	61565632	1				10	forward	ENSMUST00000115246	Csnk1a1	chr18:61555318-61582116:1	casein kinase 1, alpha 1 [Source:MGI Symbol;Acc:MGI:1934950]	155.54	140.58	136.76	140.64	10:intron_2-3
chr18	61565632	1				10	forward	ENSMUST00000167187	Csnk1a1	chr18:61555689-61587531:1	casein kinase 1, alpha 1 [Source:MGI Symbol;Acc:MGI:1934950]	155.54	140.58	136.76	140.64	11:intron_2-3
chr18	61565632	1				10	forward	ENSMUST00000170862	Csnk1a1	chr18:61555339-61588182:1	casein kinase 1, alpha 1 [Source:MGI Symbol;Acc:MGI:1934950]	155.54	140.58	136.76	140.64	11:intron_2-3
chr18	61565632	1				10	forward	ENSMUST00000163205	Csnk1a1	chr18:61555328-61582262:1	casein kinase 1, alpha 1 [Source:MGI Symbol;Acc:MGI:1934950]	155.54	140.58	136.76	140.64	9:intron_2-3
chr6	87894647	-1					reverse	ENSMUST00000152175	Copg	chr6:87895116-87896102:1	coatomer protein complex, subunit gamma [Source:MGI Symbol;Acc:MGI:1858696]	6.73	11.43	3.96	13.83	upstream:-469
chr6	72781676	-1					forward	ENSMUST00000069536	Tcf7l1	chr6:72626378-72789254:-1	transcription factor 7 like 1 (T cell specific, HMG box) [Source:MGI Symbol;Acc:MGI:1202876]	54.5	70.11	61.74	33.57	12:intron_3-4
chr6	49073730X	1					forward	ENSMUST00000114500	2410003K15Rik	chr6:49073848-49086751:1	RIKEN cDNA 2410003K15 gene [Source:MGI Symbol;Acc:MGI:1922843]	55.9	41	66.87	37.22	upstream:-118
chr6	49073730X	1					forward	ENSMUST00000031839	2410003K15Rik	chr6:49073795-49084717:1	RIKEN cDNA 2410003K15 gene [Source:MGI Symbol;Acc:MGI:1922843]	55.9	41	66.87	37.22	upstream:-65
chr6	49073730X	1					forward	ENSMUST00000128616	2410003K15Rik	chr6:49073795-49086751:1	RIKEN cDNA 2410003K15 gene [Source:MGI Symbol;Acc:MGI:1922843]	55.9	41	66.87	37.22	upstream:-65
chr1	58006033X	1					forward	ENSMUST00000027202	Sgol2	chr1:57995971-58025899:1	shugoshin-like 2 (S. pombe) [Source:MGI Symbol;Acc:MGI:1098767]	27.65	26.96	22.95	17.63	9:intron_5-6
chr1	15806096X	1					forward	ENSMUST00000027057	Terf1	chr1:15805658-15843428:1	telomeric repeat binding factor 1 [Source:MGI Symbol;Acc:MGI:109634]	162.14	144.65	132.89	112.79	10:intron_1-2
chr19	4149900X	-1					reverse	ENSMUST00000008893	Coro1b	chr19:4148619-4154035:1	coronin, actin binding protein 1B [Source:MGI Symbol;Acc:MGI:1345963]	69.22	56.07	57.21	39.03	11:exon_3
chr2	32636397X	1					forward	ENSMUST00000127603	Ak1	chr2:32631167-32646805:1	adenylate kinase 1 [Source:MGI Symbol;Acc:MGI:87977]	71.13	52.81	52.83	34.08	4:intron_2-3
chr18	61566114	1		6		3	forward	ENSMUST00000165123	Csnk1a1	chr18:61555274-61590061:1	casein kinase 1, alpha 1 [Source:MGI Symbol;Acc:MGI:1934950]	155.54	140.58	136.76	140.64	10:intron_2-3
chr18	61566114	1		6		3	forward	ENSMUST00000165721	Csnk1a1	chr18:61555313-61588304:1	casein kinase 1, alpha 1 [Source:MGI Symbol;Acc:MGI:1934950]	155.54	140.58	136.76	140.64	10:intron_2-3
chr18	61566114	1		6		3	forward	ENSMUST00000115246	Csnk1a1	chr18:61555318-61582116:1	casein kinase 1, alpha 1 [Source:MGI Symbol;Acc:MGI:1934950]	155.54	140.58	136.76	140.64	10:intron_2-3
chr18	61566114	1		6		3	forward	ENSMUST00000166990	Csnk1a1	chr18:61555318-61585631:1	casein kinase 1, alpha 1 [Source:MGI Symbol;Acc:MGI:1934950]	155.54	140.58	136.76	140.64	10:intron_2-3
chr18	61566114	1		6		3	forward	ENSMUST00000167187	Csnk1a1	chr18:61555689-61587531:1	casein kinase 1, alpha 1 [Source:MGI Symbol;Acc:MGI:1934950]	155.54	140.58	136.76	140.64	11:intron_2-3
chr18	61566114	1		6		3	forward	ENSMUST00000170862	Csnk1a1	chr18:61555339-61588182:1	casein kinase 1, alpha 1 [Source:MGI Symbol;Acc:MGI:1934950]	155.54	140.58	136.76	140.64	11:intron_2-3
chr18	61566114	1		6		3	forward	ENSMUST00000163205	Csnk1a1	chr18:61555328-61582262:1	casein kinase 1, alpha 1 [Source:MGI Symbol;Acc:MGI:1934950]	155.54	140.58	136.76	140.64	9:intron_2-3
chr2	110002028	1			9		forward	ENSMUST00000046548	Lgr4	chr2:109917647-110014257:1	leucine-rich repeat-containing G protein-coupled receptor 4 [Source:MGI Symbol;Acc:MGI:1891468]	20.23	29.69	23.6	19.2	18:intron_10-11
chr2	110002028	1			9		forward	ENSMUST00000111037	Lgr4	chr2:109917647-110014257:1	leucine-rich repeat-containing G protein-coupled receptor 4 [Source:MGI Symbol;Acc:MGI:1891468]	20.23	29.69	23.6	19.2	17:intron_9-10
chr18	10802323	-1					reverse	ENSMUST00000052838	Mib1	chr18:10725548-10818578:1	mindbomb homolog 1 (Drosophila) [Source:MGI Symbol;Acc:MGI:2443157]	1.76	5.05	2.25	9.12	21:exon_18
chr18	10802323	-1					reverse	ENSMUST00000165555	Mib1	chr18:10725655-10812174:1	mindbomb homolog 1 (Drosophila) [Source:MGI Symbol;Acc:MGI:2443157]	1.76	5.05	2.25	9.12	22:exon_19
chr2	155930121	-1					forward	ENSMUST00000133726	Uqcc	chr2:155851367-155930043:-1	ubiquinol-cytochrome c reductase complex chaperone, CBP3 homolog (yeast) [Source:MGI Symbol;Acc:MGI:1929472]	18.38	14.37	16.59	15.21	upstream:-78
chr2	155930121	-1					forward	ENSMUST00000152766	Uqcc	chr2:155847947-155930018:-1	ubiquinol-cytochrome c reductase complex chaperone, CBP3 homolog (yeast) [Source:MGI Symbol;Acc:MGI:1929472]	18.38	14.37	16.59	15.21	upstream:-103
chr2	155930121	-1					forward	ENSMUST00000139232	Uqcc	chr2:155848450-155930032:-1	ubiquinol-cytochrome c reductase complex chaperone, CBP3 homolog (yeast) [Source:MGI Symbol;Acc:MGI:1929472]	18.38	14.37	16.59	15.21	upstream:-89
chr2	155930121	-1					forward	ENSMUST00000141501	Uqcc	chr2:155858008-155930050:-1	ubiquinol-cytochrome c reductase complex chaperone, CBP3 homolog (yeast) [Source:MGI Symbol;Acc:MGI:1929472]	18.38	14.37	16.59	15.21	upstream:-71
chr2	155930121	-1					forward	ENSMUST00000155680	Uqcc	chr2:155907966-155930046:-1	ubiquinol-cytochrome c reductase complex chaperone, CBP3 homolog (yeast) [Source:MGI Symbol;Acc:MGI:1929472]	18.38	14.37	16.59	15.21	upstream:-75
chr2	155930121	-1					forward	ENSMUST00000146995	Uqcc	chr2:155870764-155930056:-1	ubiquinol-cytochrome c reductase complex chaperone, CBP3 homolog (yeast) [Source:MGI Symbol;Acc:MGI:1929472]	18.38	14.37	16.59	15.21	upstream:-65
chr2	155930121	-1					forward	ENSMUST00000109636	Uqcc	chr2:155846921-155930310:-1	ubiquinol-cytochrome c reductase complex chaperone, CBP3 homolog (yeast) [Source:MGI Symbol;Acc:MGI:1929472]	18.38	14.37	16.59	15.21	5UTR
chr2	155930121	-1					forward	ENSMUST00000136933	Uqcc	chr2:155846894-155930060:-1	ubiquinol-cytochrome c reductase complex chaperone, CBP3 homolog (yeast) [Source:MGI Symbol;Acc:MGI:1929472]	18.38	14.37	16.59	15.21	upstream:-61
chr2	155930121	-1					forward	ENSMUST00000109632	Uqcc	chr2:155846896-155930043:-1	ubiquinol-cytochrome c reductase complex chaperone, CBP3 homolog (yeast) [Source:MGI Symbol;Acc:MGI:1929472]	18.38	14.37	16.59	15.21	upstream:-78
chr2	155930121	-1					forward	ENSMUST00000109631	Uqcc	chr2:155848259-155930310:-1	ubiquinol-cytochrome c reductase complex chaperone, CBP3 homolog (yeast) [Source:MGI Symbol;Acc:MGI:1929472]	18.38	14.37	16.59	15.21	5UTR
chr2	155930121	-1					forward	ENSMUST00000152818	Uqcc	chr2:155846894-155930060:-1	ubiquinol-cytochrome c reductase complex chaperone, CBP3 homolog (yeast) [Source:MGI Symbol;Acc:MGI:1929472]	18.38	14.37	16.59	15.21	upstream:-61
chr2	155930121	-1					forward	ENSMUST00000159238	Uqcc	chr2:155887107-155930060:-1	ubiquinol-cytochrome c reductase complex chaperone, CBP3 homolog (yeast) [Source:MGI Symbol;Acc:MGI:1929472]	18.38	14.37	16.59	15.21	upstream:-61
chr2	155930121	-1					forward	ENSMUST00000142655	Uqcc	chr2:155909361-155930050:-1	ubiquinol-cytochrome c reductase complex chaperone, CBP3 homolog (yeast) [Source:MGI Symbol;Acc:MGI:1929472]	18.38	14.37	16.59	15.21	upstream:-71
chr2	155930121	-1					forward	ENSMUST00000006036	Uqcc	chr2:155848240-155930044:-1	ubiquinol-cytochrome c reductase complex chaperone, CBP3 homolog (yeast) [Source:MGI Symbol;Acc:MGI:1929472]	18.38	14.37	16.59	15.21	upstream:-77
chr2	155930121	-1					forward	ENSMUST00000151078	Uqcc	chr2:155846896-155930036:-1	ubiquinol-cytochrome c reductase complex chaperone, CBP3 homolog (yeast) [Source:MGI Symbol;Acc:MGI:1929472]	18.38	14.37	16.59	15.21	upstream:-85
chr11	78116792	1		9			forward	ENSMUST00000100782	BC017647	chr11:78094708-78156075:1	cDNA sequence BC017647 [Source:MGI Symbol;Acc:MGI:2384939]	10.29	9.24	10.33	9.89	3:intron_1-2|5UTR
chr11	78116792	1		9			forward	ENSMUST00000073705	BC017647	chr11:78094660-78156700:1	cDNA sequence BC017647 [Source:MGI Symbol;Acc:MGI:2384939]	10.29	9.24	10.33	9.89	3:intron_1-2|5UTR
chr11	78116792	1		9			forward	ENSMUST00000155571	BC017647	chr11:78115606-78156700:1	cDNA sequence BC017647 [Source:MGI Symbol;Acc:MGI:2384939]	10.29	9.24	10.33	9.89	3:intron_1-2
chr5	135689217	-1					reverse	ENSMUST00000122113	Por	chr5:135689158-135735326:1	P450 (cytochrome) oxidoreductase [Source:MGI Symbol;Acc:MGI:97744]	12.94	17.23	19.66	22.88	5UTR
chr5	140256601X	-1					forward	ENSMUST00000031534	Mad1l1	chr5:140008689-140321552:-1	MAD1 mitotic arrest deficient 1-like 1 [Source:MGI Symbol;Acc:MGI:1341857]	14.61	18.58	15.72	13.8	18:intron_10-11
chr5	140256601X	-1					forward	ENSMUST00000110829	Mad1l1	chr5:140008689-140321550:-1	MAD1 mitotic arrest deficient 1-like 1 [Source:MGI Symbol;Acc:MGI:1341857]	14.61	18.58	15.72	13.8	17:intron_10-11
chrX	73805788X	-1					forward	ENSMUST00000114438	Pdzd4	chrX:73793359-73824969:-1	PDZ domain containing 4 [Source:MGI Symbol;Acc:MGI:2443483]	9.56	62.14	51.55	73.81	6:intron_1-2
chrX	73805788X	-1					forward	ENSMUST00000002080	Pdzd4	chrX:73793359-73824969:-1	PDZ domain containing 4 [Source:MGI Symbol;Acc:MGI:2443483]	9.56	62.14	51.55	73.81	8:intron_1-2
chr14	64237675X	-1					forward	ENSMUST00000067927	Msra	chr14:64122623-64455903:-1	methionine sulfoxide reductase A [Source:MGI Symbol;Acc:MGI:106916]	15.09	7.92	9.07	6.57	11:intron_8-9
chr5	135689163	-1					reverse	ENSMUST00000005651	Por	chr5:135689036-135735326:1	P450 (cytochrome) oxidoreductase [Source:MGI Symbol;Acc:MGI:97744]	12.94	17.23	19.66	22.88	5UTR
chr6	72782070	-1					forward	ENSMUST00000069536	Tcf7l1	chr6:72626378-72789254:-1	transcription factor 7 like 1 (T cell specific, HMG box) [Source:MGI Symbol;Acc:MGI:1202876]	54.5	70.11	61.74	33.57	12:intron_3-4
chr6	72781811	-1					forward	ENSMUST00000069536	Tcf7l1	chr6:72626378-72789254:-1	transcription factor 7 like 1 (T cell specific, HMG box) [Source:MGI Symbol;Acc:MGI:1202876]	54.5	70.11	61.74	33.57	12:intron_3-4
chr4	101635307X	1					forward	ENSMUST00000106930	Dnajc6	chr4:101496648-101642799:1	DnaJ (Hsp40) homolog, subfamily C, member 6 [Source:MGI Symbol;Acc:MGI:1919935]	15.57	7.26	6.88	1.23	20:intron_17-18
chr4	101635307X	1					forward	ENSMUST00000094953	Dnajc6	chr4:101550480-101642799:1	DnaJ (Hsp40) homolog, subfamily C, member 6 [Source:MGI Symbol;Acc:MGI:1919935]	15.57	7.26	6.88	1.23	19:intron_16-17
chr4	101635307X	1					forward	ENSMUST00000038207	Dnajc6	chr4:101507871-101642799:1	DnaJ (Hsp40) homolog, subfamily C, member 6 [Source:MGI Symbol;Acc:MGI:1919935]	15.57	7.26	6.88	1.23	19:intron_16-17
chr4	101635307X	1					forward	ENSMUST00000106929	Dnajc6	chr4:101508000-101642798:1	DnaJ (Hsp40) homolog, subfamily C, member 6 [Source:MGI Symbol;Acc:MGI:1919935]	15.57	7.26	6.88	1.23	19:intron_16-17
chr4	101635307X	1					forward	ENSMUST00000106933	Dnajc6	chr4:101550594-101642782:1	DnaJ (Hsp40) homolog, subfamily C, member 6 [Source:MGI Symbol;Acc:MGI:1919935]	15.57	7.26	6.88	1.23	19:intron_16-17
chr7	126764861X	1					forward	ENSMUST00000091328	Mapk3	chr7:126760597-126765819:1	mitogen-activated protein kinase 3 [Source:MGI Symbol;Acc:MGI:1346859]	28.15	42.65	40.66	45.22	8:exon_7
chr7	126764861X	1					forward	ENSMUST00000057669	Mapk3	chr7:126759601-126765819:1	mitogen-activated protein kinase 3 [Source:MGI Symbol;Acc:MGI:1346859]	28.15	42.65	40.66	45.22	9:exon_8
chr2	10061123	-1					forward	ENSMUST00000026887	Atp5c1	chr2:10056016-10080427:-1	ATP synthase, H+ transporting, mitochondrial F1 complex, gamma polypeptide 1 [Source:MGI Symbol;Acc:MGI:1261437]	168.58	103.6	125.35	99.94	9:intron_6-7
chr2	10061123	-1					forward	ENSMUST00000114897	Atp5c1	chr2:10056030-10080510:-1	ATP synthase, H+ transporting, mitochondrial F1 complex, gamma polypeptide 1 [Source:MGI Symbol;Acc:MGI:1261437]	168.58	103.6	125.35	99.94	10:intron_6-7
chr2	10061123	-1					forward	ENSMUST00000114896	Atp5c1	chr2:10056030-10080444:-1	ATP synthase, H+ transporting, mitochondrial F1 complex, gamma polypeptide 1 [Source:MGI Symbol;Acc:MGI:1261437]	168.58	103.6	125.35	99.94	10:intron_6-7
chr8	94576793X	-1					forward	ENSMUST00000034226	Fam192a	chr8:94574943-94601726:-1	family with sequence similarity 192, member A [Source:MGI Symbol;Acc:MGI:1919637]	39.92	41.04	50.4	38.63	8:intron_7-8
chr12	4232347	-1					forward	ENSMUST00000128466	Cenpo	chr12:4215358-4232003:-1	centromere protein O [Source:MGI Symbol;Acc:MGI:1923800]	7.3	8.94	9.8	10.93	upstream:-344
chr12	4232347	-1					forward	ENSMUST00000111169	Cenpo	chr12:4197822-4233965:-1	centromere protein O [Source:MGI Symbol;Acc:MGI:1923800]	7.3	8.94	9.8	10.93	6:intron_2-3
chr12	4232347	-1					forward	ENSMUST00000020981	Cenpo	chr12:4213482-4233965:-1	centromere protein O [Source:MGI Symbol;Acc:MGI:1923800]	7.3	8.94	9.8	10.93	5UTR|6:intron_2-3
chr12	4232347	-1					forward	ENSMUST00000140975	Cenpo	chr12:4211667-4234294:-1	centromere protein O [Source:MGI Symbol;Acc:MGI:1923800]	7.3	8.94	9.8	10.93	7:intron_2-3
chr6	72781628	-1					forward	ENSMUST00000069536	Tcf7l1	chr6:72626378-72789254:-1	transcription factor 7 like 1 (T cell specific, HMG box) [Source:MGI Symbol;Acc:MGI:1202876]	54.5	70.11	61.74	33.57	12:intron_3-4
chr17	66440478	-1					forward	ENSMUST00000097291	1110012J17Rik	chr17:66336986-66449750:-1	RIKEN cDNA 1110012J17 gene [Source:MGI Symbol;Acc:MGI:1915867]	7.58	11.84	8.6	13.76	15:intron_1-2
chr17	66440478	-1					forward	ENSMUST00000086693	1110012J17Rik	chr17:66336982-66449750:-1	RIKEN cDNA 1110012J17 gene [Source:MGI Symbol;Acc:MGI:1915867]	7.58	11.84	8.6	13.76	14:intron_1-2
chr18	69379511	1			7		forward	ENSMUST00000066717	Tcf4	chr18:69344146-69684343:1	transcription factor 4 [Source:MGI Symbol;Acc:MGI:98506]	12.54	8.42	6.6	7.75	21:intron_3-4
chr18	69379511	1			7		forward	ENSMUST00000078486	Tcf4	chr18:69345721-69687967:1	transcription factor 4 [Source:MGI Symbol;Acc:MGI:98506]	12.54	8.42	6.6	7.75	20:intron_3-4
chr18	69379865	1			7		forward	ENSMUST00000114982	Tcf4	chr18:69345771-69684526:1	transcription factor 4 [Source:MGI Symbol;Acc:MGI:98506]	12.54	8.42	6.6	7.75	20:intron_3-4
chr18	69379865	1			7		forward	ENSMUST00000114980	Tcf4	chr18:69346203-69683248:1	transcription factor 4 [Source:MGI Symbol;Acc:MGI:98506]	12.54	8.42	6.6	7.75	20:intron_3-4
chr18	69379865	1			7		forward	ENSMUST00000114985	Tcf4	chr18:69344510-69687925:1	transcription factor 4 [Source:MGI Symbol;Acc:MGI:98506]	12.54	8.42	6.6	7.75	20:intron_3-4
chr11	102221589X	-1					forward	ENSMUST00000107151	Hdac5	chr11:102194432-102230166:-1	histone deacetylase 5 [Source:MGI Symbol;Acc:MGI:1333784]	5.6	8.23	7.45	8.6	25:intron_2-3
chr11	102221589X	-1					forward	ENSMUST00000107150	Hdac5	chr11:102195751-102230136:-1	histone deacetylase 5 [Source:MGI Symbol;Acc:MGI:1333784]	5.6	8.23	7.45	8.6	27:intron_2-3
chr11	102221589X	-1					forward	ENSMUST00000124077	Hdac5	chr11:102195749-102230139:-1	histone deacetylase 5 [Source:MGI Symbol;Acc:MGI:1333784]	5.6	8.23	7.45	8.6	28:intron_2-3
chr11	102221589X	-1					forward	ENSMUST00000107152	Hdac5	chr11:102195751-102230166:-1	histone deacetylase 5 [Source:MGI Symbol;Acc:MGI:1333784]	5.6	8.23	7.45	8.6	27:intron_2-3
chr11	102221589X	-1					forward	ENSMUST00000008999	Hdac5	chr11:102195744-102230124:-1	histone deacetylase 5 [Source:MGI Symbol;Acc:MGI:1333784]	5.6	8.23	7.45	8.6	29:intron_3-4|5UTR
chr11	120121974X	-1					forward	ENSMUST00000179094	Slc38a10	chr11:120104452-120151312:-1	solute carrier family 38, member 10 [Source:MGI Symbol;Acc:MGI:1919305]	2.09	6.44	1.67	5.84	17:intron_10-11
chr11	120121974X	-1					forward	ENSMUST00000103018	Slc38a10	chr11:120103960-120151346:-1	solute carrier family 38, member 10 [Source:MGI Symbol;Acc:MGI:1919305]	2.09	6.44	1.67	5.84	17:intron_10-11
chr11	120121974X	-1					forward	ENSMUST00000076697	Slc38a10	chr11:120118872-120151346:-1	solute carrier family 38, member 10 [Source:MGI Symbol;Acc:MGI:1919305]	2.09	6.44	1.67	5.84	11:intron_10-11
chr11	120121974X	-1					forward	ENSMUST00000045402	Slc38a10	chr11:120103960-120151346:-1	solute carrier family 38, member 10 [Source:MGI Symbol;Acc:MGI:1919305]	2.09	6.44	1.67	5.84	16:intron_10-11
chr6	25760740X	-1					forward	ENSMUST00000115330	Pot1a	chr6:25743737-25809226:-1	protection of telomeres 1A [Source:MGI Symbol;Acc:MGI:2141503]	23.7	14.88	16.88	18.37	18:intron_9-10
chr6	25760740X	-1					forward	ENSMUST00000115327	Pot1a	chr6:25757685-25809195:-1	protection of telomeres 1A [Source:MGI Symbol;Acc:MGI:2141503]	23.7	14.88	16.88	18.37	10:intron_9-10
chr6	25760740X	-1					forward	ENSMUST00000115329	Pot1a	chr6:25748775-25809226:-1	protection of telomeres 1A [Source:MGI Symbol;Acc:MGI:2141503]	23.7	14.88	16.88	18.37	15:intron_9-10
chr5	118567796X	1					forward	ENSMUST00000100816	Med13l	chr5:118560719-118765435:1	mediator complex subunit 13-like [Source:MGI Symbol;Acc:MGI:2670178]	9.06	10.6	8.44	8.9	31:intron_1-2
chrX	111505220	-1					forward	ENSMUST00000156639	Rps6ka6	chrX:111450331-111536342:-1	ribosomal protein S6 kinase polypeptide 6 [Source:MGI Symbol;Acc:MGI:1914321]	26.91	23.33	25.81	31.35	4:intron_1-2
chrX	111505220	-1					forward	ENSMUST00000132319	Rps6ka6	chrX:111439257-111537947:-1	ribosomal protein S6 kinase polypeptide 6 [Source:MGI Symbol;Acc:MGI:1914321]	26.91	23.33	25.81	31.35	6:intron_1-2
chr8	124012479	-1					forward	ENSMUST00000165628	Taf5l	chr8:123996318-124021309:-1	TAF5-like RNA polymerase II, p300/CBP-associated factor (PCAF)-associated factor [Source:MGI Symbol;Acc:MGI:1919039]	31.75	29.88	32.99	22.87	5:intron_1-2
chr8	124012479	-1					forward	ENSMUST00000093039	Taf5l	chr8:123996318-124021008:-1	TAF5-like RNA polymerase II, p300/CBP-associated factor (PCAF)-associated factor [Source:MGI Symbol;Acc:MGI:1919039]	31.75	29.88	32.99	22.87	5:intron_1-2
chr13	94433777X	1					forward	ENSMUST00000022196	Ap3b1	chr13:94358960-94566316:1	adaptor-related protein complex 3, beta 1 subunit [Source:MGI Symbol;Acc:MGI:1333879]	36.83	26.04	23.97	20.08	27:intron_7-8
chr2	156670142X	1					forward	ENSMUST00000169464	Dlgap4	chr2:156613705-156764363:1	discs, large homolog-associated protein 4 (Drosophila) [Source:MGI Symbol;Acc:MGI:2138865]	6.38	5.4	7.4	5.95	13:intron_2-3|5UTR
chr2	156670142X	1					forward	ENSMUST00000109567	Dlgap4	chr2:156613705-156764361:1	discs, large homolog-associated protein 4 (Drosophila) [Source:MGI Symbol;Acc:MGI:2138865]	6.38	5.4	7.4	5.95	13:intron_2-3|5UTR
chrX	111505219	-1					forward	ENSMUST00000128819	Rps6ka6	chrX:111435265-111531176:-1	ribosomal protein S6 kinase polypeptide 6 [Source:MGI Symbol;Acc:MGI:1914321]	26.91	23.33	25.81	31.35	5UTR|7:intron_1-2
chrX	111505219	-1					forward	ENSMUST00000123951	Rps6ka6	chrX:111446238-111537959:-1	ribosomal protein S6 kinase polypeptide 6 [Source:MGI Symbol;Acc:MGI:1914321]	26.91	23.33	25.81	31.35	5:intron_1-2
chr9	111197618	1				6	forward	ENSMUST00000035078	Lrrfip2	chr9:111118111-111225668:1	leucine rich repeat (in FLII) interacting protein 2 [Source:MGI Symbol;Acc:MGI:1918518]	8.72	11.23	11.71	9.64	15:intron_7-8
chr9	111197618	1				6	forward	ENSMUST00000098340	Lrrfip2	chr9:111118111-111225668:1	leucine rich repeat (in FLII) interacting protein 2 [Source:MGI Symbol;Acc:MGI:1918518]	8.72	11.23	11.71	9.64	14:intron_6-7
chr4	141793166	1				6	forward	ENSMUST00000030747	Casp9	chr4:141793612-141815976:1	caspase 9 [Source:MGI Symbol;Acc:MGI:1277950]	7.74	5.59	5.09	5.38	upstream:-446
chr4	141793166	1				6	forward	ENSMUST00000097805	Casp9	chr4:141793612-141813687:1	caspase 9 [Source:MGI Symbol;Acc:MGI:1277950]	7.74	5.59	5.09	5.38	upstream:-446
chr4	141793166	1				6	forward	ENSMUST00000128660	Casp9	chr4:141793612-141798086:1	caspase 9 [Source:MGI Symbol;Acc:MGI:1277950]	7.74	5.59	5.09	5.38	upstream:-446
chr11	78972082	-1				6	forward	ENSMUST00000108268	Lgals9	chr11:78962974-78984946:-1	lectin, galactose binding, soluble 9 [Source:MGI Symbol;Acc:MGI:109496]	3.62	6.9	11.82	1.62	10:intron_3-4
chr11	78972082	-1				6	forward	ENSMUST00000108269	Lgals9	chr11:78962979-78984924:-1	lectin, galactose binding, soluble 9 [Source:MGI Symbol;Acc:MGI:109496]	3.62	6.9	11.82	1.62	11:intron_3-4
chr18	61566030	1				6	forward	ENSMUST00000165123	Csnk1a1	chr18:61555274-61590061:1	casein kinase 1, alpha 1 [Source:MGI Symbol;Acc:MGI:1934950]	155.54	140.58	136.76	140.64	10:intron_2-3
chr18	61566030	1				6	forward	ENSMUST00000165721	Csnk1a1	chr18:61555313-61588304:1	casein kinase 1, alpha 1 [Source:MGI Symbol;Acc:MGI:1934950]	155.54	140.58	136.76	140.64	10:intron_2-3
chr18	61566030	1				6	forward	ENSMUST00000166990	Csnk1a1	chr18:61555318-61585631:1	casein kinase 1, alpha 1 [Source:MGI Symbol;Acc:MGI:1934950]	155.54	140.58	136.76	140.64	10:intron_2-3
chr18	61566030	1				6	forward	ENSMUST00000115246	Csnk1a1	chr18:61555318-61582116:1	casein kinase 1, alpha 1 [Source:MGI Symbol;Acc:MGI:1934950]	155.54	140.58	136.76	140.64	10:intron_2-3
chr18	61566030	1				6	forward	ENSMUST00000167187	Csnk1a1	chr18:61555689-61587531:1	casein kinase 1, alpha 1 [Source:MGI Symbol;Acc:MGI:1934950]	155.54	140.58	136.76	140.64	11:intron_2-3
chr18	61566030	1				6	forward	ENSMUST00000170862	Csnk1a1	chr18:61555339-61588182:1	casein kinase 1, alpha 1 [Source:MGI Symbol;Acc:MGI:1934950]	155.54	140.58	136.76	140.64	11:intron_2-3
chr18	61566030	1				6	forward	ENSMUST00000163205	Csnk1a1	chr18:61555328-61582262:1	casein kinase 1, alpha 1 [Source:MGI Symbol;Acc:MGI:1934950]	155.54	140.58	136.76	140.64	9:intron_2-3
chr6	72779915	-1					forward	ENSMUST00000069536	Tcf7l1	chr6:72626378-72789254:-1	transcription factor 7 like 1 (T cell specific, HMG box) [Source:MGI Symbol;Acc:MGI:1202876]	54.5	70.11	61.74	33.57	12:intron_3-4
chr5	121377665	-1			6		forward	ENSMUST00000120784	Trafd1	chr5:121371730-121385571:-1	TRAF type zinc finger domain containing 1 [Source:MGI Symbol;Acc:MGI:1923551]	4.95	6.64	7.56	5.38	12:intron_6-7
chr5	121377665	-1			6		forward	ENSMUST00000042312	Trafd1	chr5:121371725-121385632:-1	TRAF type zinc finger domain containing 1 [Source:MGI Symbol;Acc:MGI:1923551]	4.95	6.64	7.56	5.38	12:intron_6-7
chrX	20677851X	1					forward	ENSMUST00000089217	Uba1	chrX:20658326-20683179:1	ubiquitin-like modifier activating enzyme 1 [Source:MGI Symbol;Acc:MGI:98890]	132.55	144.91	133.54	143.32	26:intron_16-17
chrX	20677851X	1					forward	ENSMUST00000137892	Uba1	chrX:20678077-20681200:1	ubiquitin-like modifier activating enzyme 1 [Source:MGI Symbol;Acc:MGI:98890]	132.55	144.91	133.54	143.32	upstream:-226
chrX	20677851X	1					forward	ENSMUST00000001989	Uba1	chrX:20662898-20683179:1	ubiquitin-like modifier activating enzyme 1 [Source:MGI Symbol;Acc:MGI:98890]	132.55	144.91	133.54	143.32	26:intron_16-17
chr6	140470070X	1					forward	ENSMUST00000087622	Plekha5	chr6:140424099-140594906:1	pleckstrin homology domain containing, family A member 5 [Source:MGI Symbol;Acc:MGI:1923802]	2.84	8.86	4.78	11.59	31:intron_3-4
chr4	84663729	-1					forward	ENSMUST00000176346	Bnc2	chr4:84390927-84674997:-1	basonuclin 2 [Source:MGI Symbol;Acc:MGI:2443805]	3.1	7.55	6.01	3.92	5:intron_1-2
chr4	84663729	-1					forward	ENSMUST00000176612	Bnc2	chr4:84275352-84675275:-1	basonuclin 2 [Source:MGI Symbol;Acc:MGI:2443805]	3.1	7.55	6.01	3.92	7:intron_1-2
chr4	84663729	-1					forward	ENSMUST00000102820	Bnc2	chr4:84275095-84675034:-1	basonuclin 2 [Source:MGI Symbol;Acc:MGI:2443805]	3.1	7.55	6.01	3.92	8:intron_1-2
chr4	84663729	-1					forward	ENSMUST00000176691	Bnc2	chr4:84275610-84675086:-1	basonuclin 2 [Source:MGI Symbol;Acc:MGI:2443805]	3.1	7.55	6.01	3.92	6:intron_1-2
chr4	84663729	-1					forward	ENSMUST00000107198	Bnc2	chr4:84275229-84675067:-1	basonuclin 2 [Source:MGI Symbol;Acc:MGI:2443805]	3.1	7.55	6.01	3.92	7:intron_1-2
chr5	138166939	-1				5	forward	ENSMUST00000148879	Mcm7	chr5:138164600-138171818:-1	minichromosome maintenance deficient 7 (S. cerevisiae) [Source:MGI Symbol;Acc:MGI:1298398]	134.15	152.26	179.35	154.67	9:intron_8-9
chr5	138166939	-1				5	forward	ENSMUST00000000505	Mcm7	chr5:138164583-138172422:-1	minichromosome maintenance deficient 7 (S. cerevisiae) [Source:MGI Symbol;Acc:MGI:1298398]	134.15	152.26	179.35	154.67	15:intron_11-12
chr15	37005007	-1					forward	ENSMUST00000078976	Zfp706	chr15:36997031-37007402:-1	zinc finger protein 706 [Source:MGI Symbol;Acc:MGI:1915286]	72.91	40.53	46.05	33.14	4:intron_1-2
chr6	72705431	-1					forward	ENSMUST00000069536	Tcf7l1	chr6:72626378-72789254:-1	transcription factor 7 like 1 (T cell specific, HMG box) [Source:MGI Symbol;Acc:MGI:1202876]	54.5	70.11	61.74	33.57	12:intron_3-4
chr11	6166505X	-1					forward	ENSMUST00000066496	Nudcd3	chr11:6105691-6200415:-1	NudC domain containing 3 [Source:MGI Symbol;Acc:MGI:2144158]	27.74	32.68	34.18	31.47	6:intron_2-3
chr2	75907570X	1					forward	ENSMUST00000047232	Agps	chr2:75832177-75931350:1	alkylglycerone phosphate synthase [Source:MGI Symbol;Acc:MGI:2443065]	24.62	26.19	23.46	27.01	20:intron_17-18
chr2	75907570X	1					forward	ENSMUST00000175646	Agps	chr2:75832505-75926078:1	alkylglycerone phosphate synthase [Source:MGI Symbol;Acc:MGI:2443065]	24.62	26.19	23.46	27.01	20:intron_17-18
chr15	103317093X	-1					forward	ENSMUST00000168828	Zfp385a	chr15:103313895-103340086:-1	zinc finger protein 385A [Source:MGI Symbol;Acc:MGI:1352495]	7.59	6.66	7.19	9.87	8:intron_4-5
chr5	103854646X	-1					reverse	ENSMUST00000054979	Aff1	chr5:103754162-103855322:1	AF4/FMR2 family, member 1 [Source:MGI Symbol;Acc:MGI:1100819]	18.11	9.26	5.99	7.98	3UTR
chr5	103854646X	-1					reverse	ENSMUST00000031256	Aff1	chr5:103754573-103855322:1	AF4/FMR2 family, member 1 [Source:MGI Symbol;Acc:MGI:1100819]	18.11	9.26	5.99	7.98	3UTR
chr3	31019444	1		5			forward	ENSMUST00000108249	Prkci	chr3:30995747-31052741:1	protein kinase C, iota [Source:MGI Symbol;Acc:MGI:99260]	65.9	92.72	67.7	83.81	18:intron_2-3
chr13	95356165	-1					forward	ENSMUST00000022189	Aggf1	chr13:95350683-95375352:-1	angiogenic factor with G patch and FHA domains 1 [Source:MGI Symbol;Acc:MGI:1913799]	23.26	29.33	28.75	28.56	14:intron_11-12
chr16	18878651X	1					forward	ENSMUST00000153397	Hira	chr16:18877270-18935080:1	histone cell cycle regulation defective homolog A (S. cerevisiae) [Source:MGI Symbol;Acc:MGI:99430]	14.85	22.21	17.25	24.05	16:intron_1-2
chr16	18878651X	1					forward	ENSMUST00000004222	Hira	chr16:18877066-18970309:1	histone cell cycle regulation defective homolog A (S. cerevisiae) [Source:MGI Symbol;Acc:MGI:99430]	14.85	22.21	17.25	24.05	25:intron_1-2
chr16	18878651X	1					forward	ENSMUST00000120532	Hira	chr16:18877037-18928030:1	histone cell cycle regulation defective homolog A (S. cerevisiae) [Source:MGI Symbol;Acc:MGI:99430]	14.85	22.21	17.25	24.05	13:intron_1-2|5UTR

## Sheet: Clonal 5 to 7
isite.chr	isite.loc	isite.strand	Clonal 5 count	Clonal 6 count	Clonal 7 count	isite.orientation	ENSEMBL.transcript	gene.name	gene.chr:start:end:strand	description	Rex1-GFP_2i_T=0	Rex1-GFP_2i_T=16	Rex1-GFP_2i_T=24high	Rex1-GFP_2i_T=24low	isite.annotation number of exons: relative position of integration
chr6	72776584	-1	36573	5	4	forward	ENSMUST00000069536	Tcf7l1	chr6:72626378-72789254:-1	transcription factor 7 like 1 (T cell specific, HMG box) [Source:MGI Symbol;Acc:MGI:1202876]	54.5	70.11	61.74	33.57	12:intron_3-4
chr16	20099184	1	2207	2771	8	forward	ENSMUST00000023509	Klhl24	chr16:20097554-20127744:1	kelch-like 24 (Drosophila) [Source:MGI Symbol;Acc:MGI:1923035]	9.97	8.7	7.26	9.98	5UTR|8:intron_1-2
chr16	31135273	-1	987	41	177025	forward	ENSMUST00000058033	Acap2	chr16:31092413-31201238:-1	ArfGAP with coiled-coil, ankyrin repeat and PH domains 2 [Source:MGI Symbol;Acc:MGI:1925868]	14.55	12.96	10.77	12.74	23:intron_7-8
chr15	102502914	-1	231			forward	ENSMUST00000171565	Map3k12	chr15:102498776-102510700:-1	mitogen-activated protein kinase kinase kinase 12 [Source:MGI Symbol;Acc:MGI:1346881]	12.09	9.84	11.38	11.31	16:intron_8-9
chr15	102502914	-1	231			forward	ENSMUST00000169377	Map3k12	chr15:102499025-102517064:-1	mitogen-activated protein kinase kinase kinase 12 [Source:MGI Symbol;Acc:MGI:1346881]	12.09	9.84	11.38	11.31	16:intron_8-9
chr15	102502914	-1	231			forward	ENSMUST00000023812	Map3k12	chr15:102497649-102516836:-1	mitogen-activated protein kinase kinase kinase 12 [Source:MGI Symbol;Acc:MGI:1346881]	12.09	9.84	11.38	11.31	14:intron_6-7
chr6	7683411	-1	48	3	8097	forward	ENSMUST00000115542	Asns	chr6:7675169-7692871:-1	asparagine synthetase [Source:MGI Symbol;Acc:MGI:1350929]	471	181.95	224.32	167.65	12:intron_3-4
chr6	7683411	-1	48	3	8097	forward	ENSMUST00000031766	Asns	chr6:7675169-7693254:-1	asparagine synthetase [Source:MGI Symbol;Acc:MGI:1350929]	471	181.95	224.32	167.65	12:intron_3-4
chr6	72638261	-1	36	9	64082	forward	ENSMUST00000069536	Tcf7l1	chr6:72626378-72789254:-1	transcription factor 7 like 1 (T cell specific, HMG box) [Source:MGI Symbol;Acc:MGI:1202876]	54.5	70.11	61.74	33.57	12:intron_4-5
chr2	145918464	-1	35			forward	ENSMUST00000001818	Crnkl1	chr2:145917479-145935014:-1	Crn, crooked neck-like 1 (Drosophila) [Source:MGI Symbol;Acc:MGI:1914127]	26.48	23.91	24.65	20.84	14:exon_14
chr3	31019166	1	30	88		forward	ENSMUST00000108249	Prkci	chr3:30995747-31052741:1	protein kinase C, iota [Source:MGI Symbol;Acc:MGI:99260]	65.9	92.72	67.7	83.81	18:intron_2-3
chr5	92061470	-1	13	1	1	forward	ENSMUST00000169094	G3bp2	chr5:92052146-92083557:-1	GTPase activating protein (SH3 domain) binding protein 2 [Source:MGI Symbol;Acc:MGI:2442040]	144.46	317.07	296.71	361.14	12:intron_8-9
chr5	92061470	-1	13	1	1	forward	ENSMUST00000167918	G3bp2	chr5:92052146-92083557:-1	GTPase activating protein (SH3 domain) binding protein 2 [Source:MGI Symbol;Acc:MGI:2442040]	144.46	317.07	296.71	361.14	11:intron_7-8
chr5	92061470	-1	13	1	1	forward	ENSMUST00000164378	G3bp2	chr5:92052146-92082917:-1	GTPase activating protein (SH3 domain) binding protein 2 [Source:MGI Symbol;Acc:MGI:2442040]	144.46	317.07	296.71	361.14	12:intron_8-9
chr5	92061470	-1	13	1	1	forward	ENSMUST00000113127	G3bp2	chr5:92052161-92083735:-1	GTPase activating protein (SH3 domain) binding protein 2 [Source:MGI Symbol;Acc:MGI:2442040]	144.46	317.07	296.71	361.14	11:intron_7-8
chr17	45515753	1	11	2	26510	forward	ENSMUST00000024733	Aars2	chr17:45506841-45520842:1	alanyl-tRNA synthetase 2, mitochondrial (putative) [Source:MGI Symbol;Acc:MGI:2681839]	7.27	10	7.31	6.94	22:intron_9-10
chr11	80000979	1	10		617	forward	ENSMUST00000163272	Suz12	chr11:79993106-80034122:1	suppressor of zeste 12 homolog (Drosophila) [Source:MGI Symbol;Acc:MGI:1261758]	91.72	80.34	60.57	57.48	15:intron_3-4
chr11	80000979	1	10		617	forward	ENSMUST00000017692	Suz12	chr11:79993106-80034123:1	suppressor of zeste 12 homolog (Drosophila) [Source:MGI Symbol;Acc:MGI:1261758]	91.72	80.34	60.57	57.48	16:intron_4-5
chr11	20084334	-1	7			forward	ENSMUST00000000137	Actr2	chr11:20062304-20112913:-1	ARP2 actin-related protein 2 homolog (yeast) [Source:MGI Symbol;Acc:MGI:1913963]	82.54	71.25	56.9	72.49	9:intron_4-5
chr2	155323231	-1	6			forward	ENSMUST00000165234	Pigu	chr2:155278244-155357424:-1	phosphatidylinositol glycan anchor biosynthesis, class U [Source:MGI Symbol;Acc:MGI:3039607]	20.37	14.19	15.72	11.62	12:intron_6-7
chr2	155323231	-1	6			forward	ENSMUST00000077626	Pigu	chr2:155278243-155357430:-1	phosphatidylinositol glycan anchor biosynthesis, class U [Source:MGI Symbol;Acc:MGI:3039607]	20.37	14.19	15.72	11.62	12:intron_6-7
chr7	118522493	-1	4		1	forward	ENSMUST00000098090	Coq7	chr7:118509659-118533301:-1	demethyl-Q 7 [Source:MGI Symbol;Acc:MGI:107207]	67.74	59.91	74.73	58.13	7:intron_5-6
chr5	92061430	-1	3		2077	forward	ENSMUST00000169094	G3bp2	chr5:92052146-92083557:-1	GTPase activating protein (SH3 domain) binding protein 2 [Source:MGI Symbol;Acc:MGI:2442040]	144.46	317.07	296.71	361.14	12:intron_8-9
chr5	92061430	-1	3		2077	forward	ENSMUST00000167918	G3bp2	chr5:92052146-92083557:-1	GTPase activating protein (SH3 domain) binding protein 2 [Source:MGI Symbol;Acc:MGI:2442040]	144.46	317.07	296.71	361.14	11:intron_7-8
chr5	92061430	-1	3		2077	forward	ENSMUST00000164378	G3bp2	chr5:92052146-92082917:-1	GTPase activating protein (SH3 domain) binding protein 2 [Source:MGI Symbol;Acc:MGI:2442040]	144.46	317.07	296.71	361.14	12:intron_8-9
chr5	92061430	-1	3		2077	forward	ENSMUST00000113127	G3bp2	chr5:92052161-92083735:-1	GTPase activating protein (SH3 domain) binding protein 2 [Source:MGI Symbol;Acc:MGI:2442040]	144.46	317.07	296.71	361.14	11:intron_7-8
chr5	92061453	-1	3	1	1	forward	ENSMUST00000169094	G3bp2	chr5:92052146-92083557:-1	GTPase activating protein (SH3 domain) binding protein 2 [Source:MGI Symbol;Acc:MGI:2442040]	144.46	317.07	296.71	361.14	12:intron_8-9
chr5	92061453	-1	3	1	1	forward	ENSMUST00000167918	G3bp2	chr5:92052146-92083557:-1	GTPase activating protein (SH3 domain) binding protein 2 [Source:MGI Symbol;Acc:MGI:2442040]	144.46	317.07	296.71	361.14	11:intron_7-8
chr5	92061453	-1	3	1	1	forward	ENSMUST00000164378	G3bp2	chr5:92052146-92082917:-1	GTPase activating protein (SH3 domain) binding protein 2 [Source:MGI Symbol;Acc:MGI:2442040]	144.46	317.07	296.71	361.14	12:intron_8-9
chr5	92061453	-1	3	1	1	forward	ENSMUST00000113127	G3bp2	chr5:92052161-92083735:-1	GTPase activating protein (SH3 domain) binding protein 2 [Source:MGI Symbol;Acc:MGI:2442040]	144.46	317.07	296.71	361.14	11:intron_7-8
chr18	34739935	-1	1	4	1	forward	ENSMUST00000060710	Cdc25c	chr18:34732997-34751533:-1	cell division cycle 25 homolog C (S. pombe) [Source:MGI Symbol;Acc:MGI:88350]	16.43	13.12	14.88	9.67	15:intron_10-11
chr9	97108632	-1		9152		forward	ENSMUST00000153070	Slc25a36	chr9:97078917-97111007:-1	solute carrier family 25, member 36 [Source:MGI Symbol;Acc:MGI:1924909]	61.09	47.57	24.15	36.76	8:intron_1-2
chr9	97108632	-1		9152		forward	ENSMUST00000085206	Slc25a36	chr9:97077011-97111157:-1	solute carrier family 25, member 36 [Source:MGI Symbol;Acc:MGI:1924909]	61.09	47.57	24.15	36.76	7:intron_1-2
chr15	102502915	-1		7207		forward	ENSMUST00000171565	Map3k12	chr15:102498776-102510700:-1	mitogen-activated protein kinase kinase kinase 12 [Source:MGI Symbol;Acc:MGI:1346881]	12.09	9.84	11.38	11.31	16:intron_8-9
chr15	102502915	-1		7207		forward	ENSMUST00000169377	Map3k12	chr15:102499025-102517064:-1	mitogen-activated protein kinase kinase kinase 12 [Source:MGI Symbol;Acc:MGI:1346881]	12.09	9.84	11.38	11.31	16:intron_8-9
chr15	102502915	-1		7207		forward	ENSMUST00000023812	Map3k12	chr15:102497649-102516836:-1	mitogen-activated protein kinase kinase kinase 12 [Source:MGI Symbol;Acc:MGI:1346881]	12.09	9.84	11.38	11.31	14:intron_6-7
chr9	97108671	-1		4211		forward	ENSMUST00000153070	Slc25a36	chr9:97078917-97111007:-1	solute carrier family 25, member 36 [Source:MGI Symbol;Acc:MGI:1924909]	61.09	47.57	24.15	36.76	8:intron_1-2
chr9	97108671	-1		4211		forward	ENSMUST00000085206	Slc25a36	chr9:97077011-97111157:-1	solute carrier family 25, member 36 [Source:MGI Symbol;Acc:MGI:1924909]	61.09	47.57	24.15	36.76	7:intron_1-2
chr15	102502944	-1		3549	1	forward	ENSMUST00000171565	Map3k12	chr15:102498776-102510700:-1	mitogen-activated protein kinase kinase kinase 12 [Source:MGI Symbol;Acc:MGI:1346881]	12.09	9.84	11.38	11.31	16:intron_8-9
chr15	102502944	-1		3549	1	forward	ENSMUST00000169377	Map3k12	chr15:102499025-102517064:-1	mitogen-activated protein kinase kinase kinase 12 [Source:MGI Symbol;Acc:MGI:1346881]	12.09	9.84	11.38	11.31	16:intron_8-9
chr15	102502944	-1		3549	1	forward	ENSMUST00000023812	Map3k12	chr15:102497649-102516836:-1	mitogen-activated protein kinase kinase kinase 12 [Source:MGI Symbol;Acc:MGI:1346881]	12.09	9.84	11.38	11.31	14:intron_6-7
chr2	5379277	-1			662	forward	ENSMUST00000114987	Camk1d	chr2:5298887-5676046:-1	calcium/calmodulin-dependent protein kinase ID [Source:MGI Symbol;Acc:MGI:2442190]	8.14	7.69	6.02	3.95	11:intron_3-4
chr2	5379277	-1			662	forward	ENSMUST00000044009	Camk1d	chr2:5293457-5714515:-1	calcium/calmodulin-dependent protein kinase ID [Source:MGI Symbol;Acc:MGI:2442190]	8.14	7.69	6.02	3.95	11:intron_3-4
chr6	72638224	-1			208	forward	ENSMUST00000069536	Tcf7l1	chr6:72626378-72789254:-1	transcription factor 7 like 1 (T cell specific, HMG box) [Source:MGI Symbol;Acc:MGI:1202876]	54.5	70.11	61.74	33.57	12:intron_4-5
chr18	40207816	1			21	reverse	ENSMUST00000025364	Yipf5	chr18:40204865-40219399:-1	Yip1 domain family, member 5 [Source:MGI Symbol;Acc:MGI:1914430]	45.29	42.15	45.89	39.84	6:exon_5
chr2	5379293	-1			9	forward	ENSMUST00000114987	Camk1d	chr2:5298887-5676046:-1	calcium/calmodulin-dependent protein kinase ID [Source:MGI Symbol;Acc:MGI:2442190]	8.14	7.69	6.02	3.95	11:intron_3-4
chr2	5379293	-1			9	forward	ENSMUST00000044009	Camk1d	chr2:5293457-5714515:-1	calcium/calmodulin-dependent protein kinase ID [Source:MGI Symbol;Acc:MGI:2442190]	8.14	7.69	6.02	3.95	11:intron_3-4
chr1	153478053	-1			9	forward	ENSMUST00000042141	Dhx9	chr1:153455758-153487660:-1	DEAH (Asp-Glu-Ala-His) box polypeptide 9 [Source:MGI Symbol;Acc:MGI:108177]	125.12	180.83	134.64	204.25	28:exon_6
chr14	56466914	1			5	forward	ENSMUST00000095793	Rnf17	chr14:56402697-56525032:1	ring finger protein 17 [Source:MGI Symbol;Acc:MGI:1353419]	24.19	26.57	25.4	34.11	37:intron_15-16

## Sheet: High Throughput 1 to 4
isite.chr	isite.loc	isite.strand	Pool1	Pool2	Pool3	Pool4	isite.orientation	ENSEMBL.transcript	gene.name	gene.chr:start:end:strand	description	Rex1-GFP_2i_T=0	Rex1-GFP_2i_T=16	Rex1-GFP_2i_T=24high	Rex1-GFP_2i_T=24low	isite.annotation number of exons: relative position of integration
chr6	72677623	-1	13289	17	13	12	forward	ENSMUST00000069536	Tcf7l1	chr6:72626378-72789254:-1	transcription factor 7 like 1 (T cell specific, HMG box) [Source:MGI Symbol;Acc:MGI:1202876]	54.5	70.11	61.74	33.57	12:intron_3-4
chr6	72692162	-1	10071		1	1	forward	ENSMUST00000069536	Tcf7l1	chr6:72626378-72789254:-1	transcription factor 7 like 1 (T cell specific, HMG box) [Source:MGI Symbol;Acc:MGI:1202876]	54.5	70.11	61.74	33.57	12:intron_3-4
chr16	16984830	1	8575		3		forward	ENSMUST00000069107	Mapk1	chr16:16983382-17047453:1	mitogen-activated protein kinase 1 [Source:MGI Symbol;Acc:MGI:1346858]	50.15	71.92	46.73	76.67	9:intron_1-2
chr16	16984830	1	8575		3		forward	ENSMUST00000115731	Mapk1	chr16:16983567-17039040:1	mitogen-activated protein kinase 1 [Source:MGI Symbol;Acc:MGI:1346858]	50.15	71.92	46.73	76.67	8:intron_1-2
chr16	16984830	1	8575		3		forward	ENSMUST00000023462	Mapk1	chr16:16983382-17044749:1	mitogen-activated protein kinase 1 [Source:MGI Symbol;Acc:MGI:1346858]	50.15	71.92	46.73	76.67	9:intron_1-2
chr6	72678938	-1	8257		8		forward	ENSMUST00000069536	Tcf7l1	chr6:72626378-72789254:-1	transcription factor 7 like 1 (T cell specific, HMG box) [Source:MGI Symbol;Acc:MGI:1202876]	54.5	70.11	61.74	33.57	12:intron_3-4
chr6	72787165	-1	5846		4	11	forward	ENSMUST00000069536	Tcf7l1	chr6:72626378-72789254:-1	transcription factor 7 like 1 (T cell specific, HMG box) [Source:MGI Symbol;Acc:MGI:1202876]	54.5	70.11	61.74	33.57	12:intron_3-4
chr6	72760575	-1	3657	7	15		forward	ENSMUST00000069536	Tcf7l1	chr6:72626378-72789254:-1	transcription factor 7 like 1 (T cell specific, HMG box) [Source:MGI Symbol;Acc:MGI:1202876]	54.5	70.11	61.74	33.57	12:intron_3-4
chr6	72699828	-1	3205	3	7		forward	ENSMUST00000069536	Tcf7l1	chr6:72626378-72789254:-1	transcription factor 7 like 1 (T cell specific, HMG box) [Source:MGI Symbol;Acc:MGI:1202876]	54.5	70.11	61.74	33.57	12:intron_3-4
chr19	32809192	1	2632	9	8		forward	ENSMUST00000013807	Pten	chr19:32757497-32826160:1	phosphatase and tensin homolog [Source:MGI Symbol;Acc:MGI:109583]	13.96	21.27	15.81	34.18	9:intron_5-6
chr16	22417549	-1	1998		10		forward	ENSMUST00000168774	Etv5	chr16:22381316-22436514:-1	ets variant gene 5 [Source:MGI Symbol;Acc:MGI:1096867]	74.21	86.95	88.72	64.58	13:intron_5-6
chr16	22417549	-1	1998		10		forward	ENSMUST00000079601	Etv5	chr16:22381309-22439719:-1	ets variant gene 5 [Source:MGI Symbol;Acc:MGI:1096867]	74.21	86.95	88.72	64.58	13:intron_5-6
chr2	31469884	1	1438	9			forward	ENSMUST00000102840	Ass1	chr2:31470207-31520672:1	argininosuccinate synthetase 1 [Source:MGI Symbol;Acc:MGI:88090]	42.46	14.94	16.96	6	upstream:-323
chr2	20666895	1	1263	6	5	3	forward	ENSMUST00000114627	Etl4	chr2:20289913-20810535:1	enhancer trap locus 4 [Source:MGI Symbol;Acc:MGI:95454]	20.35	23.15	20.65	21.42	22:intron_4-5
chr2	20666895	1	1263	6	5	3	forward	ENSMUST00000114614	Etl4	chr2:20510047-20810524:1	enhancer trap locus 4 [Source:MGI Symbol;Acc:MGI:95454]	20.35	23.15	20.65	21.42	19:intron_4-5
chr2	20666895	1	1263	6	5	3	forward	ENSMUST00000114604	Etl4	chr2:20519791-20809885:1	enhancer trap locus 4 [Source:MGI Symbol;Acc:MGI:95454]	20.35	23.15	20.65	21.42	18:intron_3-4
chr2	20666895	1	1263	6	5	3	forward	ENSMUST00000114610	Etl4	chr2:19909780-20744816:1	enhancer trap locus 4 [Source:MGI Symbol;Acc:MGI:95454]	20.35	23.15	20.65	21.42	8:intron_5-6
chr2	20666895	1	1263	6	5	3	forward	ENSMUST00000066509	Etl4	chr2:20519828-20810536:1	enhancer trap locus 4 [Source:MGI Symbol;Acc:MGI:95454]	20.35	23.15	20.65	21.42	21:intron_3-4
chr2	20666895	1	1263	6	5	3	forward	ENSMUST00000045555	Etl4	chr2:20510047-20810524:1	enhancer trap locus 4 [Source:MGI Symbol;Acc:MGI:95454]	20.35	23.15	20.65	21.42	19:intron_4-5
chr3	8976130	-1	1196				forward	ENSMUST00000121038	Tpd52	chr3:8930892-8993890:-1	tumor protein D52 [Source:MGI Symbol;Acc:MGI:107749]	84.07	49.96	58.18	27.44	5UTR|6:intron_1-2
chr3	8976130	-1	1196				forward	ENSMUST00000155450	Tpd52	chr3:8947566-9004478:-1	tumor protein D52 [Source:MGI Symbol;Acc:MGI:107749]	84.07	49.96	58.18	27.44	4:intron_2-3
chr3	8976130	-1	1196				forward	ENSMUST00000091355	Tpd52	chr3:8928626-9004478:-1	tumor protein D52 [Source:MGI Symbol;Acc:MGI:107749]	84.07	49.96	58.18	27.44	7:intron_1-2
chr3	8976130	-1	1196				forward	ENSMUST00000120143	Tpd52	chr3:8928626-9004723:-1	tumor protein D52 [Source:MGI Symbol;Acc:MGI:107749]	84.07	49.96	58.18	27.44	6:intron_1-2
chr3	8976130	-1	1196				forward	ENSMUST00000063496	Tpd52	chr3:8930956-9004439:-1	tumor protein D52 [Source:MGI Symbol;Acc:MGI:107749]	84.07	49.96	58.18	27.44	7:intron_1-2
chr11	74958738	1	1141		3		forward	ENSMUST00000045281	Smg6	chr11:74925823-75164448:1	Smg-6 homolog, nonsense mediated mRNA decay factor (C. elegans) [Source:MGI Symbol;Acc:MGI:2144117]	6.88	9.81	8.2	11.13	19:intron_8-9
chr6	72676999	-1	1003				forward	ENSMUST00000069536	Tcf7l1	chr6:72626378-72789254:-1	transcription factor 7 like 1 (T cell specific, HMG box) [Source:MGI Symbol;Acc:MGI:1202876]	54.5	70.11	61.74	33.57	12:intron_3-4
chr5	134438370	-1	994				forward	ENSMUST00000100652	Gtf2ird1	chr5:134357669-134456716:-1	general transcription factor II I repeat domain-containing 1 [Source:MGI Symbol;Acc:MGI:1861942]	7.01	9.13	6.28	11.13	30:intron_1-2
chr5	134438370	-1	994				forward	ENSMUST00000100650	Gtf2ird1	chr5:134357669-134456716:-1	general transcription factor II I repeat domain-containing 1 [Source:MGI Symbol;Acc:MGI:1861942]	7.01	9.13	6.28	11.13	29:intron_1-2
chr5	134438370	-1	994				forward	ENSMUST00000073161	Gtf2ird1	chr5:134357669-134456716:-1	general transcription factor II I repeat domain-containing 1 [Source:MGI Symbol;Acc:MGI:1861942]	7.01	9.13	6.28	11.13	31:intron_1-2
chr5	134438370	-1	994				forward	ENSMUST00000111244	Gtf2ird1	chr5:134357669-134456262:-1	general transcription factor II I repeat domain-containing 1 [Source:MGI Symbol;Acc:MGI:1861942]	7.01	9.13	6.28	11.13	30:intron_1-2
chr5	134438370	-1	994				forward	ENSMUST00000171794	Gtf2ird1	chr5:134357669-134456716:-1	general transcription factor II I repeat domain-containing 1 [Source:MGI Symbol;Acc:MGI:1861942]	7.01	9.13	6.28	11.13	30:intron_1-2
chr5	134438370	-1	994				forward	ENSMUST00000167084	Gtf2ird1	chr5:134357669-134456716:-1	general transcription factor II I repeat domain-containing 1 [Source:MGI Symbol;Acc:MGI:1861942]	7.01	9.13	6.28	11.13	28:intron_1-2
chr5	134438370	-1	994				forward	ENSMUST00000111245	Gtf2ird1	chr5:134357669-134456716:-1	general transcription factor II I repeat domain-containing 1 [Source:MGI Symbol;Acc:MGI:1861942]	7.01	9.13	6.28	11.13	29:intron_1-2
chr5	134438370	-1	994				forward	ENSMUST00000100654	Gtf2ird1	chr5:134357669-134456716:-1	general transcription factor II I repeat domain-containing 1 [Source:MGI Symbol;Acc:MGI:1861942]	7.01	9.13	6.28	11.13	28:intron_1-2
chr5	134438370	-1	994				forward	ENSMUST00000074114	Gtf2ird1	chr5:134357669-134456716:-1	general transcription factor II I repeat domain-containing 1 [Source:MGI Symbol;Acc:MGI:1861942]	7.01	9.13	6.28	11.13	27:intron_1-2
chr10	80236147	1	678		1	12	forward	ENSMUST00000020365	Mum1	chr10:80226434-80243903:1	melanoma associated antigen (mutated) 1 [Source:MGI Symbol;Acc:MGI:1915364]	17.51	17.12	14.42	14.1	14:exon_7
chr17	32210259	-1	665				forward	ENSMUST00000003726	Brd4	chr17:32196276-32284097:-1	bromodomain containing 4 [Source:MGI Symbol;Acc:MGI:1888520]	20.49	26.69	14.21	28.78	20:intron_12-13
chr17	32210259	-1	665				forward	ENSMUST00000119123	Brd4	chr17:32196274-32284097:-1	bromodomain containing 4 [Source:MGI Symbol;Acc:MGI:1888520]	20.49	26.69	14.21	28.78	20:intron_12-13
chr17	32210259	-1	665				forward	ENSMUST00000121285	Brd4	chr17:32196274-32284109:-1	bromodomain containing 4 [Source:MGI Symbol;Acc:MGI:1888520]	20.49	26.69	14.21	28.78	20:intron_12-13
chr17	32210259	-1	665				forward	ENSMUST00000120276	Brd4	chr17:32204910-32284109:-1	bromodomain containing 4 [Source:MGI Symbol;Acc:MGI:1888520]	20.49	26.69	14.21	28.78	13:intron_12-13
chr17	32210259	-1	665				forward	ENSMUST00000114475	Brd4	chr17:32206679-32284123:-1	bromodomain containing 4 [Source:MGI Symbol;Acc:MGI:1888520]	20.49	26.69	14.21	28.78	13:intron_12-13
chr17	66414586	-1	384		3		forward	ENSMUST00000177034	1110012J17Rik	chr17:66337678-66439032:-1	RIKEN cDNA 1110012J17 gene [Source:MGI Symbol;Acc:MGI:1915867]	7.58	11.84	8.6	13.76	16:intron_3-4
chr17	66414586	-1	384		3		forward	ENSMUST00000097291	1110012J17Rik	chr17:66336986-66449750:-1	RIKEN cDNA 1110012J17 gene [Source:MGI Symbol;Acc:MGI:1915867]	7.58	11.84	8.6	13.76	15:intron_3-4
chr17	66414586	-1	384		3		forward	ENSMUST00000086693	1110012J17Rik	chr17:66336982-66449750:-1	RIKEN cDNA 1110012J17 gene [Source:MGI Symbol;Acc:MGI:1915867]	7.58	11.84	8.6	13.76	14:intron_3-4
chr14	21661943	1	340		8		forward	ENSMUST00000112458	Myst4	chr14:21516751-21671206:1	MYST histone acetyltransferase monocytic leukemia 4 [Source:MGI Symbol;Acc:MGI:1858746]	25.23	17.33	10.47	11.19	2:intron_1-2
chr14	21661943	1	340		8		forward	ENSMUST00000069648	Myst4	chr14:21499785-21672478:1	MYST histone acetyltransferase monocytic leukemia 4 [Source:MGI Symbol;Acc:MGI:1858746]	25.23	17.33	10.47	11.19	17:intron_14-15
chr17	47531408	1	317		6		forward	ENSMUST00000037333	Ccnd3	chr17:47505051-47599683:1	cyclin D3 [Source:MGI Symbol;Acc:MGI:88315]	34.12	49.71	50.67	20.32	5UTR|7:intron_1-2
chr17	47531408	1	317		6		forward	ENSMUST00000171031	Ccnd3	chr17:47505051-47599683:1	cyclin D3 [Source:MGI Symbol;Acc:MGI:88315]	34.12	49.71	50.67	20.32	5UTR|7:intron_1-2
chr2	103057780	-1	282		3		forward	ENSMUST00000111183	Pdhx	chr2:103039619-103073462:-1	pyruvate dehydrogenase complex, component X [Source:MGI Symbol;Acc:MGI:1351627]	22.88	21.28	23.79	18.99	5:intron_2-3
chr2	103057780	-1	282		3		forward	ENSMUST00000011058	Pdhx	chr2:103021075-103073513:-1	pyruvate dehydrogenase complex, component X [Source:MGI Symbol;Acc:MGI:1351627]	22.88	21.28	23.79	18.99	11:intron_2-3
chr5	115555031	-1	241				reverse	ENSMUST00000067268	Pxn	chr5:115506676-115555987:1	paxillin [Source:MGI Symbol;Acc:MGI:108295]	7.86	9.03	8.18	7.61	3UTR
chr16	22402295	-1	234				forward	ENSMUST00000170803	Etv5	chr16:22383579-22401829:-1	ets variant gene 5 [Source:MGI Symbol;Acc:MGI:1096867]	74.21	86.95	88.72	64.58	upstream:-466
chr16	22402295	-1	234				forward	ENSMUST00000168774	Etv5	chr16:22381316-22436514:-1	ets variant gene 5 [Source:MGI Symbol;Acc:MGI:1096867]	74.21	86.95	88.72	64.58	13:intron_7-8
chr16	22402295	-1	234				forward	ENSMUST00000079601	Etv5	chr16:22381309-22439719:-1	ets variant gene 5 [Source:MGI Symbol;Acc:MGI:1096867]	74.21	86.95	88.72	64.58	13:intron_7-8
chr10	42449604	-1	227				forward	ENSMUST00000041024	Lace1	chr10:42312585-42478565:-1	lactation elevated 1 [Source:MGI Symbol;Acc:MGI:2148801]	10.1	10.58	12.42	8.9	13:intron_2-3
chr10	42449604	-1	227				forward	ENSMUST00000133326	Lace1	chr10:42312588-42478415:-1	lactation elevated 1 [Source:MGI Symbol;Acc:MGI:2148801]	10.1	10.58	12.42	8.9	14:intron_2-3
chr6	92149002	1	222				forward	ENSMUST00000113463	Nr2c2	chr6:92092433-92167705:1	nuclear receptor subfamily 2, group C, member 2 [Source:MGI Symbol;Acc:MGI:1352466]	6.66	7.59	4.69	8.62	15:intron_3-4
chr6	92149002	1	222				forward	ENSMUST00000113460	Nr2c2	chr6:92091390-92173057:1	nuclear receptor subfamily 2, group C, member 2 [Source:MGI Symbol;Acc:MGI:1352466]	6.66	7.59	4.69	8.62	15:intron_3-4
chrX	152248516	1	218		5		forward	ENSMUST00000082177	Kdm5c	chrX:152233272-152273772:1	lysine (K)-specific demethylase 5C [Source:MGI Symbol;Acc:MGI:99781]	11.84	23.52	14.97	24.64	25:exon_8
chrX	152248516	1	218		5		forward	ENSMUST00000112588	Kdm5c	chrX:152233229-152274535:1	lysine (K)-specific demethylase 5C [Source:MGI Symbol;Acc:MGI:99781]	11.84	23.52	14.97	24.64	26:exon_9
chrX	152248516	1	218		5		forward	ENSMUST00000112584	Kdm5c	chrX:152233020-152273768:1	lysine (K)-specific demethylase 5C [Source:MGI Symbol;Acc:MGI:99781]	11.84	23.52	14.97	24.64	26:exon_9
chr15	59335867	-1	218				forward	ENSMUST00000022976	E430025E21Rik	chr15:59331998-59374167:-1	RIKEN cDNA E430025E21 gene [Source:MGI Symbol;Acc:MGI:2146110]	23.61	16.71	17.58	16.64	29:intron_26-27
chr19	38066848	1	199		3		forward	ENSMUST00000169673	Cep55	chr19:38055042-38074425:1	centrosomal protein 55 [Source:MGI Symbol;Acc:MGI:1921357]	87.62	64.2	48.96	21.38	10:intron_5-6
chr19	38066848	1	199		3		forward	ENSMUST00000096096	Cep55	chr19:38055025-38074425:1	centrosomal protein 55 [Source:MGI Symbol;Acc:MGI:1921357]	87.62	64.2	48.96	21.38	9:intron_4-5
chr7	110506619	-1	199		2		forward	ENSMUST00000171218	Sbf2	chr7:110441287-110614905:-1	SET binding factor 2 [Source:MGI Symbol;Acc:MGI:1921831]	6.31	10.43	8.03	11.94	11:intron_2-3
chr7	110506619	-1	199		2		forward	ENSMUST00000033058	Sbf2	chr7:110308022-110614920:-1	SET binding factor 2 [Source:MGI Symbol;Acc:MGI:1921831]	6.31	10.43	8.03	11.94	41:intron_2-3
chr7	110506619	-1	199		2		forward	ENSMUST00000164759	Sbf2	chr7:110308013-110614922:-1	SET binding factor 2 [Source:MGI Symbol;Acc:MGI:1921831]	6.31	10.43	8.03	11.94	40:intron_2-3
chr10	30773616	-1	198		6		forward	ENSMUST00000068567	Ncoa7	chr10:30645584-30803107:-1	nuclear receptor coactivator 7 [Source:MGI Symbol;Acc:MGI:2444847]	2.47	5.5	5.57	5.78	16:intron_1-2|5UTR
chr14	121954692	1	186				forward	ENSMUST00000039803	Ubac2	chr14:121878606-122021034:1	ubiquitin associated domain containing 2 [Source:MGI Symbol;Acc:MGI:1916139]	22.67	16.82	19.56	14.9	9:intron_4-5
chr18	73641023	-1	177		8		forward	ENSMUST00000025393	Smad4	chr18:73639009-73703780:-1	MAD homolog 4 (Drosophila) [Source:MGI Symbol;Acc:MGI:894293]	28.38	28.72	29.6	26.03	12:intron_11-12
chr18	73641023	-1	177		8		forward	ENSMUST00000114939	Smad4	chr18:73640001-73678231:-1	MAD homolog 4 (Drosophila) [Source:MGI Symbol;Acc:MGI:894293]	28.38	28.72	29.6	26.03	11:intron_10-11
chrX	18174013	1	177		5		forward	ENSMUST00000044484	Kdm6a	chrX:18162575-18279936:1	lysine (K)-specific demethylase 6A [Source:MGI Symbol;Acc:MGI:1095419]	17.51	20.78	14.87	23.12	29:intron_2-3
chrX	18174013	1	177		5		forward	ENSMUST00000052368	Kdm6a	chrX:18162575-18279936:1	lysine (K)-specific demethylase 6A [Source:MGI Symbol;Acc:MGI:1095419]	17.51	20.78	14.87	23.12	29:intron_2-3
chr13	44920870	1	175		1		forward	ENSMUST00000173246	Jarid2	chr13:44731271-44921643:1	jumonji, AT rich interactive domain 2 [Source:MGI Symbol;Acc:MGI:104813]	42.45	106.51	85.54	85.44	3UTR
chr13	44920870	1	175		1		forward	ENSMUST00000044608	Jarid2	chr13:44730823-44920995:1	jumonji, AT rich interactive domain 2 [Source:MGI Symbol;Acc:MGI:104813]	42.45	106.51	85.54	85.44	3UTR
chr3	148828835	-1	163				forward	ENSMUST00000106128	Lphn2	chr3:148815586-148954635:-1	latrophilin 2 [Source:MGI Symbol;Acc:MGI:2139714]	4.72	7.26	5.78	9.24	23:intron_15-16
chr14	7832844	1	159		2		forward	ENSMUST00000052678	Flnb	chr14:7817957-7951588:1	filamin, beta [Source:MGI Symbol;Acc:MGI:2446089]	4.26	5.68	6.77	5.3	46:intron_1-2
chr18	75272539	1	144				forward	ENSMUST00000039608	Dym	chr18:75018772-75286966:1	dymeclin [Source:MGI Symbol;Acc:MGI:1918480]	25.5	15.74	18.29	13.82	17:intron_16-17
chr16	30571844	-1	143		7		forward	ENSMUST00000117363	Lsg1	chr16:30560494-30587592:-1	large subunit GTPase 1 homolog (S. cerevisiae) [Source:MGI Symbol;Acc:MGI:107236]	43.56	59.88	52.56	58.76	14:intron_7-8
chr16	30571844	-1	143		7		forward	ENSMUST00000143170	Lsg1	chr16:30561371-30587589:-1	large subunit GTPase 1 homolog (S. cerevisiae) [Source:MGI Symbol;Acc:MGI:107236]	43.56	59.88	52.56	58.76	14:intron_7-8
chr4	133198204	1	129				forward	ENSMUST00000084241	Wasf2	chr4:133130505-133199756:1	WAS protein family, member 2 [Source:MGI Symbol;Acc:MGI:1098641]	13.09	26.52	14.72	25.69	3UTR
chr18	65607695	1	125				forward	ENSMUST00000049016	Zfp532	chr18:65580230-65689434:1	zinc finger protein 532 [Source:MGI Symbol;Acc:MGI:3036282]	11.92	37.24	31.18	37.28	5UTR|6:intron_2-3
chr18	65607695	1	125				forward	ENSMUST00000169679	Zfp532	chr18:65582526-65688940:1	zinc finger protein 532 [Source:MGI Symbol;Acc:MGI:3036282]	11.92	37.24	31.18	37.28	6:intron_2-3
chr6	122322106	-1	123				forward	ENSMUST00000112600	Phc1	chr6:122318304-122340561:-1	polyhomeotic-like 1 (Drosophila) [Source:MGI Symbol;Acc:MGI:103248]	86.51	199.71	230.93	225.71	14:intron_8-9
chr6	122322106	-1	123				forward	ENSMUST00000081849	Phc1	chr6:122317731-122337015:-1	polyhomeotic-like 1 (Drosophila) [Source:MGI Symbol;Acc:MGI:103248]	86.51	199.71	230.93	225.71	13:intron_7-8
chr6	122322106	-1	123				forward	ENSMUST00000161877	Phc1	chr6:122318303-122339612:-1	polyhomeotic-like 1 (Drosophila) [Source:MGI Symbol;Acc:MGI:103248]	86.51	199.71	230.93	225.71	3UTR
chr6	122322106	-1	123				forward	ENSMUST00000079560	Phc1	chr6:122317731-122337015:-1	polyhomeotic-like 1 (Drosophila) [Source:MGI Symbol;Acc:MGI:103248]	86.51	199.71	230.93	225.71	14:intron_8-9
chr6	122322106	-1	123				forward	ENSMUST00000160163	Phc1	chr6:122318303-122339612:-1	polyhomeotic-like 1 (Drosophila) [Source:MGI Symbol;Acc:MGI:103248]	86.51	199.71	230.93	225.71	15:intron_9-10
chr6	122322106	-1	123				forward	ENSMUST00000160696	Phc1	chr6:122317750-122338864:-1	polyhomeotic-like 1 (Drosophila) [Source:MGI Symbol;Acc:MGI:103248]	86.51	199.71	230.93	225.71	15:intron_9-10
chr6	122322106	-1	123				forward	ENSMUST00000161739	Phc1	chr6:122317738-122339658:-1	polyhomeotic-like 1 (Drosophila) [Source:MGI Symbol;Acc:MGI:103248]	86.51	199.71	230.93	225.71	15:intron_9-10
chr6	122322106	-1	123				forward	ENSMUST00000159252	Phc1	chr6:122317750-122339656:-1	polyhomeotic-like 1 (Drosophila) [Source:MGI Symbol;Acc:MGI:103248]	86.51	199.71	230.93	225.71	14:intron_8-9
chr6	122322106	-1	123				forward	ENSMUST00000161054	Phc1	chr6:122317850-122339645:-1	polyhomeotic-like 1 (Drosophila) [Source:MGI Symbol;Acc:MGI:103248]	86.51	199.71	230.93	225.71	14:intron_8-9
chr13	24841589	1	115		4		forward	ENSMUST00000038039	Tdp2	chr13:24831679-24842153:1	tyrosyl-DNA phosphodiesterase 2 [Source:MGI Symbol;Acc:MGI:1860486]	79.12	48.27	47.1	35.58	3UTR
chr8	87769380	-1	114				forward	ENSMUST00000165770	Zfp423	chr8:87661810-87804439:-1	zinc finger protein 423 [Source:MGI Symbol;Acc:MGI:1891217]	1.29	12.12	5.95	9.52	6:intron_3-4
chr8	87769380	-1	114				forward	ENSMUST00000109655	Zfp423	chr8:87661810-87959595:-1	zinc finger protein 423 [Source:MGI Symbol;Acc:MGI:1891217]	1.29	12.12	5.95	9.52	8:intron_5-6
chr8	87769380	-1	114				forward	ENSMUST00000052250	Zfp423	chr8:87661812-87895735:-1	zinc finger protein 423 [Source:MGI Symbol;Acc:MGI:1891217]	1.29	12.12	5.95	9.52	7:intron_4-5
chr19	32809191	1	110				forward	ENSMUST00000013807	Pten	chr19:32757497-32826160:1	phosphatase and tensin homolog [Source:MGI Symbol;Acc:MGI:109583]	13.96	21.27	15.81	34.18	9:intron_5-6
chr13	44755405	1	97		2		forward	ENSMUST00000173246	Jarid2	chr13:44731271-44921643:1	jumonji, AT rich interactive domain 2 [Source:MGI Symbol;Acc:MGI:104813]	42.45	106.51	85.54	85.44	18:intron_1-2
chr13	44755405	1	97		2		forward	ENSMUST00000044608	Jarid2	chr13:44730823-44920995:1	jumonji, AT rich interactive domain 2 [Source:MGI Symbol;Acc:MGI:104813]	42.45	106.51	85.54	85.44	19:intron_2-3
chr13	44755405	1	97		2		forward	ENSMUST00000173704	Jarid2	chr13:44730774-44920108:1	jumonji, AT rich interactive domain 2 [Source:MGI Symbol;Acc:MGI:104813]	42.45	106.51	85.54	85.44	19:intron_2-3
chr13	44755405	1	97		2		forward	ENSMUST00000172977	Jarid2	chr13:44731598-44884748:1	jumonji, AT rich interactive domain 2 [Source:MGI Symbol;Acc:MGI:104813]	42.45	106.51	85.54	85.44	4:intron_1-2
chr3	95755285	-1	93		4		forward	ENSMUST00000163530	Tars2	chr3:95739976-95754977:-1	threonyl-tRNA synthetase 2, mitochondrial (putative) [Source:MGI Symbol;Acc:MGI:1919057]	4.68	7.28	4.01	8.2	upstream:-308
chr3	95755285	-1	93		4		forward	ENSMUST00000029752	Tars2	chr3:95739976-95754977:-1	threonyl-tRNA synthetase 2, mitochondrial (putative) [Source:MGI Symbol;Acc:MGI:1919057]	4.68	7.28	4.01	8.2	upstream:-308
chr3	95755285	-1	93		4		forward	ENSMUST00000098857	Tars2	chr3:95743853-95754977:-1	threonyl-tRNA synthetase 2, mitochondrial (putative) [Source:MGI Symbol;Acc:MGI:1919057]	4.68	7.28	4.01	8.2	upstream:-308
chr3	95755285	-1	93		4		forward	ENSMUST00000074339	Tars2	chr3:95739976-95754977:-1	threonyl-tRNA synthetase 2, mitochondrial (putative) [Source:MGI Symbol;Acc:MGI:1919057]	4.68	7.28	4.01	8.2	upstream:-308
chr10	4059902	1	88				forward	ENSMUST00000043735	Mthfd1l	chr10:3973144-4156111:1	methylenetetrahydrofolate dehydrogenase (NADP+ dependent) 1-like [Source:MGI Symbol;Acc:MGI:1924836]	12.05	23.44	14.35	33.93	28:intron_20-21
chr10	4059902	1	88				forward	ENSMUST00000117291	Mthfd1l	chr10:3973118-4156111:1	methylenetetrahydrofolate dehydrogenase (NADP+ dependent) 1-like [Source:MGI Symbol;Acc:MGI:1924836]	12.05	23.44	14.35	33.93	28:intron_20-21
chr10	4059902	1	88				forward	ENSMUST00000120585	Mthfd1l	chr10:3973131-4167081:1	methylenetetrahydrofolate dehydrogenase (NADP+ dependent) 1-like [Source:MGI Symbol;Acc:MGI:1924836]	12.05	23.44	14.35	33.93	28:intron_20-21
chr3	96172036	-1	85		3		reverse	ENSMUST00000076372	Sf3b4	chr3:96172332-96177564:1	splicing factor 3b, subunit 4 [Source:MGI Symbol;Acc:MGI:109580]	38.71	36.2	32.9	37.6	upstream:-296
chr10	28499819	1	80				forward	ENSMUST00000166468	Ptprk	chr10:28074820-28597397:1	protein tyrosine phosphatase, receptor type, K [Source:MGI Symbol;Acc:MGI:103310]	7.58	11.22	10.89	10.59	32:intron_13-14
chr6	72739786	-1	77		7		forward	ENSMUST00000069536	Tcf7l1	chr6:72626378-72789254:-1	transcription factor 7 like 1 (T cell specific, HMG box) [Source:MGI Symbol;Acc:MGI:1202876]	54.5	70.11	61.74	33.57	12:intron_3-4
chr13	44760515	1	76				forward	ENSMUST00000173246	Jarid2	chr13:44731271-44921643:1	jumonji, AT rich interactive domain 2 [Source:MGI Symbol;Acc:MGI:104813]	42.45	106.51	85.54	85.44	18:intron_1-2
chr13	44760515	1	76				forward	ENSMUST00000044608	Jarid2	chr13:44730823-44920995:1	jumonji, AT rich interactive domain 2 [Source:MGI Symbol;Acc:MGI:104813]	42.45	106.51	85.54	85.44	19:intron_2-3
chr13	44760515	1	76				forward	ENSMUST00000173704	Jarid2	chr13:44730774-44920108:1	jumonji, AT rich interactive domain 2 [Source:MGI Symbol;Acc:MGI:104813]	42.45	106.51	85.54	85.44	19:intron_2-3
chr13	44760515	1	76				forward	ENSMUST00000172977	Jarid2	chr13:44731598-44884748:1	jumonji, AT rich interactive domain 2 [Source:MGI Symbol;Acc:MGI:104813]	42.45	106.51	85.54	85.44	4:intron_1-2
chr9	71681874	-1	65				forward	ENSMUST00000122065	Cgnl1	chr9:71629211-71771560:-1	cingulin-like 1 [Source:MGI Symbol;Acc:MGI:1915428]	5.4	17.43	11.6	18.08	19:intron_8-9
chr9	71681874	-1	65				forward	ENSMUST00000072899	Cgnl1	chr9:71626509-71771602:-1	cingulin-like 1 [Source:MGI Symbol;Acc:MGI:1915428]	5.4	17.43	11.6	18.08	19:intron_8-9
chr9	71681874	-1	65				forward	ENSMUST00000121322	Cgnl1	chr9:71626509-71771602:-1	cingulin-like 1 [Source:MGI Symbol;Acc:MGI:1915428]	5.4	17.43	11.6	18.08	18:intron_7-8
chr15	68934092	1	63		2		forward	ENSMUST00000022954	Khdrbs3	chr15:68928420-69093512:1	KH domain containing, RNA binding, signal transduction associated 3 [Source:MGI Symbol;Acc:MGI:1313312]	9.82	10.22	10.7	10.8	9:intron_1-2
chr11	101578932	1	63				forward	ENSMUST00000107213	Nbr1	chr11:101552858-101581951:1	neighbor of Brca1 gene 1 [Source:MGI Symbol;Acc:MGI:108498]	39.09	36.34	33.17	38.88	23:intron_22-23
chr11	101578932	1	63				forward	ENSMUST00000103098	Nbr1	chr11:101552654-101581951:1	neighbor of Brca1 gene 1 [Source:MGI Symbol;Acc:MGI:108498]	39.09	36.34	33.17	38.88	24:intron_23-24
chr11	101578932	1	63				forward	ENSMUST00000123558	Nbr1	chr11:101552858-101581951:1	neighbor of Brca1 gene 1 [Source:MGI Symbol;Acc:MGI:108498]	39.09	36.34	33.17	38.88	23:intron_22-23
chr11	101578932	1	63				forward	ENSMUST00000107212	Nbr1	chr11:101552882-101581951:1	neighbor of Brca1 gene 1 [Source:MGI Symbol;Acc:MGI:108498]	39.09	36.34	33.17	38.88	21:intron_20-21
chr11	101578932	1	63				forward	ENSMUST00000107208	Nbr1	chr11:101552858-101581951:1	neighbor of Brca1 gene 1 [Source:MGI Symbol;Acc:MGI:108498]	39.09	36.34	33.17	38.88	23:intron_22-23
chr11	101578932	1	63				forward	ENSMUST00000107218	Nbr1	chr11:101556058-101581012:1	neighbor of Brca1 gene 1 [Source:MGI Symbol;Acc:MGI:108498]	39.09	36.34	33.17	38.88	21:intron_20-21
chr11	101578932	1	63				forward	ENSMUST00000103099	Nbr1	chr11:101552149-101581951:1	neighbor of Brca1 gene 1 [Source:MGI Symbol;Acc:MGI:108498]	39.09	36.34	33.17	38.88	24:intron_23-24
chr11	101578932	1	63				forward	ENSMUST00000071537	Nbr1	chr11:101556172-101581012:1	neighbor of Brca1 gene 1 [Source:MGI Symbol;Acc:MGI:108498]	39.09	36.34	33.17	38.88	21:intron_20-21
chr8	110677640	1	61				forward	ENSMUST00000034190	Vac14	chr8:110618638-110720396:1	Vac14 homolog (S. cerevisiae) [Source:MGI Symbol;Acc:MGI:2157980]	19.59	20.43	20.79	16.54	19:intron_13-14
chr15	53299273	-1	60		4		forward	ENSMUST00000077273	Ext1	chr15:53064038-53346159:-1	exostoses (multiple) 1 [Source:MGI Symbol;Acc:MGI:894663]	17.94	27.19	26.84	22.09	11:intron_1-2
chr15	53299273	-1	60		4		forward	ENSMUST00000133362	Ext1	chr15:53068664-53345659:-1	exostoses (multiple) 1 [Source:MGI Symbol;Acc:MGI:894663]	17.94	27.19	26.84	22.09	10:intron_1-2
chr2	20677474	1	60				forward	ENSMUST00000114627	Etl4	chr2:20289913-20810535:1	enhancer trap locus 4 [Source:MGI Symbol;Acc:MGI:95454]	20.35	23.15	20.65	21.42	22:intron_4-5
chr2	20677474	1	60				forward	ENSMUST00000114614	Etl4	chr2:20510047-20810524:1	enhancer trap locus 4 [Source:MGI Symbol;Acc:MGI:95454]	20.35	23.15	20.65	21.42	19:intron_4-5
chr2	20677474	1	60				forward	ENSMUST00000114604	Etl4	chr2:20519791-20809885:1	enhancer trap locus 4 [Source:MGI Symbol;Acc:MGI:95454]	20.35	23.15	20.65	21.42	18:intron_3-4
chr2	20677474	1	60				forward	ENSMUST00000114610	Etl4	chr2:19909780-20744816:1	enhancer trap locus 4 [Source:MGI Symbol;Acc:MGI:95454]	20.35	23.15	20.65	21.42	8:intron_5-6
chr2	20677474	1	60				forward	ENSMUST00000066509	Etl4	chr2:20519828-20810536:1	enhancer trap locus 4 [Source:MGI Symbol;Acc:MGI:95454]	20.35	23.15	20.65	21.42	21:intron_3-4
chr2	20677474	1	60				forward	ENSMUST00000045555	Etl4	chr2:20510047-20810524:1	enhancer trap locus 4 [Source:MGI Symbol;Acc:MGI:95454]	20.35	23.15	20.65	21.42	19:intron_4-5
chr4	131890574	1	58				forward	ENSMUST00000053819	Srsf4	chr4:131873617-131901706:1	serine/arginine-rich splicing factor 4 [Source:MGI Symbol;Acc:MGI:1890577]	40.29	47.66	40.03	45.15	6:intron_1-2
chr4	131890574	1	58				forward	ENSMUST00000030743	Srsf4	chr4:131885208-131901706:1	serine/arginine-rich splicing factor 4 [Source:MGI Symbol;Acc:MGI:1890577]	40.29	47.66	40.03	45.15	6:intron_1-2
chr7	44731956	1	58				reverse	ENSMUST00000060270	Zfp473	chr7:44731491-44748617:-1	zinc finger protein 473 [Source:MGI Symbol;Acc:MGI:2442697]	6.81	10.68	8.73	8.36	3UTR
chr7	44731956	1	58				reverse	ENSMUST00000149011	Zfp473	chr7:44731481-44744230:-1	zinc finger protein 473 [Source:MGI Symbol;Acc:MGI:2442697]	6.81	10.68	8.73	8.36	3UTR
chr7	44731956	1	58				reverse	ENSMUST00000120074	Zfp473	chr7:44731515-44748049:-1	zinc finger protein 473 [Source:MGI Symbol;Acc:MGI:2442697]	6.81	10.68	8.73	8.36	3UTR
chr7	44731956	1	58				reverse	ENSMUST00000120798	Zfp473	chr7:44731503-44748391:-1	zinc finger protein 473 [Source:MGI Symbol;Acc:MGI:2442697]	6.81	10.68	8.73	8.36	3UTR
chr19	41863287	-1	56				forward	ENSMUST00000038677	Rrp12	chr19:41862852-41896153:-1	ribosomal RNA processing 12 homolog (S. cerevisiae) [Source:MGI Symbol;Acc:MGI:2147437]	12.15	19.72	20.23	24.26	34:exon_34
chr11	4804197	-1	54				forward	ENSMUST00000053079	Nf2	chr11:4772334-4849365:-1	neurofibromatosis 2 [Source:MGI Symbol;Acc:MGI:97307]	42.19	54.84	63.93	31	17:intron_6-7
chr11	4804197	-1	54				forward	ENSMUST00000109910	Nf2	chr11:4765845-4849536:-1	neurofibromatosis 2 [Source:MGI Symbol;Acc:MGI:97307]	42.19	54.84	63.93	31	16:intron_6-7
chr17	66414587	-1	53				forward	ENSMUST00000177034	1110012J17Rik	chr17:66337678-66439032:-1	RIKEN cDNA 1110012J17 gene [Source:MGI Symbol;Acc:MGI:1915867]	7.58	11.84	8.6	13.76	16:intron_3-4
chr17	66414587	-1	53				forward	ENSMUST00000097291	1110012J17Rik	chr17:66336986-66449750:-1	RIKEN cDNA 1110012J17 gene [Source:MGI Symbol;Acc:MGI:1915867]	7.58	11.84	8.6	13.76	15:intron_3-4
chr17	66414587	-1	53				forward	ENSMUST00000086693	1110012J17Rik	chr17:66336982-66449750:-1	RIKEN cDNA 1110012J17 gene [Source:MGI Symbol;Acc:MGI:1915867]	7.58	11.84	8.6	13.76	14:intron_3-4
chrX	144338755	1	49		4		forward	ENSMUST00000145724	Alg13	chrX:144318024-144338998:1	asparagine-linked glycosylation 13 homolog (S. cerevisiae) [Source:MGI Symbol;Acc:MGI:1914824]	23.05	15.45	16.73	19.61	6:intron_5-6
chrX	144338755	1	49		4		forward	ENSMUST00000154827	Alg13	chrX:144318023-144374445:1	asparagine-linked glycosylation 13 homolog (S. cerevisiae) [Source:MGI Symbol;Acc:MGI:1914824]	23.05	15.45	16.73	19.61	27:intron_5-6
chrX	144338755	1	49		4		forward	ENSMUST00000149427	Alg13	chrX:144339005-144374450:1	asparagine-linked glycosylation 13 homolog (S. cerevisiae) [Source:MGI Symbol;Acc:MGI:1914824]	23.05	15.45	16.73	19.61	upstream:-250
chr2	102034670	-1	48		1		forward	ENSMUST00000058790	Ldlrad3	chr2:101950203-102186385:-1	low density lipoprotein receptor class A domain containing 3 [Source:MGI Symbol;Acc:MGI:2138856]	24.52	21.58	19.36	13.75	6:intron_4-5
chr2	102034670	-1	48		1		forward	ENSMUST00000111222	Ldlrad3	chr2:101950203-102186358:-1	low density lipoprotein receptor class A domain containing 3 [Source:MGI Symbol;Acc:MGI:2138856]	24.52	21.58	19.36	13.75	6:intron_4-5
chr11	4534073	-1	47		3		forward	ENSMUST00000109943	Mtmr3	chr11:4480868-4594815:-1	myotubularin related protein 3 [Source:MGI Symbol;Acc:MGI:1921552]	10.22	11.89	8.58	9.85	18:intron_1-2
chr11	4534073	-1	47		3		forward	ENSMUST00000040448	Mtmr3	chr11:4480875-4546268:-1	myotubularin related protein 3 [Source:MGI Symbol;Acc:MGI:1921552]	10.22	11.89	8.58	9.85	18:intron_1-2|5UTR
chr17	74301758	-1	44		2		forward	ENSMUST00000164832	Dpy30	chr17:74299474-74323944:-1	dpy-30 homolog (C. elegans) [Source:MGI Symbol;Acc:MGI:1913560]	327.57	341.54	506.75	289.47	5:intron_4-5
chr17	74301758	-1	44		2		forward	ENSMUST00000112571	Dpy30	chr17:74299474-74316394:-1	dpy-30 homolog (C. elegans) [Source:MGI Symbol;Acc:MGI:1913560]	327.57	341.54	506.75	289.47	5:intron_4-5
chr7	133021052	-1	43		3		forward	ENSMUST00000171727	Ctbp2	chr7:133014731-133112699:-1	C-terminal binding protein 2 [Source:MGI Symbol;Acc:MGI:1201686]	41.66	64.77	54.37	64.94	4:intron_3-4
chr7	133021052	-1	43		3		forward	ENSMUST00000164739	Ctbp2	chr7:133014836-133030116:-1	C-terminal binding protein 2 [Source:MGI Symbol;Acc:MGI:1201686]	41.66	64.77	54.37	64.94	4:intron_3-4
chr7	133021052	-1	43		3		forward	ENSMUST00000165534	Ctbp2	chr7:133014467-133123348:-1	C-terminal binding protein 2 [Source:MGI Symbol;Acc:MGI:1201686]	41.66	64.77	54.37	64.94	5:intron_4-5
chr7	133021052	-1	43		3		forward	ENSMUST00000166439	Ctbp2	chr7:132987584-133123166:-1	C-terminal binding protein 2 [Source:MGI Symbol;Acc:MGI:1201686]	41.66	64.77	54.37	64.94	10:intron_2-3|5UTR
chr7	133021052	-1	43		3		forward	ENSMUST00000164896	Ctbp2	chr7:133014854-133123770:-1	C-terminal binding protein 2 [Source:MGI Symbol;Acc:MGI:1201686]	41.66	64.77	54.37	64.94	5:intron_4-5
chr7	133021052	-1	43		3		forward	ENSMUST00000033269	Ctbp2	chr7:132987621-133123367:-1	C-terminal binding protein 2 [Source:MGI Symbol;Acc:MGI:1201686]	41.66	64.77	54.37	64.94	11:intron_3-4
chr7	133021052	-1	43		3		forward	ENSMUST00000124096	Fgfr2	chr7:130162451-133123350:-1	fibroblast growth factor receptor 2 [Source:MGI Symbol;Acc:MGI:95523]	3.86	6.68	7.21	6.5	5UTR|7:intron_2-3
chr7	133021052	-1	43		3		forward	ENSMUST00000166400	Ctbp2	chr7:133014467-133123472:-1	C-terminal binding protein 2 [Source:MGI Symbol;Acc:MGI:1201686]	41.66	64.77	54.37	64.94	4:intron_3-4
chr2	121533699	1	43		3		forward	ENSMUST00000110602	Wdr76	chr2:121506783-121544860:1	WD repeat domain 76 [Source:MGI Symbol;Acc:MGI:1926186]	19.26	16.9	10.54	15.78	13:intron_9-10
chr2	121533699	1	43		3		forward	ENSMUST00000028676	Wdr76	chr2:121506723-121543404:1	WD repeat domain 76 [Source:MGI Symbol;Acc:MGI:1926186]	19.26	16.9	10.54	15.78	13:intron_9-10
chr2	121533699	1	43		3		forward	ENSMUST00000110603	Wdr76	chr2:121509848-121543009:1	WD repeat domain 76 [Source:MGI Symbol;Acc:MGI:1926186]	19.26	16.9	10.54	15.78	13:intron_9-10
chr4	141191544	1	43		1		forward	ENSMUST00000030757	Fbxo42	chr4:141147913-141204062:1	F-box protein 42 [Source:MGI Symbol;Acc:MGI:1924992]	10.37	10.65	9.26	9.2	10:intron_4-5
chr18	34320950	-1	43				reverse	ENSMUST00000115781	Apc	chr18:34220984-34322189:1	adenomatosis polyposis coli [Source:MGI Symbol;Acc:MGI:88039]	7.54	7.16	5.75	8.95	3UTR
chr3	135546062	1	42		1		forward	ENSMUST00000029814	Manba	chr3:135485611-135571404:1	mannosidase, beta A, lysosomal [Source:MGI Symbol;Acc:MGI:88175]	30.99	38.47	36.6	9.17	17:intron_9-10
chr3	135546062	1	42		1		forward	ENSMUST00000131610	Manba	chr3:135485611-135555566:1	mannosidase, beta A, lysosomal [Source:MGI Symbol;Acc:MGI:88175]	30.99	38.47	36.6	9.17	14:intron_10-11
chr2	69455206	-1	42				forward	ENSMUST00000080953	Lrp2	chr2:69424340-69586065:-1	low density lipoprotein receptor-related protein 2 [Source:MGI Symbol;Acc:MGI:95794]	1.06	9.21	7.14	13.86	79:intron_59-60
chr16	32346036	1	41				forward	ENSMUST00000115151	Ubxn7	chr16:32332252-32393747:1	UBX domain protein 7 [Source:MGI Symbol;Acc:MGI:2146388]	13.81	20.29	16.12	20.51	11:intron_1-2
chr13	44739898	1	40				forward	ENSMUST00000173246	Jarid2	chr13:44731271-44921643:1	jumonji, AT rich interactive domain 2 [Source:MGI Symbol;Acc:MGI:104813]	42.45	106.51	85.54	85.44	18:intron_1-2
chr13	44739898	1	40				forward	ENSMUST00000044608	Jarid2	chr13:44730823-44920995:1	jumonji, AT rich interactive domain 2 [Source:MGI Symbol;Acc:MGI:104813]	42.45	106.51	85.54	85.44	19:intron_2-3
chr13	44739898	1	40				forward	ENSMUST00000173704	Jarid2	chr13:44730774-44920108:1	jumonji, AT rich interactive domain 2 [Source:MGI Symbol;Acc:MGI:104813]	42.45	106.51	85.54	85.44	19:intron_2-3
chr13	44739898	1	40				forward	ENSMUST00000172977	Jarid2	chr13:44731598-44884748:1	jumonji, AT rich interactive domain 2 [Source:MGI Symbol;Acc:MGI:104813]	42.45	106.51	85.54	85.44	4:intron_1-2
chr9	58928720	-1	40				forward	ENSMUST00000068664	Neo1	chr9:58874679-59036441:-1	neogenin [Source:MGI Symbol;Acc:MGI:1097159]	11.98	9.65	7.26	8.56	29:intron_8-9
chrX	153155435	1	39		4		forward	ENSMUST00000039720	Rragb	chrX:153139981-153171943:1	Ras-related GTP binding B [Source:MGI Symbol;Acc:MGI:3038613]	36.95	45.55	42.19	58.49	11:intron_6-7
chrX	102187561	-1	38				forward	ENSMUST00000033683	Rps4x	chrX:102184941-102189394:-1	ribosomal protein S4, X-linked [Source:MGI Symbol;Acc:MGI:98158]	286.36	202.91	259.68	199.61	7:intron_3-4
chr6	72649562	-1	37		3		forward	ENSMUST00000069536	Tcf7l1	chr6:72626378-72789254:-1	transcription factor 7 like 1 (T cell specific, HMG box) [Source:MGI Symbol;Acc:MGI:1202876]	54.5	70.11	61.74	33.57	12:intron_3-4
chr10	117777565	-1	37				forward	ENSMUST00000167943	Nup107	chr10:117750624-117792698:-1	nucleoporin 107 [Source:MGI Symbol;Acc:MGI:2143854]	51.63	60.76	53.67	63.62	28:intron_9-10
chr10	117777565	-1	37				forward	ENSMUST00000064848	Nup107	chr10:117750643-117792705:-1	nucleoporin 107 [Source:MGI Symbol;Acc:MGI:2143854]	51.63	60.76	53.67	63.62	28:intron_9-10
chr18	67311199	1	36		8		forward	ENSMUST00000025403	Impa2	chr18:67289253-67319146:1	inositol (myo)-1(or 4)-monophosphatase 2 [Source:MGI Symbol;Acc:MGI:2149728]	61.25	66.51	69.59	49.8	8:intron_5-6
chrX	13119831	1	34				forward	ENSMUST00000089302	Usp9x	chrX:13071514-13173328:1	ubiquitin specific peptidase 9, X chromosome [Source:MGI Symbol;Acc:MGI:894681]	12.17	24.65	11.3	27.86	45:intron_14-15
chr14	47267680	-1	33				forward	ENSMUST00000111790	Wdhd1	chr14:47257679-47276832:-1	WD repeat and HMG-box DNA binding protein 1 [Source:MGI Symbol;Acc:MGI:2443514]	20.83	25.98	21.35	33	14:intron_9-10
chr14	47267680	-1	33				forward	ENSMUST00000111792	Wdhd1	chr14:47240944-47276790:-1	WD repeat and HMG-box DNA binding protein 1 [Source:MGI Symbol;Acc:MGI:2443514]	20.83	25.98	21.35	33	25:intron_9-10
chr14	47267680	-1	33				forward	ENSMUST00000111791	Wdhd1	chr14:47240944-47276832:-1	WD repeat and HMG-box DNA binding protein 1 [Source:MGI Symbol;Acc:MGI:2443514]	20.83	25.98	21.35	33	25:intron_9-10
chr13	55248541	1	32		2		forward	ENSMUST00000099490	Nsd1	chr13:55209782-55318325:1	nuclear receptor-binding SET-domain protein 1 [Source:MGI Symbol;Acc:MGI:1276545]	20.76	30.98	21.65	28.76	23:intron_5-6
chr12	55316095	1	32		1		forward	ENSMUST00000021411	1110008L16Rik	chr12:55302637-55382491:1	RIKEN cDNA 1110008L16 gene [Source:MGI Symbol;Acc:MGI:1913382]	39.09	30.08	47.39	22.83	7:intron_3-4
chr7	118701020	-1	32				forward	ENSMUST00000038791	Gde1	chr7:118688545-118705778:-1	glycerophosphodiester phosphodiesterase 1 [Source:MGI Symbol;Acc:MGI:1891827]	32.22	25.14	31.78	25.08	6:intron_1-2
chr2	20672090	1	31				forward	ENSMUST00000114627	Etl4	chr2:20289913-20810535:1	enhancer trap locus 4 [Source:MGI Symbol;Acc:MGI:95454]	20.35	23.15	20.65	21.42	22:intron_4-5
chr2	20672090	1	31				forward	ENSMUST00000114614	Etl4	chr2:20510047-20810524:1	enhancer trap locus 4 [Source:MGI Symbol;Acc:MGI:95454]	20.35	23.15	20.65	21.42	19:intron_4-5
chr2	20672090	1	31				forward	ENSMUST00000114604	Etl4	chr2:20519791-20809885:1	enhancer trap locus 4 [Source:MGI Symbol;Acc:MGI:95454]	20.35	23.15	20.65	21.42	18:intron_3-4
chr2	20672090	1	31				forward	ENSMUST00000114610	Etl4	chr2:19909780-20744816:1	enhancer trap locus 4 [Source:MGI Symbol;Acc:MGI:95454]	20.35	23.15	20.65	21.42	8:intron_5-6
chr2	20672090	1	31				forward	ENSMUST00000066509	Etl4	chr2:20519828-20810536:1	enhancer trap locus 4 [Source:MGI Symbol;Acc:MGI:95454]	20.35	23.15	20.65	21.42	21:intron_3-4
chr2	20672090	1	31				forward	ENSMUST00000045555	Etl4	chr2:20510047-20810524:1	enhancer trap locus 4 [Source:MGI Symbol;Acc:MGI:95454]	20.35	23.15	20.65	21.42	19:intron_4-5
chr1	185228753	1	31				forward	ENSMUST00000069652	Rab3gap2	chr1:185204168-185286743:1	RAB3 GTPase activating protein subunit 2 [Source:MGI Symbol;Acc:MGI:1916043]	6.68	9.03	8.84	7.46	35:intron_2-3
chr16	38100338	1	30		5		forward	ENSMUST00000023507	Gsk3b	chr16:38089001-38246084:1	glycogen synthase kinase 3 beta [Source:MGI Symbol;Acc:MGI:1861437]	9.78	6.78	5.83	8.15	11:intron_1-2
chr16	38100338	1	30		5		forward	ENSMUST00000114750	Gsk3b	chr16:38090288-38240779:1	glycogen synthase kinase 3 beta [Source:MGI Symbol;Acc:MGI:1861437]	9.78	6.78	5.83	8.15	12:intron_1-2
chr8	80831051	-1	30		5		forward	ENSMUST00000034150	Gab1	chr8:80764434-80880479:-1	growth factor receptor bound protein 2-associated protein 1 [Source:MGI Symbol;Acc:MGI:108088]	61.5	86.27	83.4	91.17	10:intron_1-2
chr2	29065138	-1	30		4		reverse	ENSMUST00000100237	Ttf1	chr2:29060262-29087656:1	transcription termination factor, RNA polymerase I [Source:MGI Symbol;Acc:MGI:105044]	10.67	9.15	7.36	7.41	12:exon_2
chr8	69932741	-1	30		3		forward	ENSMUST00000177851	Gatad2a	chr8:69907069-69996379:-1	GATA zinc finger domain containing 2A [Source:MGI Symbol;Acc:MGI:2384585]	31.6	48.38	43.32	47.65	13:intron_3-4
chr8	69932741	-1	30		3		forward	ENSMUST00000065169	Gatad2a	chr8:69907069-69996379:-1	GATA zinc finger domain containing 2A [Source:MGI Symbol;Acc:MGI:2384585]	31.6	48.38	43.32	47.65	13:intron_3-4
chr8	69932741	-1	30		3		forward	ENSMUST00000116463	Gatad2a	chr8:69907069-69974383:-1	GATA zinc finger domain containing 2A [Source:MGI Symbol;Acc:MGI:2384585]	31.6	48.38	43.32	47.65	13:intron_3-4
chr4	21822089	1	30		2		forward	ENSMUST00000040429	Usp45	chr4:21776272-21837872:1	ubiquitin specific petidase 45 [Source:MGI Symbol;Acc:MGI:101850]	11.04	7.94	6.49	7.66	17:intron_12-13
chr4	21822089	1	30		2		forward	ENSMUST00000108232	Usp45	chr4:21776298-21837872:1	ubiquitin specific petidase 45 [Source:MGI Symbol;Acc:MGI:101850]	11.04	7.94	6.49	7.66	19:intron_13-14
chr4	21822089	1	30		2		forward	ENSMUST00000065111	Usp45	chr4:21776272-21837870:1	ubiquitin specific petidase 45 [Source:MGI Symbol;Acc:MGI:101850]	11.04	7.94	6.49	7.66	18:intron_13-14
chr2	148875639	-1	30				forward	ENSMUST00000149691	Cst3	chr2:148872472-148875451:-1	cystatin C [Source:MGI Symbol;Acc:MGI:102519]	248.62	85.25	113.29	57.22	upstream:-188
chr11	94640528	1	30				forward	ENSMUST00000021239	Lrrc59	chr11:94629767-94645216:1	leucine rich repeat containing 59 [Source:MGI Symbol;Acc:MGI:2138133]	84.14	92.44	95.51	82.8	7:intron_5-6
chr2	148875639	-1	30				forward	ENSMUST00000028938	Cst3	chr2:148871722-148875576:-1	cystatin C [Source:MGI Symbol;Acc:MGI:102519]	248.62	85.25	113.29	57.22	upstream:-63
chr13	38645997	-1	29		3		forward	ENSMUST00000001757	Eef1e1	chr13:38645698-38659028:-1	eukaryotic translation elongation factor 1 epsilon 1 [Source:MGI Symbol;Acc:MGI:1913393]	167.77	131.73	149.06	116.58	3UTR
chr14	19812229	-1	29		1		forward	ENSMUST00000022341	2700060E02Rik	chr14:19811402-19823823:-1	RIKEN cDNA 2700060E02 gene [Source:MGI Symbol;Acc:MGI:1915295]	267.71	115.97	175.17	82.56	8:exon_8
chr8	87806191	-1	29				forward	ENSMUST00000109655	Zfp423	chr8:87661810-87959595:-1	zinc finger protein 423 [Source:MGI Symbol;Acc:MGI:1891217]	1.29	12.12	5.95	9.52	8:intron_3-4
chr8	87806191	-1	29				forward	ENSMUST00000052250	Zfp423	chr8:87661812-87895735:-1	zinc finger protein 423 [Source:MGI Symbol;Acc:MGI:1891217]	1.29	12.12	5.95	9.52	7:intron_2-3
chr6	38577831	1	29				forward	ENSMUST00000160430	Luc7l2	chr6:38570102-38606026:1	LUC7-like 2 (S. cerevisiae) [Source:MGI Symbol;Acc:MGI:2183260]	23.97	31.82	28.56	34.78	8:intron_1-2
chr6	38577831	1	29				forward	ENSMUST00000159936	Luc7l2	chr6:38555723-38589286:1	LUC7-like 2 (S. cerevisiae) [Source:MGI Symbol;Acc:MGI:2183260]	23.97	31.82	28.56	34.78	7:intron_5-6
chr6	38577831	1	29				forward	ENSMUST00000163047	Luc7l2	chr6:38551334-38605040:1	LUC7-like 2 (S. cerevisiae) [Source:MGI Symbol;Acc:MGI:2183260]	23.97	31.82	28.56	34.78	9:intron_3-4
chr6	38577831	1	29				forward	ENSMUST00000160511	Luc7l2	chr6:38557641-38608939:1	LUC7-like 2 (S. cerevisiae) [Source:MGI Symbol;Acc:MGI:2183260]	23.97	31.82	28.56	34.78	13:intron_6-7
chr6	38577831	1	29				forward	ENSMUST00000161227	Luc7l2	chr6:38551803-38609427:1	LUC7-like 2 (S. cerevisiae) [Source:MGI Symbol;Acc:MGI:2183260]	23.97	31.82	28.56	34.78	11:intron_3-4
chr6	38577831	1	29				forward	ENSMUST00000162386	Luc7l2	chr6:38551514-38609468:1	LUC7-like 2 (S. cerevisiae) [Source:MGI Symbol;Acc:MGI:2183260]	23.97	31.82	28.56	34.78	12:intron_5-6
chr6	38577831	1	29				forward	ENSMUST00000161538	Luc7l2	chr6:38551465-38606367:1	LUC7-like 2 (S. cerevisiae) [Source:MGI Symbol;Acc:MGI:2183260]	23.97	31.82	28.56	34.78	8:intron_2-3
chr6	38577831	1	29				forward	ENSMUST00000057692	Luc7l2	chr6:38551465-38609470:1	LUC7-like 2 (S. cerevisiae) [Source:MGI Symbol;Acc:MGI:2183260]	23.97	31.82	28.56	34.78	10:intron_2-3
chr9	62360350	1	28				forward	ENSMUST00000085519	Anp32a	chr9:62341329-62378812:1	acidic (leucine-rich) nuclear phosphoprotein 32 family, member A [Source:MGI Symbol;Acc:MGI:108447]	280.11	167.99	147.41	80.46	7:intron_1-2
chr10	83544569	1	28				forward	ENSMUST00000038388	A230046K03Rik	chr10:83543941-83596469:1	RIKEN cDNA A230046K03 gene [Source:MGI Symbol;Acc:MGI:2441787]	18.93	15.66	13.46	18.19	33:intron_1-2
chr9	62360350	1	28				forward	ENSMUST00000135395	Anp32a	chr9:62342075-62377672:1	acidic (leucine-rich) nuclear phosphoprotein 32 family, member A [Source:MGI Symbol;Acc:MGI:108447]	280.11	167.99	147.41	80.46	7:intron_1-2
chr19	14528841	-1	27		3		forward	ENSMUST00000167776	Tle4	chr19:14448150-14598051:-1	transducin-like enhancer of split 4, homolog of Drosophila E(spl) [Source:MGI Symbol;Acc:MGI:104633]	36.48	68.45	68.21	62.3	20:intron_6-7
chr19	14528841	-1	27		3		forward	ENSMUST00000052011	Tle4	chr19:14448072-14597983:-1	transducin-like enhancer of split 4, homolog of Drosophila E(spl) [Source:MGI Symbol;Acc:MGI:104633]	36.48	68.45	68.21	62.3	20:intron_6-7
chr2	30305164	1	27		1		forward	ENSMUST00000064447	Nup188	chr2:30286397-30344266:1	nucleoporin 188 [Source:MGI Symbol;Acc:MGI:2446190]	25.92	37.07	31.19	43.49	44:intron_8-9
chr2	30305164	1	27		1		forward	ENSMUST00000148969	Nup188	chr2:30286397-30307732:1	nucleoporin 188 [Source:MGI Symbol;Acc:MGI:2446190]	25.92	37.07	31.19	43.49	9:intron_8-9
chr9	97099937	-1	27				forward	ENSMUST00000153070	Slc25a36	chr9:97078917-97111007:-1	solute carrier family 25, member 36 [Source:MGI Symbol;Acc:MGI:1924909]	61.09	47.57	24.15	36.76	8:intron_2-3
chr9	97099937	-1	27				forward	ENSMUST00000085206	Slc25a36	chr9:97077011-97111157:-1	solute carrier family 25, member 36 [Source:MGI Symbol;Acc:MGI:1924909]	61.09	47.57	24.15	36.76	7:intron_2-3
chr6	145236248	-1	27				forward	ENSMUST00000156486	Kras	chr6:145220297-145250170:-1	v-Ki-ras2 Kirsten rat sarcoma viral oncogene homolog [Source:MGI Symbol;Acc:MGI:96680]	33.36	32.2	30.99	43.33	4:intron_2-3
chr6	145236248	-1	27				forward	ENSMUST00000032399	Kras	chr6:145216699-145250239:-1	v-Ki-ras2 Kirsten rat sarcoma viral oncogene homolog [Source:MGI Symbol;Acc:MGI:96680]	33.36	32.2	30.99	43.33	5:intron_2-3
chr6	145236248	-1	27				forward	ENSMUST00000111710	Kras	chr6:145220245-145250177:-1	v-Ki-ras2 Kirsten rat sarcoma viral oncogene homolog [Source:MGI Symbol;Acc:MGI:96680]	33.36	32.2	30.99	43.33	6:intron_2-3
chr10	80165878	-1	27				reverse	ENSMUST00000154726	Cirbp	chr10:80165985-80170316:1	cold inducible RNA binding protein [Source:MGI Symbol;Acc:MGI:893588]	49.81	48.34	55.57	40.31	upstream:-107
chr9	57717982	1	26		3		forward	ENSMUST00000043990	Edc3	chr9:57708540-57752499:1	enhancer of mRNA decapping 3 homolog (S. cerevisiae) [Source:MGI Symbol;Acc:MGI:2142951]	16.84	21.38	20.81	21.9	7:intron_3-4
chr9	57717982	1	26		3		forward	ENSMUST00000137245	Edc3	chr9:57708555-57751403:1	enhancer of mRNA decapping 3 homolog (S. cerevisiae) [Source:MGI Symbol;Acc:MGI:2142951]	16.84	21.38	20.81	21.9	6:intron_2-3
chr1	36190368	-1	26		3		forward	ENSMUST00000174266	Uggt1	chr1:36143486-36244161:-1	UDP-glucose glycoprotein glucosyltransferase 1 [Source:MGI Symbol;Acc:MGI:2443162]	7.13	8.33	7.33	9.21	40:intron_15-16
chr1	36190368	-1	26		3		forward	ENSMUST00000046875	Uggt1	chr1:36141530-36244305:-1	UDP-glucose glycoprotein glucosyltransferase 1 [Source:MGI Symbol;Acc:MGI:2443162]	7.13	8.33	7.33	9.21	41:intron_15-16
chr18	61580382	1	26				forward	ENSMUST00000165721	Csnk1a1	chr18:61555313-61588304:1	casein kinase 1, alpha 1 [Source:MGI Symbol;Acc:MGI:1934950]	155.54	140.58	136.76	140.64	10:exon_9
chr18	61580382	1	26				forward	ENSMUST00000170862	Csnk1a1	chr18:61555339-61588182:1	casein kinase 1, alpha 1 [Source:MGI Symbol;Acc:MGI:1934950]	155.54	140.58	136.76	140.64	11:exon_10
chr18	61580382	1	26				forward	ENSMUST00000166990	Csnk1a1	chr18:61555318-61585631:1	casein kinase 1, alpha 1 [Source:MGI Symbol;Acc:MGI:1934950]	155.54	140.58	136.76	140.64	10:exon_9
chr18	61580382	1	26				forward	ENSMUST00000163205	Csnk1a1	chr18:61555328-61582262:1	casein kinase 1, alpha 1 [Source:MGI Symbol;Acc:MGI:1934950]	155.54	140.58	136.76	140.64	9:exon_9
chr18	61580382	1	26				forward	ENSMUST00000167187	Csnk1a1	chr18:61555689-61587531:1	casein kinase 1, alpha 1 [Source:MGI Symbol;Acc:MGI:1934950]	155.54	140.58	136.76	140.64	11:exon_10
chr18	61580382	1	26				forward	ENSMUST00000165123	Csnk1a1	chr18:61555274-61590061:1	casein kinase 1, alpha 1 [Source:MGI Symbol;Acc:MGI:1934950]	155.54	140.58	136.76	140.64	10:exon_9
chr18	61580382	1	26				forward	ENSMUST00000115246	Csnk1a1	chr18:61555318-61582116:1	casein kinase 1, alpha 1 [Source:MGI Symbol;Acc:MGI:1934950]	155.54	140.58	136.76	140.64	10:exon_9
chr4	94944490	-1	26				forward	ENSMUST00000075872	Mysm1	chr4:94942040-94979100:-1	myb-like, SWIRM and MPN domains 1 [Source:MGI Symbol;Acc:MGI:2444584]	5.97	7.53	4.7	7.86	3UTR
chr19	17006821	1	25				forward	ENSMUST00000087689	Prune2	chr19:16956118-17223932:1	prune homolog 2 (Drosophila) [Source:MGI Symbol;Acc:MGI:1925004]	9.58	7.03	6.28	4.93	20:intron_4-5
chr4	150482709	1	24		4		forward	ENSMUST00000105682	Rere	chr4:150281646-150621966:1	arginine glutamic acid dipeptide (RE) repeats [Source:MGI Symbol;Acc:MGI:2683486]	10.16	11.35	8.17	12.87	23:intron_7-8
chr11	97803134	1	24		4		forward	ENSMUST00000043843	Lasp1	chr11:97799565-97838764:1	LIM and SH3 protein 1 [Source:MGI Symbol;Acc:MGI:109656]	80.14	84.6	82.7	59.7	7:intron_1-2
chr1	160204219	-1	24		4		forward	ENSMUST00000014370	Cacybp	chr1:160202367-160212892:-1	calcyclin binding protein [Source:MGI Symbol;Acc:MGI:1270839]	434.9	338.38	425.43	241.02	6:intron_5-6
chr7	105373205	-1	24				forward	ENSMUST00000179474	Fam160a2	chr7:105371211-105400054:-1	family with sequence similarity 160, member A2 [Source:MGI Symbol;Acc:MGI:1921599]	13.5	13.08	10.47	10.29	3UTR
chr12	76377644	1	23		5		forward	ENSMUST00000042779	Zbtb1	chr12:76370266-76396950:1	zinc finger and BTB domain containing 1 [Source:MGI Symbol;Acc:MGI:2442326]	11.92	7.45	4.85	8.31	2:intron_1-2|5UTR
chr15	93483828	1	23		4		forward	ENSMUST00000068457	Pphln1	chr15:93398350-93491913:1	periphilin 1 [Source:MGI Symbol;Acc:MGI:1917029]	8.86	12.79	16.7	39.04	9:intron_8-9
chr15	93483828	1	23		4		forward	ENSMUST00000049122	Pphln1	chr15:93398350-93491913:1	periphilin 1 [Source:MGI Symbol;Acc:MGI:1917029]	8.86	12.79	16.7	39.04	10:intron_9-10
chr15	93483828	1	23		4		forward	ENSMUST00000165935	Pphln1	chr15:93398464-93491498:1	periphilin 1 [Source:MGI Symbol;Acc:MGI:1917029]	8.86	12.79	16.7	39.04	8:intron_7-8
chr15	93483828	1	23		4		forward	ENSMUST00000109256	Pphln1	chr15:93398350-93491913:1	periphilin 1 [Source:MGI Symbol;Acc:MGI:1917029]	8.86	12.79	16.7	39.04	8:intron_7-8
chr3	95451226	1	23				forward	ENSMUST00000015666	Arnt	chr3:95434428-95495571:1	aryl hydrocarbon receptor nuclear translocator [Source:MGI Symbol;Acc:MGI:88071]	27.8	37.4	32.09	33.26	22:intron_2-3
chr3	95451226	1	23				forward	ENSMUST00000107161	Arnt	chr3:95434404-95497237:1	aryl hydrocarbon receptor nuclear translocator [Source:MGI Symbol;Acc:MGI:88071]	27.8	37.4	32.09	33.26	21:intron_2-3
chr3	95451226	1	23				forward	ENSMUST00000102749	Arnt	chr3:95434388-95495567:1	aryl hydrocarbon receptor nuclear translocator [Source:MGI Symbol;Acc:MGI:88071]	27.8	37.4	32.09	33.26	22:intron_2-3
chr3	95451226	1	23				forward	ENSMUST00000090804	Arnt	chr3:95434390-95497240:1	aryl hydrocarbon receptor nuclear translocator [Source:MGI Symbol;Acc:MGI:88071]	27.8	37.4	32.09	33.26	21:intron_2-3
chr3	95451226	1	23				forward	ENSMUST00000107160	Arnt	chr3:95434428-95460868:1	aryl hydrocarbon receptor nuclear translocator [Source:MGI Symbol;Acc:MGI:88071]	27.8	37.4	32.09	33.26	4:intron_2-3
chr4	152302535	1	23				forward	ENSMUST00000048892	Icmt	chr4:152297227-152307121:1	isoprenylcysteine carboxyl methyltransferase [Source:MGI Symbol;Acc:MGI:1888594]	7.63	13.35	9.5	13.18	5:intron_4-5
chr4	152302535	1	23				forward	ENSMUST00000151372	Icmt	chr4:152297304-152307120:1	isoprenylcysteine carboxyl methyltransferase [Source:MGI Symbol;Acc:MGI:1888594]	7.63	13.35	9.5	13.18	6:intron_5-6
chr9	32166315	1	23				forward	ENSMUST00000174641	Arhgap32	chr9:32116136-32268446:1	Rho GTPase activating protein 32 [Source:MGI Symbol;Acc:MGI:2450166]	2.53	5.32	3.42	9.08	22:intron_4-5
chr16	32246076	-1	23				forward	ENSMUST00000042732	Fbxo45	chr16:32230112-32247158:-1	F-box protein 45 [Source:MGI Symbol;Acc:MGI:2447775]	10.18	11.75	9.61	10.11	3:intron_1-2
chr8	106608596	1	22	56	5	11	forward	ENSMUST00000000312	Cdh1	chr8:106603351-106670246:1	cadherin 1 [Source:MGI Symbol;Acc:MGI:88354]	92.17	90.26	82.09	136.69	16:intron_2-3
chr8	106608596	1	22	56	5	11	forward	ENSMUST00000167688	Cdh1	chr8:106603379-106669362:1	cadherin 1 [Source:MGI Symbol;Acc:MGI:88354]	92.17	90.26	82.09	136.69	17:intron_2-3
chr3	122519697	1	22		3		forward	ENSMUST00000029766	Bcar3	chr3:122419780-122530180:1	breast cancer anti-estrogen resistance 3 [Source:MGI Symbol;Acc:MGI:1352501]	8.48	10.36	8.47	12.86	12:intron_8-9
chr18	6229942	-1	22		1		forward	ENSMUST00000025083	Kif5b	chr18:6201002-6241523:-1	kinesin family member 5B [Source:MGI Symbol;Acc:MGI:1098268]	19.31	29.57	15.12	39.91	26:intron_2-3
chr15	99990891	1	22				forward	ENSMUST00000100206	Larp4	chr15:99972780-100016351:1	La ribonucleoprotein domain family, member 4 [Source:MGI Symbol;Acc:MGI:2443114]	18.62	19.29	16.74	22.25	16:intron_5-6
chr15	99990891	1	22				forward	ENSMUST00000057632	Larp4	chr15:99970074-100016351:1	La ribonucleoprotein domain family, member 4 [Source:MGI Symbol;Acc:MGI:2443114]	18.62	19.29	16.74	22.25	16:intron_5-6
chrX	139586954	1	21				forward	ENSMUST00000113027	Rnf128	chrX:139563316-139673138:1	ring finger protein 128 [Source:MGI Symbol;Acc:MGI:1914139]	10.4	13.93	14.75	5.51	7:intron_1-2
chr11	22857889	-1	21				forward	ENSMUST00000055549	B3gnt2	chr11:22834865-22860488:-1	UDP-GlcNAc:betaGal beta-1,3-N-acetylglucosaminyltransferase 2 [Source:MGI Symbol;Acc:MGI:1889505]	27.98	23.12	19.07	6.27	2:intron_1-2|5UTR
chr11	22857889	-1	21				forward	ENSMUST00000062844	B3gnt2	chr11:22834747-22860101:-1	UDP-GlcNAc:betaGal beta-1,3-N-acetylglucosaminyltransferase 2 [Source:MGI Symbol;Acc:MGI:1889505]	27.98	23.12	19.07	6.27	2:intron_1-2|5UTR
chr11	97677402	1	21				forward	ENSMUST00000044730	Mllt6	chr11:97663414-97685463:1	myeloid/lymphoid or mixed-lineage leukemia (trithorax homolog, Drosophila); translocated to, 6 [Source:MGI Symbol;Acc:MGI:1935145]	28.17	31.11	23.77	15.95	20:intron_16-17
chr16	38089095	-1	20		8		reverse	ENSMUST00000023507	Gsk3b	chr16:38089001-38246084:1	glycogen synthase kinase 3 beta [Source:MGI Symbol;Acc:MGI:1861437]	9.78	6.78	5.83	8.15	5UTR
chr15	99989574	1	20				forward	ENSMUST00000100206	Larp4	chr15:99972780-100016351:1	La ribonucleoprotein domain family, member 4 [Source:MGI Symbol;Acc:MGI:2443114]	18.62	19.29	16.74	22.25	16:intron_4-5
chr15	99989574	1	20				forward	ENSMUST00000057632	Larp4	chr15:99970074-100016351:1	La ribonucleoprotein domain family, member 4 [Source:MGI Symbol;Acc:MGI:2443114]	18.62	19.29	16.74	22.25	16:intron_4-5
chr1	65198378	1	20				forward	ENSMUST00000081154	Pikfyve	chr1:65186750-65274012:1	phosphoinositide kinase, FYVE finger containing [Source:MGI Symbol;Acc:MGI:1335106]	4.75	5.29	4.04	6.47	42:intron_6-7
chr1	65198378	1	20				forward	ENSMUST00000097707	Pikfyve	chr1:65186750-65274012:1	phosphoinositide kinase, FYVE finger containing [Source:MGI Symbol;Acc:MGI:1335106]	4.75	5.29	4.04	6.47	42:intron_5-6
chr17	28594390	-1	19		2		forward	ENSMUST00000130643	Srpk1	chr17:28587648-28622521:-1	serine/arginine-rich protein specific kinase 1 [Source:MGI Symbol;Acc:MGI:106908]	34.42	46.56	42.81	48.34	16:intron_12-13
chr19	32809193	1	19				forward	ENSMUST00000013807	Pten	chr19:32757497-32826160:1	phosphatase and tensin homolog [Source:MGI Symbol;Acc:MGI:109583]	13.96	21.27	15.81	34.18	9:intron_5-6
chr5	124446931	-1	19				reverse	ENSMUST00000147692	Setd8	chr5:124447005-124450784:1	SET domain containing (lysine methyltransferase) 8 [Source:MGI Symbol;Acc:MGI:1915206]	29.61	29.24	27.82	30.99	upstream:-74
chr14	65819427	1	19				reverse	ENSMUST00000022613	Esco2	chr14:65819038-65833994:-1	establishment of cohesion 1 homolog 2 (S. cerevisiae) [Source:MGI Symbol;Acc:MGI:1919238]	110.81	100.16	91.34	93.29	3UTR
chr5	124446931	-1	19				reverse	ENSMUST00000154031	Setd8	chr5:124446962-124460631:1	SET domain containing (lysine methyltransferase) 8 [Source:MGI Symbol;Acc:MGI:1915206]	29.61	29.24	27.82	30.99	upstream:-31
chr8	70292263	1	19				forward	ENSMUST00000140212	Homer3	chr8:70282827-70294361:1	homer homolog 3 (Drosophila) [Source:MGI Symbol;Acc:MGI:1347359]	30.39	33.55	36.01	30.52	10:intron_9-10
chr8	70292263	1	19				forward	ENSMUST00000110124	Homer3	chr8:70282999-70294361:1	homer homolog 3 (Drosophila) [Source:MGI Symbol;Acc:MGI:1347359]	30.39	33.55	36.01	30.52	10:intron_9-10
chr7	27571054	1	19				forward	ENSMUST00000067386	2310022A10Rik	chr7:27553295-27582094:1	RIKEN cDNA 2310022A10 gene [Source:MGI Symbol;Acc:MGI:1913617]	22.42	22.83	20.14	17.79	10:intron_6-7
chr19	23152665	1	19				forward	ENSMUST00000036884	Klf9	chr19:23141226-23166911:1	Kruppel-like factor 9 [Source:MGI Symbol;Acc:MGI:1333856]	28.47	44.6	31.82	35.57	2:intron_1-2
chr8	70292263	1	19				forward	ENSMUST00000003669	Homer3	chr8:70285246-70294353:1	homer homolog 3 (Drosophila) [Source:MGI Symbol;Acc:MGI:1347359]	30.39	33.55	36.01	30.52	9:intron_8-9
chr13	55277436	1	19				forward	ENSMUST00000099490	Nsd1	chr13:55209782-55318325:1	nuclear receptor-binding SET-domain protein 1 [Source:MGI Symbol;Acc:MGI:1276545]	20.76	30.98	21.65	28.76	23:intron_10-11
chr10	127677517	1	18				forward	ENSMUST00000048099	Tmem194	chr10:127677066-127701049:1	transmembrane protein 194 [Source:MGI Symbol;Acc:MGI:2446113]	3.71	5.15	2.21	5.01	9:intron_1-2
chr10	127677517	1	18				forward	ENSMUST00000118728	Tmem194	chr10:127667144-127696940:1	transmembrane protein 194 [Source:MGI Symbol;Acc:MGI:2446113]	3.71	5.15	2.21	5.01	11:intron_2-3|5UTR
chr10	127677517	1	18				forward	ENSMUST00000118612	Tmem194	chr10:127677064-127695168:1	transmembrane protein 194 [Source:MGI Symbol;Acc:MGI:2446113]	3.71	5.15	2.21	5.01	7:intron_1-2
chr10	79959841	1	17		4		forward	ENSMUST00000045247	Wdr18	chr10:79960152-79969246:1	WD repeat domain 18 [Source:MGI Symbol;Acc:MGI:2158400]	31.34	49.73	57.45	44.42	upstream:-311
chr6	65082696	1	17		2		forward	ENSMUST00000031984	Smarcad1	chr6:65042667-65116050:1	SWI/SNF-related, matrix-associated actin-dependent regulator of chromatin, subfamily a, containing DEAD/H box 1 [Source:MGI Symbol;Acc:MGI:95453]	50.34	69.91	59.26	58.58	24:intron_9-10
chr6	58678926	1	17		1		forward	ENSMUST00000114294	Abcg2	chr6:58640564-58692511:1	ATP-binding cassette, sub-family G (WHITE), member 2 [Source:MGI Symbol;Acc:MGI:1347061]	28.43	30.31	31.36	37.19	16:intron_10-11
chr6	58678926	1	17		1		forward	ENSMUST00000031822	Abcg2	chr6:58596671-58692451:1	ATP-binding cassette, sub-family G (WHITE), member 2 [Source:MGI Symbol;Acc:MGI:1347061]	28.43	30.31	31.36	37.19	16:intron_10-11
chr11	88346863	-1	17				forward	ENSMUST00000107909	Msi2	chr11:88339382-88718229:-1	Musashi homolog 2 (Drosophila) [Source:MGI Symbol;Acc:MGI:1923876]	17.58	28	14.6	20.32	14:intron_13-14
chr11	88346863	-1	17				forward	ENSMUST00000092794	Msi2	chr11:88343889-88718101:-1	Musashi homolog 2 (Drosophila) [Source:MGI Symbol;Acc:MGI:1923876]	17.58	28	14.6	20.32	14:intron_13-14
chr7	80914657	-1	17				forward	ENSMUST00000120285	Sec11a	chr7:80907716-80947513:-1	SEC11 homolog A (S. cerevisiae) [Source:MGI Symbol;Acc:MGI:1929464]	89.47	64.5	86.52	64.46	6:intron_5-6
chr16	16984362	1	17				forward	ENSMUST00000069107	Mapk1	chr16:16983382-17047453:1	mitogen-activated protein kinase 1 [Source:MGI Symbol;Acc:MGI:1346858]	50.15	71.92	46.73	76.67	9:intron_1-2
chr16	16984362	1	17				forward	ENSMUST00000115731	Mapk1	chr16:16983567-17039040:1	mitogen-activated protein kinase 1 [Source:MGI Symbol;Acc:MGI:1346858]	50.15	71.92	46.73	76.67	8:intron_1-2
chr16	16984362	1	17				forward	ENSMUST00000023462	Mapk1	chr16:16983382-17044749:1	mitogen-activated protein kinase 1 [Source:MGI Symbol;Acc:MGI:1346858]	50.15	71.92	46.73	76.67	9:intron_1-2
chr4	57279785	-1	16		4		forward	ENSMUST00000075637	Ptpn3	chr4:57190841-57301837:-1	protein tyrosine phosphatase, non-receptor type 3 [Source:MGI Symbol;Acc:MGI:105307]	2.42	6.62	6.03	9.81	26:intron_1-2|5UTR
chr4	34818110	-1	16		2		forward	ENSMUST00000047950	Zfp292	chr4:34803113-34882960:-1	zinc finger protein 292 [Source:MGI Symbol;Acc:MGI:1353423]	10.43	9.34	6.39	9.41	8:intron_6-7
chr4	34818110	-1	16		2		forward	ENSMUST00000098163	Zfp292	chr4:34803113-34882930:-1	zinc finger protein 292 [Source:MGI Symbol;Acc:MGI:1353423]	10.43	9.34	6.39	9.41	8:intron_6-7
chr5	115255235	-1	16		2		forward	ENSMUST00000040555	Rnf10	chr5:115241770-115272892:-1	ring finger protein 10 [Source:MGI Symbol;Acc:MGI:1859162]	110.02	129.37	123.45	135.09	17:intron_4-5
chr5	115255235	-1	16		2		forward	ENSMUST00000112096	Rnf10	chr5:115241771-115272894:-1	ring finger protein 10 [Source:MGI Symbol;Acc:MGI:1859162]	110.02	129.37	123.45	135.09	17:intron_4-5
chr5	115255235	-1	16		2		forward	ENSMUST00000112097	Rnf10	chr5:115241412-115272898:-1	ring finger protein 10 [Source:MGI Symbol;Acc:MGI:1859162]	110.02	129.37	123.45	135.09	17:intron_4-5
chr7	49561881	1	16		1		forward	ENSMUST00000064395	Nav2	chr7:49246189-49610087:1	neuron navigator 2 [Source:MGI Symbol;Acc:MGI:2183691]	1.5	6.69	5.13	8.82	38:intron_19-20
chr14	57858309	-1	16				forward	ENSMUST00000089473	Zdhhc20	chr14:57832702-57890262:-1	zinc finger, DHHC domain containing 20 [Source:MGI Symbol;Acc:MGI:1923215]	16.53	12.87	12.33	13	13:intron_5-6
chr15	59007268	-1	16				forward	ENSMUST00000080371	Mtss1	chr15:58941244-59082026:-1	metastasis suppressor 1 [Source:MGI Symbol;Acc:MGI:2384818]	41.92	56.2	50.46	40.96	15:intron_3-4
chr16	17459339	1	16				forward	ENSMUST00000006293	Crkl	chr16:17451987-17486255:1	v-crk sarcoma virus CT10 oncogene homolog (avian)-like [Source:MGI Symbol;Acc:MGI:104686]	12.87	21.27	10.27	26.86	3:intron_1-2
chr10	42470385	-1	15		1		forward	ENSMUST00000041024	Lace1	chr10:42312585-42478565:-1	lactation elevated 1 [Source:MGI Symbol;Acc:MGI:2148801]	10.1	10.58	12.42	8.9	13:intron_1-2
chr8	105298782	1	15		1		forward	ENSMUST00000015003	E2f4	chr8:105297663-105305369:1	E2F transcription factor 4 [Source:MGI Symbol;Acc:MGI:103012]	79.09	98.49	92.46	79.5	10:intron_3-4
chr10	42470385	-1	15		1		forward	ENSMUST00000133326	Lace1	chr10:42312588-42478415:-1	lactation elevated 1 [Source:MGI Symbol;Acc:MGI:2148801]	10.1	10.58	12.42	8.9	14:intron_1-2
chr10	61344239	-1	15				forward	ENSMUST00000020289	X99384	chr10:61319657-61383523:-1	cDNA sequence X99384 [Source:MGI Symbol;Acc:MGI:1351623]	26.61	28.18	25.8	23.43	20:intron_10-11
chr14	118633914	-1	15				forward	ENSMUST00000036554	Abcc4	chr14:118482692-118706219:-1	ATP-binding cassette, sub-family C (CFTR/MRP), member 4 [Source:MGI Symbol;Acc:MGI:2443111]	3.55	11.42	4.51	13.77	31:intron_4-5
chr14	118633914	-1	15				forward	ENSMUST00000166646	Abcc4	chr14:118482692-118706219:-1	ATP-binding cassette, sub-family C (CFTR/MRP), member 4 [Source:MGI Symbol;Acc:MGI:2443111]	3.55	11.42	4.51	13.77	30:intron_3-4
chr2	29136205	1	14		1		forward	ENSMUST00000061578	Setx	chr2:29124992-29182471:1	senataxin [Source:MGI Symbol;Acc:MGI:2443480]	23.65	46.68	37.99	40.16	26:intron_5-6
chr5	137300146	-1	14				forward	ENSMUST00000040873	Srrt	chr5:137295704-137307674:-1	serrate RNA effector molecule homolog (Arabidopsis) [Source:MGI Symbol;Acc:MGI:1933527]	84.02	175.88	147.91	150.01	20:exon_7
chr15	11984934	-1	14				forward	ENSMUST00000022816	Sub1	chr15:11981339-11996058:-1	SUB1 homolog (S. cerevisiae) [Source:MGI Symbol;Acc:MGI:104811]	206.86	136.29	191.19	114.47	5:intron_4-5
chr15	11984934	-1	14				forward	ENSMUST00000110504	Sub1	chr15:11984041-11996983:-1	SUB1 homolog (S. cerevisiae) [Source:MGI Symbol;Acc:MGI:104811]	206.86	136.29	191.19	114.47	5:intron_4-5
chr15	59005135	-1	14				forward	ENSMUST00000080371	Mtss1	chr15:58941244-59082026:-1	metastasis suppressor 1 [Source:MGI Symbol;Acc:MGI:2384818]	41.92	56.2	50.46	40.96	15:intron_3-4
chr8	79733571	1	14				forward	ENSMUST00000048147	Anapc10	chr8:79711820-79777321:1	anaphase promoting complex subunit 10 [Source:MGI Symbol;Acc:MGI:1916249]	24.16	9.6	12.4	8.14	5:intron_4-5
chr3	95807179	-1	13		6		forward	ENSMUST00000090791	Rprd2	chr3:95759873-95818953:-1	regulation of nuclear pre-mRNA domain containing 2 [Source:MGI Symbol;Acc:MGI:1922387]	8.4	9.9	8.61	10.67	11:intron_1-2
chr12	17715024	1	13		4		forward	ENSMUST00000071858	Hpcal1	chr12:17690814-17791926:1	hippocalcin-like 1 [Source:MGI Symbol;Acc:MGI:1855689]	9.58	7.18	8.03	8.72	4:intron_1-2|5UTR
chr5	123708933	-1	13		1		forward	ENSMUST00000031376	Zcchc8	chr5:123698302-123721044:-1	zinc finger, CCHC domain containing 8 [Source:MGI Symbol;Acc:MGI:1917900]	27.6	28.35	25.67	22.6	14:intron_7-8
chr4	141594946	-1	13				forward	ENSMUST00000105785	Fblim1	chr4:141576062-141606052:-1	filamin binding LIM protein 1 [Source:MGI Symbol;Acc:MGI:1921452]	23	25.12	21.81	16.55	9:intron_3-4
chr4	141594946	-1	13				forward	ENSMUST00000105784	Fblim1	chr4:141576062-141599924:-1	filamin binding LIM protein 1 [Source:MGI Symbol;Acc:MGI:1921452]	23	25.12	21.81	16.55	9:intron_3-4
chr4	141594946	-1	13				forward	ENSMUST00000006381	Fblim1	chr4:141576062-141598224:-1	filamin binding LIM protein 1 [Source:MGI Symbol;Acc:MGI:1921452]	23	25.12	21.81	16.55	9:intron_3-4
chr7	44985757	-1	13				forward	ENSMUST00000153576	Prmt1	chr7:44976758-44986356:-1	protein arginine N-methyltransferase 1 [Source:MGI Symbol;Acc:MGI:107846]	190.6	304.11	318.26	292.04	12:intron_1-2
chr7	44985757	-1	13				forward	ENSMUST00000107842	Prmt1	chr7:44975989-44986492:-1	protein arginine N-methyltransferase 1 [Source:MGI Symbol;Acc:MGI:107846]	190.6	304.11	318.26	292.04	10:intron_1-2
chr7	44985757	-1	13				forward	ENSMUST00000107843	Prmt1	chr7:44976758-44986420:-1	protein arginine N-methyltransferase 1 [Source:MGI Symbol;Acc:MGI:107846]	190.6	304.11	318.26	292.04	11:intron_1-2
chr18	20726798	-1	13				forward	ENSMUST00000070080	B4galt6	chr18:20684599-20746404:-1	UDP-Gal:betaGlcNAc beta 1,4-galactosyltransferase, polypeptide 6 [Source:MGI Symbol;Acc:MGI:1928380]	31.82	17.66	13.8	11.82	9:intron_2-3
chr7	44985757	-1	13				forward	ENSMUST00000045325	Prmt1	chr7:44976727-44986356:-1	protein arginine N-methyltransferase 1 [Source:MGI Symbol;Acc:MGI:107846]	190.6	304.11	318.26	292.04	12:intron_1-2
chr7	44985757	-1	13				forward	ENSMUST00000107840	Prmt1	chr7:44976824-44986356:-1	protein arginine N-methyltransferase 1 [Source:MGI Symbol;Acc:MGI:107846]	190.6	304.11	318.26	292.04	9:intron_1-2
chr7	44985757	-1	13				forward	ENSMUST00000085387	Prmt1	chr7:44976758-44986356:-1	protein arginine N-methyltransferase 1 [Source:MGI Symbol;Acc:MGI:107846]	190.6	304.11	318.26	292.04	8:intron_1-2
chr14	21593588	1	12				forward	ENSMUST00000112458	Myst4	chr14:21516751-21671206:1	MYST histone acetyltransferase monocytic leukemia 4 [Source:MGI Symbol;Acc:MGI:1858746]	25.23	17.33	10.47	11.19	2:intron_1-2
chr14	21593588	1	12				forward	ENSMUST00000069648	Myst4	chr14:21499785-21672478:1	MYST histone acetyltransferase monocytic leukemia 4 [Source:MGI Symbol;Acc:MGI:1858746]	25.23	17.33	10.47	11.19	17:intron_2-3
chr14	21593588	1	12				forward	ENSMUST00000096222	Myst4	chr14:21500851-21621403:1	MYST histone acetyltransferase monocytic leukemia 4 [Source:MGI Symbol;Acc:MGI:1858746]	25.23	17.33	10.47	11.19	5:intron_2-3
chr8	40494249	-1	12				forward	ENSMUST00000149992	Cnot7	chr8:40493036-40511304:-1	CCR4-NOT transcription complex, subunit 7 [Source:MGI Symbol;Acc:MGI:1298230]	32.2	33.1	23.89	35.46	6:intron_5-6
chr9	70264119	1	12				forward	ENSMUST00000034745	Myo1e	chr9:70207350-70400067:1	myosin IE [Source:MGI Symbol;Acc:MGI:106621]	6.36	6.26	5.28	7.84	28:intron_1-2
chr8	40494249	-1	12				forward	ENSMUST00000135269	Cnot7	chr8:40492547-40511718:-1	CCR4-NOT transcription complex, subunit 7 [Source:MGI Symbol;Acc:MGI:1298230]	32.2	33.1	23.89	35.46	6:intron_5-6
chr13	40914420	1	12				forward	ENSMUST00000110191	Gcnt2	chr13:40859768-40960891:1	glucosaminyl (N-acetyl) transferase 2, I-branching enzyme [Source:MGI Symbol;Acc:MGI:1100870]	19.72	13.41	13.47	10.45	3:intron_1-2
chr8	40494249	-1	12				forward	ENSMUST00000034012	Cnot7	chr8:40492540-40511754:-1	CCR4-NOT transcription complex, subunit 7 [Source:MGI Symbol;Acc:MGI:1298230]	32.2	33.1	23.89	35.46	7:intron_6-7
chr8	40494249	-1	12				forward	ENSMUST00000132032	Cnot7	chr8:40492542-40515847:-1	CCR4-NOT transcription complex, subunit 7 [Source:MGI Symbol;Acc:MGI:1298230]	32.2	33.1	23.89	35.46	7:intron_6-7
chr13	40914420	1	12				forward	ENSMUST00000069958	Gcnt2	chr13:40886758-40960891:1	glucosaminyl (N-acetyl) transferase 2, I-branching enzyme [Source:MGI Symbol;Acc:MGI:1100870]	19.72	13.41	13.47	10.45	3:intron_1-2
chr2	29718293	1	11	39		1	forward	ENSMUST00000147755	Rapgef1	chr2:29619910-29738327:1	Rap guanine nucleotide exchange factor (GEF) 1 [Source:MGI Symbol;Acc:MGI:104580]	11.85	17.04	13.17	14.2	25:intron_11-12
chr2	29718293	1	11	39		1	forward	ENSMUST00000102872	Rapgef1	chr2:29619770-29740978:1	Rap guanine nucleotide exchange factor (GEF) 1 [Source:MGI Symbol;Acc:MGI:104580]	11.85	17.04	13.17	14.2	24:intron_11-12
chr2	29718293	1	11	39		1	forward	ENSMUST00000091146	Rapgef1	chr2:29619741-29740363:1	Rap guanine nucleotide exchange factor (GEF) 1 [Source:MGI Symbol;Acc:MGI:104580]	11.85	17.04	13.17	14.2	26:intron_11-12
chr2	29718293	1	11	39		1	forward	ENSMUST00000095087	Rapgef1	chr2:29619720-29740353:1	Rap guanine nucleotide exchange factor (GEF) 1 [Source:MGI Symbol;Acc:MGI:104580]	11.85	17.04	13.17	14.2	26:intron_12-13
chr17	30527822	-1	11		26		forward	ENSMUST00000168787	Btbd9	chr17:30215524-30576287:-1	BTB (POZ) domain containing 9 [Source:MGI Symbol;Acc:MGI:1916625]	3.89	6.97	5.76	7.58	11:intron_2-3
chr17	30527822	-1	11		26		forward	ENSMUST00000079924	Btbd9	chr17:30215524-30576287:-1	BTB (POZ) domain containing 9 [Source:MGI Symbol;Acc:MGI:1916625]	3.89	6.97	5.76	7.58	12:intron_2-3
chr7	99352569	-1	11		2		forward	ENSMUST00000094154	Serpinh1	chr7:99345375-99353230:-1	serine (or cysteine) peptidase inhibitor, clade H, member 1 [Source:MGI Symbol;Acc:MGI:88283]	49.93	22.45	12.52	22.84	5UTR|6:intron_1-2
chr7	99352569	-1	11		2		forward	ENSMUST00000169437	Serpinh1	chr7:99345375-99353230:-1	serine (or cysteine) peptidase inhibitor, clade H, member 1 [Source:MGI Symbol;Acc:MGI:88283]	49.93	22.45	12.52	22.84	5:intron_1-2|5UTR
chr17	10253867	-1	11		1		forward	ENSMUST00000042296	Qk	chr17:10210179-10319361:-1	quaking [Source:MGI Symbol;Acc:MGI:97837]	7.97	6.1	3	6.11	7:intron_3-4
chr17	10253867	-1	11		1		forward	ENSMUST00000097414	Qk	chr17:10206471-10319361:-1	quaking [Source:MGI Symbol;Acc:MGI:97837]	7.97	6.1	3	6.11	8:intron_3-4
chr3	88336925	1	11				forward	ENSMUST00000001451	Smg5	chr3:88336260-88362337:1	Smg-5 homolog, nonsense mediated mRNA decay factor (C. elegans) [Source:MGI Symbol;Acc:MGI:2447364]	20.26	35.83	23.48	30.12	22:intron_1-2
chr4	130753673	1	11				forward	ENSMUST00000097862	Pum1	chr4:130663406-130780254:1	pumilio 1 (Drosophila) [Source:MGI Symbol;Acc:MGI:1931749]	42.99	47.74	42.2	50.14	22:intron_13-14
chr4	130753673	1	11				forward	ENSMUST00000105992	Pum1	chr4:130663359-130781562:1	pumilio 1 (Drosophila) [Source:MGI Symbol;Acc:MGI:1931749]	42.99	47.74	42.2	50.14	20:intron_11-12
chr4	130753673	1	11				forward	ENSMUST00000030315	Pum1	chr4:130663321-130781564:1	pumilio 1 (Drosophila) [Source:MGI Symbol;Acc:MGI:1931749]	42.99	47.74	42.2	50.14	22:intron_13-14
chr4	130753673	1	11				forward	ENSMUST00000097864	Pum1	chr4:130663386-130780266:1	pumilio 1 (Drosophila) [Source:MGI Symbol;Acc:MGI:1931749]	42.99	47.74	42.2	50.14	22:intron_13-14
chr4	130753673	1	11				forward	ENSMUST00000105991	Pum1	chr4:130663359-130781562:1	pumilio 1 (Drosophila) [Source:MGI Symbol;Acc:MGI:1931749]	42.99	47.74	42.2	50.14	18:intron_9-10
chr16	13841396	-1	11				forward	ENSMUST00000023361	Pdxdc1	chr16:13833148-13903127:-1	pyridoxal-dependent decarboxylase domain containing 1 [Source:MGI Symbol;Acc:MGI:1920909]	13.1	15.44	8.94	15.57	24:intron_16-17
chr11	3186769	-1	11				forward	ENSMUST00000140846	Sfi1	chr11:3131887-3189052:-1	Sfi1 homolog, spindle assembly associated (yeast) [Source:MGI Symbol;Acc:MGI:1926137]	6.89	7.85	11.78	5.45	30:intron_1-2
chr11	3186769	-1	11				forward	ENSMUST00000066391	Sfi1	chr11:3131881-3193463:-1	Sfi1 homolog, spindle assembly associated (yeast) [Source:MGI Symbol;Acc:MGI:1926137]	6.89	7.85	11.78	5.45	32:intron_3-4
chr2	104850257	1	11				reverse	ENSMUST00000028593	Prrg4	chr2:104830741-104849876:-1	proline rich Gla (G-carboxyglutamic acid) 4 (transmembrane) [Source:MGI Symbol;Acc:MGI:2442211]	2.9	10	2.93	13.11	upstream:-381
chr16	96044241	-1	11				forward	ENSMUST00000099502	Brwd1	chr16:95992092-96082428:-1	bromodomain and WD repeat domain containing 1 [Source:MGI Symbol;Acc:MGI:1890651]	3.8	5.07	3.68	5.14	42:intron_19-20
chr10	108259311	1	11				forward	ENSMUST00000070663	Ppp1r12a	chr10:108162400-108277575:1	protein phosphatase 1, regulatory (inhibitor) subunit 12A [Source:MGI Symbol;Acc:MGI:1309528]	13.38	22	12.02	21.71	26:intron_14-15
chrX	104281775	-1	11				forward	ENSMUST00000033695	Abcb7	chrX:104280657-104413846:-1	ATP-binding cassette, sub-family B (MDR/TAP), member 7 [Source:MGI Symbol;Acc:MGI:109533]	23.01	19.34	16.79	23.1	3UTR
chr11	3186769	-1	11				forward	ENSMUST00000153425	Sfi1	chr11:3131886-3189056:-1	Sfi1 homolog, spindle assembly associated (yeast) [Source:MGI Symbol;Acc:MGI:1926137]	6.89	7.85	11.78	5.45	31:intron_2-3
chr16	13841396	-1	11				forward	ENSMUST00000115804	Pdxdc1	chr16:13834160-13903021:-1	pyridoxal-dependent decarboxylase domain containing 1 [Source:MGI Symbol;Acc:MGI:1920909]	13.1	15.44	8.94	15.57	23:intron_16-17
chr11	3186769	-1	11				forward	ENSMUST00000118627	Sfi1	chr11:3185568-3193424:-1	Sfi1 homolog, spindle assembly associated (yeast) [Source:MGI Symbol;Acc:MGI:1926137]	6.89	7.85	11.78	5.45	5:intron_3-4
chr15	7875518	-1	11				forward	ENSMUST00000045766	Wdr70	chr15:7873055-8099209:-1	WD repeat domain 70 [Source:MGI Symbol;Acc:MGI:1921020]	14.22	14.27	15.89	14.98	18:intron_17-18
chr4	32774983	1	11				forward	ENSMUST00000178134	Mdn1	chr4:32657119-32775217:1	midasin homolog (yeast) [Source:MGI Symbol;Acc:MGI:1926159]	7.11	11.72	9.26	15.25	3UTR
chr4	32774983	1	11				forward	ENSMUST00000071642	Mdn1	chr4:32657119-32775207:1	midasin homolog (yeast) [Source:MGI Symbol;Acc:MGI:1926159]	7.11	11.72	9.26	15.25	3UTR
chr11	3186769	-1	11				forward	ENSMUST00000081318	Sfi1	chr11:3131850-3193407:-1	Sfi1 homolog, spindle assembly associated (yeast) [Source:MGI Symbol;Acc:MGI:1926137]	6.89	7.85	11.78	5.45	33:intron_3-4
chr16	96044241	-1	11				forward	ENSMUST00000113829	Brwd1	chr16:95999271-96082447:-1	bromodomain and WD repeat domain containing 1 [Source:MGI Symbol;Acc:MGI:1890651]	3.8	5.07	3.68	5.14	41:intron_19-20
chr1	153282851	-1	11				forward	ENSMUST00000027752	Lamc1	chr1:153218922-153332786:-1	laminin, gamma 1 [Source:MGI Symbol;Acc:MGI:99914]	22.16	30.22	21.95	20.68	28:intron_1-2
chr11	3186769	-1	11				forward	ENSMUST00000101655	Sfi1	chr11:3131850-3189056:-1	Sfi1 homolog, spindle assembly associated (yeast) [Source:MGI Symbol;Acc:MGI:1926137]	6.89	7.85	11.78	5.45	32:intron_2-3
chr11	3186769	-1	11				forward	ENSMUST00000132893	Sfi1	chr11:3131889-3193460:-1	Sfi1 homolog, spindle assembly associated (yeast) [Source:MGI Symbol;Acc:MGI:1926137]	6.89	7.85	11.78	5.45	22:intron_3-4
chr16	96044241	-1	11				forward	ENSMUST00000023631	Brwd1	chr16:95992449-96082447:-1	bromodomain and WD repeat domain containing 1 [Source:MGI Symbol;Acc:MGI:1890651]	3.8	5.07	3.68	5.14	42:intron_19-20
chr13	69498817	1	10		2		reverse	ENSMUST00000044081	Papd7	chr13:69497959-69533839:-1	PAP associated domain containing 7 [Source:MGI Symbol;Acc:MGI:2682295]	7.6	11.61	9.66	8.47	3UTR
chr14	57882608	-1	10		2		forward	ENSMUST00000089473	Zdhhc20	chr14:57832702-57890262:-1	zinc finger, DHHC domain containing 20 [Source:MGI Symbol;Acc:MGI:1923215]	16.53	12.87	12.33	13	13:intron_1-2
chr4	145535054	1	10		2		forward	ENSMUST00000105742	Gm13225	chr4:145510759-145539188:1	predicted gene 13225 [Source:MGI Symbol;Acc:MGI:3652161]	6.56	5.85	4.7	5.33	4:intron_3-4
chr4	145535054	1	10		2		forward	ENSMUST00000105741	Gm13225	chr4:145514884-145539188:1	predicted gene 13225 [Source:MGI Symbol;Acc:MGI:3652161]	6.56	5.85	4.7	5.33	5:intron_4-5
chr10	62885356	-1	10		1		forward	ENSMUST00000174189	Tet1	chr10:62804577-62899118:-1	tet methylcytosine dioxygenase 1 [Source:MGI Symbol;Acc:MGI:1098693]	7.47	16.12	8.22	20.29	13:intron_1-2|5UTR
chr15	99798665	-1	10	17			forward	ENSMUST00000073691	Lima1	chr15:99778470-99875428:-1	LIM domain and actin binding 1 [Source:MGI Symbol;Acc:MGI:1920992]	50.15	22.82	19.77	13.54	11:intron_7-8
chr15	99798665	-1	10	17			forward	ENSMUST00000109024	Lima1	chr15:99778472-99820142:-1	LIM domain and actin binding 1 [Source:MGI Symbol;Acc:MGI:1920992]	50.15	22.82	19.77	13.54	8:intron_4-5
chr13	58196690	-1	10				forward	ENSMUST00000076454	Ubqln1	chr13:58176156-58215653:-1	ubiquilin 1 [Source:MGI Symbol;Acc:MGI:1860276]	38.29	50.41	56.02	67.94	10:intron_2-3
chr17	66414585	-1	10				forward	ENSMUST00000177034	1110012J17Rik	chr17:66337678-66439032:-1	RIKEN cDNA 1110012J17 gene [Source:MGI Symbol;Acc:MGI:1915867]	7.58	11.84	8.6	13.76	16:intron_3-4
chr17	66414585	-1	10				forward	ENSMUST00000097291	1110012J17Rik	chr17:66336986-66449750:-1	RIKEN cDNA 1110012J17 gene [Source:MGI Symbol;Acc:MGI:1915867]	7.58	11.84	8.6	13.76	15:intron_3-4
chr3	51460461	1	10				forward	ENSMUST00000029303	Naa15	chr3:51416016-51475985:1	N(alpha)-acetyltransferase 15, NatA auxiliary subunit [Source:MGI Symbol;Acc:MGI:1922088]	33.9	43.52	35.44	42.72	20:intron_14-15
chr13	58196690	-1	10				forward	ENSMUST00000058735	Ubqln1	chr13:58176156-58215653:-1	ubiquilin 1 [Source:MGI Symbol;Acc:MGI:1860276]	38.29	50.41	56.02	67.94	11:intron_2-3
chr17	66414585	-1	10				forward	ENSMUST00000086693	1110012J17Rik	chr17:66336982-66449750:-1	RIKEN cDNA 1110012J17 gene [Source:MGI Symbol;Acc:MGI:1915867]	7.58	11.84	8.6	13.76	14:intron_3-4
chrX	151051985	1	10				forward	ENSMUST00000026296	Fgd1	chrX:151047170-151089521:1	FYVE, RhoGEF and PH domain containing 1 [Source:MGI Symbol;Acc:MGI:104566]	16.29	33.11	22.3	25.72	18:intron_1-2
chr14	30550456	1	10				forward	ENSMUST00000022529	Tkt	chr14:30549131-30574722:1	transketolase [Source:MGI Symbol;Acc:MGI:105992]	130.44	183.45	210.27	206.54	14:intron_1-2
chr14	30550456	1	10				forward	ENSMUST00000162356	Tkt	chr14:30549211-30560606:1	transketolase [Source:MGI Symbol;Acc:MGI:105992]	130.44	183.45	210.27	206.54	5:intron_1-2
chr8	18730181	1	10				forward	ENSMUST00000039412	Mcph1	chr8:18595131-18803189:1	microcephaly, primary autosomal recessive 1 [Source:MGI Symbol;Acc:MGI:2443308]	9.07	10.63	12.04	8.67	14:intron_12-13
chrX	151051985	1	10				forward	ENSMUST00000112685	Fgd1	chrX:151046150-151089521:1	FYVE, RhoGEF and PH domain containing 1 [Source:MGI Symbol;Acc:MGI:104566]	16.29	33.11	22.3	25.72	18:intron_1-2|5UTR
chr13	64150533	1	10				reverse	ENSMUST00000134136	Zfp367	chr13:64135530-64150214:-1	zinc finger protein 367 [Source:MGI Symbol;Acc:MGI:2442266]	14.77	12.92	11.56	12.12	upstream:-319
chr8	85071287	-1	9			3	reverse	ENSMUST00000078665	Dhps	chr8:85071757-85075162:1	deoxyhypusine synthase [Source:MGI Symbol;Acc:MGI:2683592]	39.21	44.21	57.68	38.23	upstream:-470
chr19	32784764	1	9		22		forward	ENSMUST00000013807	Pten	chr19:32757497-32826160:1	phosphatase and tensin homolog [Source:MGI Symbol;Acc:MGI:109583]	13.96	21.27	15.81	34.18	9:intron_2-3
chr14	101780528	1	9		2		forward	ENSMUST00000100337	Lmo7	chr14:101729957-101934710:1	LIM domain only 7 [Source:MGI Symbol;Acc:MGI:1353586]	5.41	7.95	6.05	4.27	31:intron_1-2
chr17	30607502	-1	9		2		forward	ENSMUST00000024823	Glo1	chr17:30592866-30612659:-1	glyoxalase 1 [Source:MGI Symbol;Acc:MGI:95742]	147.09	115.55	164.89	120.93	6:intron_1-2
chr17	30607502	-1	9		2		forward	ENSMUST00000167624	Glo1	chr17:30592866-30612659:-1	glyoxalase 1 [Source:MGI Symbol;Acc:MGI:95742]	147.09	115.55	164.89	120.93	7:intron_1-2
chr4	11198719	1	9		1		forward	ENSMUST00000170901	Ccne2	chr4:11191354-11204675:1	cyclin E2 [Source:MGI Symbol;Acc:MGI:1329034]	16.84	11.42	10.99	13.39	12:intron_7-8
chr4	11198719	1	9		1		forward	ENSMUST00000029866	Ccne2	chr4:11191726-11204779:1	cyclin E2 [Source:MGI Symbol;Acc:MGI:1329034]	16.84	11.42	10.99	13.39	12:intron_7-8
chr4	11198719	1	9		1		forward	ENSMUST00000108324	Ccne2	chr4:11191730-11204682:1	cyclin E2 [Source:MGI Symbol;Acc:MGI:1329034]	16.84	11.42	10.99	13.39	12:intron_7-8
chr3	85573565	-1	9		1		forward	ENSMUST00000154148	Arfip1	chr3:84496426-85887516:-1	ADP-ribosylation factor interacting protein 1 [Source:MGI Symbol;Acc:MGI:1277120]	20	16.81	16.23	16.49	10:intron_3-4|5UTR
chr4	133056944	1	9				forward	ENSMUST00000105916	Ahdc1	chr4:133011506-133078110:1	AT hook, DNA binding motif, containing 1 [Source:MGI Symbol;Acc:MGI:2444218]	5.98	13.19	8.11	13.43	5UTR|7:intron_3-4
chr1	134609159	1	9				forward	ENSMUST00000112198	Kdm5b	chr1:134560192-134631522:1	lysine (K)-specific demethylase 5B [Source:MGI Symbol;Acc:MGI:1922855]	55.29	57.91	51.96	61.21	26:intron_14-15
chrX	136733252	-1	9				forward	ENSMUST00000080411	Morf4l2	chrX:136732953-136741352:-1	mortality factor 4 like 2 [Source:MGI Symbol;Acc:MGI:1927167]	102.27	96.58	102.76	98.91	3UTR
chrX	136733252	-1	9				forward	ENSMUST00000166930	Morf4l2	chrX:136732953-136741155:-1	mortality factor 4 like 2 [Source:MGI Symbol;Acc:MGI:1927167]	102.27	96.58	102.76	98.91	3UTR
chrX	136733252	-1	9				forward	ENSMUST00000166478	Morf4l2	chrX:136732953-136743686:-1	mortality factor 4 like 2 [Source:MGI Symbol;Acc:MGI:1927167]	102.27	96.58	102.76	98.91	3UTR
chr4	104599737	1	9				forward	ENSMUST00000146078	Dab1	chr4:104367590-104741797:1	disabled homolog 1 (Drosophila) [Source:MGI Symbol;Acc:MGI:108554]	5.2	6.57	4.88	5.41	15:intron_2-3
chr10	62893034	-1	9				forward	ENSMUST00000174189	Tet1	chr10:62804577-62899118:-1	tet methylcytosine dioxygenase 1 [Source:MGI Symbol;Acc:MGI:1098693]	7.47	16.12	8.22	20.29	13:intron_1-2|5UTR
chrX	136733252	-1	9				forward	ENSMUST00000169418	Morf4l2	chrX:136732953-136741352:-1	mortality factor 4 like 2 [Source:MGI Symbol;Acc:MGI:1927167]	102.27	96.58	102.76	98.91	3UTR
chr18	35211224	1	9				forward	ENSMUST00000042345	Ctnna1	chr18:35118888-35254773:1	catenin (cadherin associated protein), alpha 1 [Source:MGI Symbol;Acc:MGI:88274]	123.91	146.36	134.61	103.74	18:intron_7-8
chr18	37884558	-1	9				forward	ENSMUST00000080033	Diap1	chr18:37844824-37935411:-1	diaphanous homolog 1 (Drosophila) [Source:MGI Symbol;Acc:MGI:1194490]	10.22	25.09	12.2	18.5	26:intron_16-17
chr1	134609159	1	9				forward	ENSMUST00000047714	Kdm5b	chr1:134560171-134632877:1	lysine (K)-specific demethylase 5B [Source:MGI Symbol;Acc:MGI:1922855]	55.29	57.91	51.96	61.21	27:intron_14-15
chr3	67464302	1	9				forward	ENSMUST00000077271	Gfm1	chr3:67430096-67476529:1	G elongation factor, mitochondrial 1 [Source:MGI Symbol;Acc:MGI:107339]	43.68	45.41	42.28	44.47	18:intron_13-14
chr4	104599737	1	9				forward	ENSMUST00000106830	Dab1	chr4:104367590-104744844:1	disabled homolog 1 (Drosophila) [Source:MGI Symbol;Acc:MGI:108554]	5.2	6.57	4.88	5.41	15:intron_2-3
chrX	136733252	-1	9				forward	ENSMUST00000033797	Morf4l2	chrX:136732942-136741661:-1	mortality factor 4 like 2 [Source:MGI Symbol;Acc:MGI:1927167]	102.27	96.58	102.76	98.91	3UTR
chr4	133056944	1	9				forward	ENSMUST00000105914	Ahdc1	chr4:133039493-133077242:1	AT hook, DNA binding motif, containing 1 [Source:MGI Symbol;Acc:MGI:2444218]	5.98	13.19	8.11	13.43	6:intron_2-3
chr4	155537175	1	9				forward	ENSMUST00000030940	Gnb1	chr4:155491370-155559269:1	guanine nucleotide binding protein (G protein), beta 1 [Source:MGI Symbol;Acc:MGI:95781]	125.22	128.01	135.54	118.42	12:intron_5-6
chr18	37884558	-1	9				forward	ENSMUST00000025337	Diap1	chr18:37843603-37935381:-1	diaphanous homolog 1 (Drosophila) [Source:MGI Symbol;Acc:MGI:1194490]	10.22	25.09	12.2	18.5	28:intron_18-19
chr18	37884558	-1	9				forward	ENSMUST00000115631	Diap1	chr18:37843603-37935423:-1	diaphanous homolog 1 (Drosophila) [Source:MGI Symbol;Acc:MGI:1194490]	10.22	25.09	12.2	18.5	29:intron_19-20
chr3	67464302	1	9				reverse	ENSMUST00000058981	Lxn	chr3:67457998-67463926:-1	latexin [Source:MGI Symbol;Acc:MGI:107633]	27.14	13.24	21.28	12.87	upstream:-376
chr4	155537175	1	9				forward	ENSMUST00000165335	Gnb1	chr4:155491361-155559269:1	guanine nucleotide binding protein (G protein), beta 1 [Source:MGI Symbol;Acc:MGI:95781]	125.22	128.01	135.54	118.42	12:intron_5-6
chr4	155537175	1	9				forward	ENSMUST00000105616	Gnb1	chr4:155491364-155559269:1	guanine nucleotide binding protein (G protein), beta 1 [Source:MGI Symbol;Acc:MGI:95781]	125.22	128.01	135.54	118.42	11:intron_4-5
chr18	37884558	-1	9				forward	ENSMUST00000115629	Diap1	chr18:37843605-37906416:-1	diaphanous homolog 1 (Drosophila) [Source:MGI Symbol;Acc:MGI:1194490]	10.22	25.09	12.2	18.5	26:intron_16-17
chr4	133056944	1	9				forward	ENSMUST00000105915	Ahdc1	chr4:133011506-133077863:1	AT hook, DNA binding motif, containing 1 [Source:MGI Symbol;Acc:MGI:2444218]	5.98	13.19	8.11	13.43	5UTR|7:intron_3-4
chr18	37884558	-1	9				forward	ENSMUST00000115634	Diap1	chr18:37843601-37935476:-1	diaphanous homolog 1 (Drosophila) [Source:MGI Symbol;Acc:MGI:1194490]	10.22	25.09	12.2	18.5	27:intron_17-18
chr4	133056944	1	9				forward	ENSMUST00000044521	Ahdc1	chr4:133012204-133077645:1	AT hook, DNA binding motif, containing 1 [Source:MGI Symbol;Acc:MGI:2444218]	5.98	13.19	8.11	13.43	5UTR|6:intron_2-3
chrX	136733252	-1	9				forward	ENSMUST00000164609	Morf4l2	chrX:136732953-136742918:-1	mortality factor 4 like 2 [Source:MGI Symbol;Acc:MGI:1927167]	102.27	96.58	102.76	98.91	3UTR
chr4	104599737	1	9				forward	ENSMUST00000106827	Dab1	chr4:103619665-104680382:1	disabled homolog 1 (Drosophila) [Source:MGI Symbol;Acc:MGI:108554]	5.2	6.57	4.88	5.41	10:intron_4-5
chrX	136733252	-1	9				forward	ENSMUST00000113097	Morf4l2	chrX:136732942-136743690:-1	mortality factor 4 like 2 [Source:MGI Symbol;Acc:MGI:1927167]	102.27	96.58	102.76	98.91	3UTR
chr4	104599737	1	9				forward	ENSMUST00000106826	Dab1	chr4:104512073-104680382:1	disabled homolog 1 (Drosophila) [Source:MGI Symbol;Acc:MGI:108554]	5.2	6.57	4.88	5.41	6:intron_1-2
chr4	117409542	-1	8		15		forward	ENSMUST00000030439	Rnf220	chr4:117271463-117497052:-1	ring finger protein 220 [Source:MGI Symbol;Acc:MGI:1913993]	36.89	42.56	41.27	36.17	15:intron_2-3
chr6	38347041	-1	8		4		forward	ENSMUST00000114900	Zc3hav1	chr6:38305286-38354273:-1	zinc finger CCCH type, antiviral 1 [Source:MGI Symbol;Acc:MGI:1926031]	6.04	5.46	2.37	1.15	13:intron_1-2
chr6	38347041	-1	8		4		forward	ENSMUST00000031850	Zc3hav1	chr6:38315668-38354603:-1	zinc finger CCCH type, antiviral 1 [Source:MGI Symbol;Acc:MGI:1926031]	6.04	5.46	2.37	1.15	9:intron_1-2
chr6	38347041	-1	8		4		forward	ENSMUST00000114898	Zc3hav1	chr6:38315668-38354603:-1	zinc finger CCCH type, antiviral 1 [Source:MGI Symbol;Acc:MGI:1926031]	6.04	5.46	2.37	1.15	9:intron_1-2
chr8	121576721	-1	8		2		forward	ENSMUST00000059018	Fbxo31	chr8:121549443-121578806:-1	F-box protein 31 [Source:MGI Symbol;Acc:MGI:1354708]	9.84	12.5	10.43	6.92	9:intron_1-2
chr14	47242551	-1	8				forward	ENSMUST00000111792	Wdhd1	chr14:47240944-47276790:-1	WD repeat and HMG-box DNA binding protein 1 [Source:MGI Symbol;Acc:MGI:2443514]	20.83	25.98	21.35	33	25:intron_24-25
chr14	47242551	-1	8				forward	ENSMUST00000111791	Wdhd1	chr14:47240944-47276832:-1	WD repeat and HMG-box DNA binding protein 1 [Source:MGI Symbol;Acc:MGI:2443514]	20.83	25.98	21.35	33	25:intron_24-25
chr19	24931419	-1	8				forward	ENSMUST00000025815	Cbwd1	chr19:24919916-24961616:-1	COBW domain containing 1 [Source:MGI Symbol;Acc:MGI:2385089]	23.03	19.57	21.03	24.99	15:intron_10-11
chr9	64228934	-1	8				forward	ENSMUST00000005066	Map2k1	chr9:64185770-64253631:-1	mitogen-activated protein kinase kinase 1 [Source:MGI Symbol;Acc:MGI:1346866]	69.71	59.91	62.28	46.8	11:intron_1-2
chr9	64295014	1	8				forward	ENSMUST00000034964	Tipin	chr9:64281607-64304792:1	timeless interacting protein [Source:MGI Symbol;Acc:MGI:1921571]	243.39	206.68	255.37	197.73	8:intron_6-7
chr6	6182682	-1	8				forward	ENSMUST00000015256	Slc25a13	chr6:6041218-6217118:-1	solute carrier family 25 (mitochondrial carrier, adenine nucleotide translocator), member 13 [Source:MGI Symbol;Acc:MGI:1354721]	59.37	45.11	45.27	33.68	18:intron_2-3
chr9	78209191	1	8				forward	ENSMUST00000034903	Gsta4	chr9:78191966-78209348:1	glutathione S-transferase, alpha 4 [Source:MGI Symbol;Acc:MGI:1309515]	810.45	683	926.02	540.47	3UTR
chr7	89279531	-1	7		2		forward	ENSMUST00000117852	Tmem135	chr7:89146073-89338760:-1	transmembrane protein 135 [Source:MGI Symbol;Acc:MGI:1920009]	23.6	19.92	18.84	15.46	13:intron_4-5
chr7	89279531	-1	7		2		forward	ENSMUST00000041968	Tmem135	chr7:89139723-89338787:-1	transmembrane protein 135 [Source:MGI Symbol;Acc:MGI:1920009]	23.6	19.92	18.84	15.46	15:intron_4-5
chr16	18254201	-1	7				forward	ENSMUST00000115633	Dgcr8	chr16:18253957-18289249:-1	DiGeorge syndrome critical region gene 8 [Source:MGI Symbol;Acc:MGI:2151114]	18.36	24.74	21.14	28.4	3UTR
chr7	19731387	-1	7				forward	ENSMUST00000108450	Pvrl2	chr7:19724165-19749573:-1	poliovirus receptor-related 2 [Source:MGI Symbol;Acc:MGI:97822]	26.94	31.85	25.81	23.68	6:intron_3-4
chr16	18254201	-1	7				reverse	ENSMUST00000140206	Trmt2a	chr16:18248883-18254772:1	TRM2 tRNA methyltransferase 2 homolog A (S. cerevisiae) [Source:MGI Symbol;Acc:MGI:96270]	19.25	24.56	19.86	24.77	3UTR
chr16	18254201	-1	7				forward	ENSMUST00000009321	Dgcr8	chr16:18253948-18289246:-1	DiGeorge syndrome critical region gene 8 [Source:MGI Symbol;Acc:MGI:2151114]	18.36	24.74	21.14	28.4	3UTR
chr7	19731387	-1	7				forward	ENSMUST00000075447	Pvrl2	chr7:19716644-19749573:-1	poliovirus receptor-related 2 [Source:MGI Symbol;Acc:MGI:97822]	26.94	31.85	25.81	23.68	9:intron_3-4
chr5	20837910	-1	7				forward	ENSMUST00000156044	Phtf2	chr5:20805684-20882045:-1	putative homeodomain transcription factor 2 [Source:MGI Symbol;Acc:MGI:1916020]	11.21	11.7	11.64	12.62	6:intron_2-3
chr4	140991105	1	7				forward	ENSMUST00000127833	Atp13a2	chr4:140986873-141007330:1	ATPase type 13A2 [Source:MGI Symbol;Acc:MGI:1922022]	3.82	5.69	4.72	4.37	29:intron_1-2
chr4	130680815	1	7				forward	ENSMUST00000097862	Pum1	chr4:130663406-130780254:1	pumilio 1 (Drosophila) [Source:MGI Symbol;Acc:MGI:1931749]	42.99	47.74	42.2	50.14	22:intron_2-3
chr5	24445484	1	7				reverse	ENSMUST00000123144	Fastk	chr5:24443301-24445208:-1	Fas-activated serine/threonine kinase [Source:MGI Symbol;Acc:MGI:1913837]	31.41	25.92	24.04	18.2	upstream:-276
chr4	135972950	-1	7				forward	ENSMUST00000145350	Lypla2	chr4:135968764-135972588:-1	lysophospholipase 2 [Source:MGI Symbol;Acc:MGI:1347000]	13.1	18.78	17.69	17.57	upstream:-362
chr9	32186745	1	7				forward	ENSMUST00000174314	Arhgap32	chr9:32181911-32208363:1	Rho GTPase activating protein 32 [Source:MGI Symbol;Acc:MGI:2450166]	2.53	5.32	3.42	9.08	5:intron_2-3
chr1	34170354	1	7				forward	ENSMUST00000097785	Dst	chr1:34011825-34308650:1	dystonin [Source:MGI Symbol;Acc:MGI:104627]	5.49	5.42	3.49	5.04	98:intron_26-27
chr4	135972950	-1	7				forward	ENSMUST00000150978	Lypla2	chr4:135970650-135972603:-1	lysophospholipase 2 [Source:MGI Symbol;Acc:MGI:1347000]	13.1	18.78	17.69	17.57	upstream:-347
chr5	25692956	-1	7				forward	ENSMUST00000114922	Xrcc2	chr5:25692051-25693438:-1	X-ray repair complementing defective repair in Chinese hamster cells 2 [Source:MGI Symbol;Acc:MGI:1927345]	8.4	9.94	9.07	10.77	2:intron_1-2|5UTR
chr16	3750018	1	7				forward	ENSMUST00000162207	Zfp263	chr16:3747887-3750784:1	zinc finger protein 263 [Source:MGI Symbol;Acc:MGI:1921370]	16.16	13.3	13.02	13.94	3UTR
chr5	20837910	-1	7				forward	ENSMUST00000118174	Phtf2	chr5:20758663-20882124:-1	putative homeodomain transcription factor 2 [Source:MGI Symbol;Acc:MGI:1916020]	11.21	11.7	11.64	12.62	18:intron_2-3
chr16	3750018	1	7				forward	ENSMUST00000023176	Zfp263	chr16:3744093-3750781:1	zinc finger protein 263 [Source:MGI Symbol;Acc:MGI:1921370]	16.16	13.3	13.02	13.94	3UTR
chrX	105916235	-1	7				forward	ENSMUST00000113573	Atrx	chrX:105797615-105929397:-1	alpha thalassemia/mental retardation syndrome X-linked homolog (human) [Source:MGI Symbol;Acc:MGI:103067]	27.96	29.35	19.38	30.44	35:intron_1-2
chr17	10305043	-1	7				forward	ENSMUST00000042296	Qk	chr17:10210179-10319361:-1	quaking [Source:MGI Symbol;Acc:MGI:97837]	7.97	6.1	3	6.11	7:intron_1-2
chr5	24445484	1	7				reverse	ENSMUST00000149537	Fastk	chr5:24438441-24445186:-1	Fas-activated serine/threonine kinase [Source:MGI Symbol;Acc:MGI:1913837]	31.41	25.92	24.04	18.2	upstream:-298
chr4	135972950	-1	7				forward	ENSMUST00000067567	Lypla2	chr4:135968224-135972626:-1	lysophospholipase 2 [Source:MGI Symbol;Acc:MGI:1347000]	13.1	18.78	17.69	17.57	upstream:-324
chr19	46805963	1	7				forward	ENSMUST00000099373	Cnnm2	chr19:46761596-46878795:1	cyclin M2 [Source:MGI Symbol;Acc:MGI:2151054]	7.52	8.59	7.83	5.57	8:intron_1-2
chr11	54477809	1	7				forward	ENSMUST00000046835	Fnip1	chr11:54438199-54518235:1	folliculin interacting protein 1 [Source:MGI Symbol;Acc:MGI:2444668]	13.53	5.88	5.11	6.06	18:intron_3-4
chr1	34170354	1	7				forward	ENSMUST00000115104	Dst	chr1:34011825-34308650:1	dystonin [Source:MGI Symbol;Acc:MGI:104627]	5.49	5.42	3.49	5.04	98:intron_26-27
chr5	24445484	1	7				reverse	ENSMUST00000115043	Fastk	chr5:24438440-24445194:-1	Fas-activated serine/threonine kinase [Source:MGI Symbol;Acc:MGI:1913837]	31.41	25.92	24.04	18.2	upstream:-290
chr4	130680815	1	7				forward	ENSMUST00000105992	Pum1	chr4:130663359-130781562:1	pumilio 1 (Drosophila) [Source:MGI Symbol;Acc:MGI:1931749]	42.99	47.74	42.2	50.14	20:intron_2-3
chr5	24445484	1	7				reverse	ENSMUST00000131946	Fastk	chr5:24443369-24445197:-1	Fas-activated serine/threonine kinase [Source:MGI Symbol;Acc:MGI:1913837]	31.41	25.92	24.04	18.2	upstream:-287
chr11	107353337	-1	7				forward	ENSMUST00000103064	Pitpnc1	chr11:107207892-107470699:-1	phosphatidylinositol transfer protein, cytoplasmic 1 [Source:MGI Symbol;Acc:MGI:1919045]	8.96	16.29	16.06	13.18	10:intron_1-2
chr5	24445484	1	7				reverse	ENSMUST00000130577	Fastk	chr5:24443931-24445197:-1	Fas-activated serine/threonine kinase [Source:MGI Symbol;Acc:MGI:1913837]	31.41	25.92	24.04	18.2	upstream:-287
chr10	117064046	1	7				reverse	ENSMUST00000047672	Cct2	chr10:117050998-117063814:-1	chaperonin containing Tcp1, subunit 2 (beta) [Source:MGI Symbol;Acc:MGI:107186]	464.46	398.97	479.76	450.94	upstream:-232
chr9	32186745	1	7				forward	ENSMUST00000174641	Arhgap32	chr9:32116136-32268446:1	Rho GTPase activating protein 32 [Source:MGI Symbol;Acc:MGI:2450166]	2.53	5.32	3.42	9.08	22:intron_7-8
chr5	24445484	1	7				reverse	ENSMUST00000139307	Fastk	chr5:24442071-24445238:-1	Fas-activated serine/threonine kinase [Source:MGI Symbol;Acc:MGI:1913837]	31.41	25.92	24.04	18.2	upstream:-246
chr5	123529251	-1	7				forward	ENSMUST00000031388	Vps33a	chr5:123528764-123573015:-1	vacuolar protein sorting 33A (yeast) [Source:MGI Symbol;Acc:MGI:1924823]	9.91	10.15	9.5	11.7	3UTR
chr4	130680815	1	7				forward	ENSMUST00000030315	Pum1	chr4:130663321-130781564:1	pumilio 1 (Drosophila) [Source:MGI Symbol;Acc:MGI:1931749]	42.99	47.74	42.2	50.14	22:intron_2-3
chr5	24445484	1	7				reverse	ENSMUST00000149085	Fastk	chr5:24441040-24445187:-1	Fas-activated serine/threonine kinase [Source:MGI Symbol;Acc:MGI:1913837]	31.41	25.92	24.04	18.2	upstream:-297
chr19	46805963	1	7				forward	ENSMUST00000077666	Cnnm2	chr19:46761596-46878795:1	cyclin M2 [Source:MGI Symbol;Acc:MGI:2151054]	7.52	8.59	7.83	5.57	7:intron_1-2
chr13	99374453	1	7				forward	ENSMUST00000052249	Mrps27	chr13:99344786-99415561:1	mitochondrial ribosomal protein S27 [Source:MGI Symbol;Acc:MGI:1919064]	33.86	51.71	60.61	53.36	11:intron_4-5
chr4	130680815	1	7				forward	ENSMUST00000097864	Pum1	chr4:130663386-130780266:1	pumilio 1 (Drosophila) [Source:MGI Symbol;Acc:MGI:1931749]	42.99	47.74	42.2	50.14	22:intron_2-3
chr4	130680815	1	7				forward	ENSMUST00000105991	Pum1	chr4:130663359-130781562:1	pumilio 1 (Drosophila) [Source:MGI Symbol;Acc:MGI:1931749]	42.99	47.74	42.2	50.14	18:intron_2-3
chr6	72677624	-1	7				forward	ENSMUST00000069536	Tcf7l1	chr6:72626378-72789254:-1	transcription factor 7 like 1 (T cell specific, HMG box) [Source:MGI Symbol;Acc:MGI:1202876]	54.5	70.11	61.74	33.57	12:intron_3-4
chr13	108857707	1	7				forward	ENSMUST00000122041	Pde4d	chr13:108654177-109951474:1	phosphodiesterase 4D, cAMP specific [Source:MGI Symbol;Acc:MGI:99555]	3.22	6.16	3.13	4.62	17:intron_1-2|5UTR
chr5	24445484	1	7				reverse	ENSMUST00000115041	Fastk	chr5:24441043-24445208:-1	Fas-activated serine/threonine kinase [Source:MGI Symbol;Acc:MGI:1913837]	31.41	25.92	24.04	18.2	upstream:-276
chr10	128559861	-1	7				forward	ENSMUST00000026425	Pa2g4	chr10:128557766-128565934:-1	proliferation-associated 2G4 [Source:MGI Symbol;Acc:MGI:894684]	278.12	312.87	303.11	329.03	12:intron_8-9
chr5	24445484	1	7				reverse	ENSMUST00000030800	Fastk	chr5:24441039-24445287:-1	Fas-activated serine/threonine kinase [Source:MGI Symbol;Acc:MGI:1913837]	31.41	25.92	24.04	18.2	upstream:-197
chr1	128402503	-1	7				forward	ENSMUST00000027602	Dars	chr1:128363708-128417416:-1	aspartyl-tRNA synthetase [Source:MGI Symbol;Acc:MGI:2442544]	21.07	41.08	14.31	43.22	16:intron_4-5
chr1	34170354	1	7				forward	ENSMUST00000097786	Dst	chr1:34011825-34308650:1	dystonin [Source:MGI Symbol;Acc:MGI:104627]	5.49	5.42	3.49	5.04	93:intron_26-27
chr14	120322914	1	7				forward	ENSMUST00000167459	Mbnl2	chr14:120275669-120431697:1	muscleblind-like 2 [Source:MGI Symbol;Acc:MGI:2145597]	12.16	14.08	12.88	13.53	5UTR|8:intron_1-2
chr14	120322914	1	7				forward	ENSMUST00000088419	Mbnl2	chr14:120275669-120431697:1	muscleblind-like 2 [Source:MGI Symbol;Acc:MGI:2145597]	12.16	14.08	12.88	13.53	5UTR|9:intron_1-2
chr5	25692956	-1	7				forward	ENSMUST00000030773	Xrcc2	chr5:25689812-25705825:-1	X-ray repair complementing defective repair in Chinese hamster cells 2 [Source:MGI Symbol;Acc:MGI:1927345]	8.4	9.94	9.07	10.77	3:intron_2-3
chr16	3750018	1	7				forward	ENSMUST00000161630	Zfp263	chr16:3744232-3750790:1	zinc finger protein 263 [Source:MGI Symbol;Acc:MGI:1921370]	16.16	13.3	13.02	13.94	3UTR
chr17	10305043	-1	7				forward	ENSMUST00000097414	Qk	chr17:10206471-10319361:-1	quaking [Source:MGI Symbol;Acc:MGI:97837]	7.97	6.1	3	6.11	8:intron_1-2
chr5	24445484	1	7				reverse	ENSMUST00000144389	Fastk	chr5:24441039-24445206:-1	Fas-activated serine/threonine kinase [Source:MGI Symbol;Acc:MGI:1913837]	31.41	25.92	24.04	18.2	upstream:-278
chr4	140991105	1	7				forward	ENSMUST00000037055	Atp13a2	chr4:140986873-141007330:1	ATPase type 13A2 [Source:MGI Symbol;Acc:MGI:1922022]	3.82	5.69	4.72	4.37	29:intron_1-2
chrX	105916235	-1	7				forward	ENSMUST00000101305	Atrx	chrX:105881958-105928577:-1	alpha thalassemia/mental retardation syndrome X-linked homolog (human) [Source:MGI Symbol;Acc:MGI:103067]	27.96	29.35	19.38	30.44	6:intron_1-2
chr18	31890808	1	6		1		forward	ENSMUST00000025264	Wdr33	chr18:31804057-31908987:1	WD repeat domain 33 [Source:MGI Symbol;Acc:MGI:1921570]	10.88	10.15	6.82	11.29	22:intron_16-17
chr5	139242710	1	6				forward	ENSMUST00000110882	Sun1	chr5:139212027-139248643:1	Sad1 and UNC84 domain containing 1 [Source:MGI Symbol;Acc:MGI:1924303]	23.18	20.46	18.24	15.51	19:intron_15-16
chr5	139242710	1	6				forward	ENSMUST00000058716	Sun1	chr5:139200637-139249840:1	Sad1 and UNC84 domain containing 1 [Source:MGI Symbol;Acc:MGI:1924303]	23.18	20.46	18.24	15.51	23:intron_19-20
chr5	139242710	1	6				forward	ENSMUST00000110884	Sun1	chr5:139200660-139249795:1	Sad1 and UNC84 domain containing 1 [Source:MGI Symbol;Acc:MGI:1924303]	23.18	20.46	18.24	15.51	22:intron_18-19
chr5	139242710	1	6				forward	ENSMUST00000078690	Sun1	chr5:139200680-139248549:1	Sad1 and UNC84 domain containing 1 [Source:MGI Symbol;Acc:MGI:1924303]	23.18	20.46	18.24	15.51	22:intron_18-19
chr5	139242710	1	6				forward	ENSMUST00000110883	Sun1	chr5:139200643-139249795:1	Sad1 and UNC84 domain containing 1 [Source:MGI Symbol;Acc:MGI:1924303]	23.18	20.46	18.24	15.51	20:intron_16-17
chr19	5225510	-1	6				forward	ENSMUST00000025786	Pacs1	chr19:5133688-5273119:-1	phosphofurin acidic cluster sorting protein 1 [Source:MGI Symbol;Acc:MGI:1277113]	4.54	5.28	5.5	5.88	24:intron_1-2
chr10	82870290	1	6				forward	ENSMUST00000020484	Txnrd1	chr10:82859206-82897724:1	thioredoxin reductase 1 [Source:MGI Symbol;Acc:MGI:1354175]	169.97	230.29	213.1	267.16	15:intron_2-3|5UTR
chr16	18385452	1	6				forward	ENSMUST00000115614	Arvcf	chr16:18348182-18407076:1	armadillo repeat gene deleted in velo-cardio-facial syndrome [Source:MGI Symbol;Acc:MGI:109620]	5.15	7.34	5.47	3.25	18:intron_2-3|5UTR
chr16	18385452	1	6				forward	ENSMUST00000115613	Arvcf	chr16:18348274-18407076:1	armadillo repeat gene deleted in velo-cardio-facial syndrome [Source:MGI Symbol;Acc:MGI:109620]	5.15	7.34	5.47	3.25	20:intron_3-4
chr11	78683783	-1	6				forward	ENSMUST00000142739	Nlk	chr11:78567168-78697373:-1	nemo like kinase [Source:MGI Symbol;Acc:MGI:1201387]	13.66	11.69	10.42	10.28	11:intron_1-2
chrX	151805609	1	6				forward	ENSMUST00000026292	Huwe1	chrX:151803327-151935417:1	HECT, UBA and WWE domain containing 1 [Source:MGI Symbol;Acc:MGI:1926884]	16.68	22.46	17.08	29.1	83:intron_1-2
chr7	80725558	-1	6				forward	ENSMUST00000167377	Iqgap1	chr7:80711583-80803331:-1	IQ motif containing GTPase activating protein 1 [Source:MGI Symbol;Acc:MGI:1352757]	31.26	38.56	38.91	66.17	38:intron_33-34
chr2	72954199	-1	6				forward	ENSMUST00000102689	Sp3	chr2:72936427-72980446:-1	trans-acting transcription factor 3 [Source:MGI Symbol;Acc:MGI:1277166]	52.31	46.39	35.15	45.16	7:intron_4-5
chr16	18385452	1	6				forward	ENSMUST00000090103	Arvcf	chr16:18348274-18407072:1	armadillo repeat gene deleted in velo-cardio-facial syndrome [Source:MGI Symbol;Acc:MGI:109620]	5.15	7.34	5.47	3.25	19:intron_2-3
chr2	72954199	-1	6				forward	ENSMUST00000066003	Sp3	chr2:72936648-72980426:-1	trans-acting transcription factor 3 [Source:MGI Symbol;Acc:MGI:1277166]	52.31	46.39	35.15	45.16	6:intron_3-4
chr17	46800780	-1	6				forward	ENSMUST00000040624	BC032203	chr17:46798116-46831413:-1	cDNA sequence BC032203 [Source:MGI Symbol;Acc:MGI:2673855]	19.48	23.49	18.71	7.72	3UTR
chrX	151805609	1	6				forward	ENSMUST00000153687	Huwe1	chrX:151803243-151873033:1	HECT, UBA and WWE domain containing 1 [Source:MGI Symbol;Acc:MGI:1926884]	16.68	22.46	17.08	29.1	25:intron_1-2|5UTR
chrX	151805609	1	6				forward	ENSMUST00000138566	Huwe1	chrX:151803662-151840108:1	HECT, UBA and WWE domain containing 1 [Source:MGI Symbol;Acc:MGI:1926884]	16.68	22.46	17.08	29.1	5UTR|6:intron_1-2
chr9	14792560	1	6				forward	ENSMUST00000034405	Mre11a	chr9:14784654-14834646:1	meiotic recombination 11 homolog A (S. cerevisiae) [Source:MGI Symbol;Acc:MGI:1100512]	14.87	18.27	12.6	23.43	20:intron_4-5
chrX	18264048	1	6				forward	ENSMUST00000044484	Kdm6a	chrX:18162575-18279936:1	lysine (K)-specific demethylase 6A [Source:MGI Symbol;Acc:MGI:1095419]	17.51	20.78	14.87	23.12	29:intron_21-22
chr19	3368746	1	6				forward	ENSMUST00000025835	Cpt1a	chr19:3323301-3385732:1	carnitine palmitoyltransferase 1a, liver [Source:MGI Symbol;Acc:MGI:1098296]	25.07	5.56	4.14	2	19:intron_9-10
chrX	18264048	1	6				forward	ENSMUST00000052368	Kdm6a	chrX:18162575-18279936:1	lysine (K)-specific demethylase 6A [Source:MGI Symbol;Acc:MGI:1095419]	17.51	20.78	14.87	23.12	29:intron_21-22
chr16	18385452	1	6				forward	ENSMUST00000115612	Arvcf	chr16:18380783-18406747:1	armadillo repeat gene deleted in velo-cardio-facial syndrome [Source:MGI Symbol;Acc:MGI:109620]	5.15	7.34	5.47	3.25	17:intron_1-2
chrX	20798046	1	6				forward	ENSMUST00000136451	Araf	chrX:20797814-20860497:1	v-raf murine sarcoma 3611 viral oncogene homolog [Source:MGI Symbol;Acc:MGI:88065]	20.62	22.06	20.59	16.78	17:intron_1-2
chr19	46514806	1	6				forward	ENSMUST00000026008	Trim8	chr19:46501648-46516444:1	tripartite motif-containing 8 [Source:MGI Symbol;Acc:MGI:1933302]	39.52	25.37	18.5	16.14	6:intron_5-6
chr9	14792560	1	6				forward	ENSMUST00000115632	Mre11a	chr9:14784676-14837123:1	meiotic recombination 11 homolog A (S. cerevisiae) [Source:MGI Symbol;Acc:MGI:1100512]	14.87	18.27	12.6	23.43	19:intron_4-5
chr10	77070318	-1	5		1	1	forward	ENSMUST00000105409	Col18a1	chr10:77053016-77113705:-1	collagen, type XVIII, alpha 1 [Source:MGI Symbol;Acc:MGI:88451]	33.71	51.56	50.27	49.67	41:intron_21-22
chr10	77070318	-1	5		1	1	forward	ENSMUST00000081654	Col18a1	chr10:77052178-77166548:-1	collagen, type XVIII, alpha 1 [Source:MGI Symbol;Acc:MGI:88451]	33.71	51.56	50.27	49.67	42:intron_22-23
chr7	79663076	1	5		3		forward	ENSMUST00000035977	5730590G19Rik	chr7:79660196-79698134:1	RIKEN cDNA 5730590G19 gene [Source:MGI Symbol;Acc:MGI:1924261]	18.96	15.14	15.35	9.73	22:intron_1-2
chr8	14053268	-1	5		2		forward	ENSMUST00000110813	Erich1	chr8:14027565-14090327:-1	glutamate-rich 1 [Source:MGI Symbol;Acc:MGI:3588201]	14.58	7.39	8.44	7.04	6:intron_3-4
chr7	109607057	-1	5		1		forward	ENSMUST00000079282	St5	chr7:109523911-109617147:-1	suppression of tumorigenicity 5 [Source:MGI Symbol;Acc:MGI:108517]	11.97	8.01	7.47	5.36	20:intron_1-2|5UTR
chr7	109607057	-1	5		1		forward	ENSMUST00000084738	St5	chr7:109523920-109616568:-1	suppression of tumorigenicity 5 [Source:MGI Symbol;Acc:MGI:108517]	11.97	8.01	7.47	5.36	19:intron_1-2
chr7	109607057	-1	5		1		forward	ENSMUST00000077909	St5	chr7:109523920-109616568:-1	suppression of tumorigenicity 5 [Source:MGI Symbol;Acc:MGI:108517]	11.97	8.01	7.47	5.36	20:intron_1-2
chr7	109607057	-1	5		1		forward	ENSMUST00000168005	St5	chr7:109523911-109617147:-1	suppression of tumorigenicity 5 [Source:MGI Symbol;Acc:MGI:108517]	11.97	8.01	7.47	5.36	19:intron_1-2|5UTR
chr8	36579303	-1	5				forward	ENSMUST00000033923	Dlc1	chr8:36567751-36613943:-1	deleted in liver cancer 1 [Source:MGI Symbol;Acc:MGI:1354949]	8.03	23.01	8.82	16.05	14:exon_8
chr2	59350831	1	5				forward	ENSMUST00000037903	Pkp4	chr2:59161008-59355208:1	plakophilin 4 [Source:MGI Symbol;Acc:MGI:109281]	14.45	18.79	17.95	16.38	22:intron_20-21
chr11	70875335	1	5				forward	ENSMUST00000076270	Rabep1	chr11:70844778-70943105:1	rabaptin, RAB GTPase binding effector protein 1 [Source:MGI Symbol;Acc:MGI:1860236]	13.22	14.26	13.47	15.55	18:intron_2-3
chr5	108065574	-1	5				reverse	ENSMUST00000124195	Mtf2	chr5:108065711-108107458:1	metal response element binding transcription factor 2 [Source:MGI Symbol;Acc:MGI:105050]	187.64	130.71	139.98	106.2	upstream:-137
chr5	108065574	-1	5				reverse	ENSMUST00000141592	Mtf2	chr5:108065716-108107624:1	metal response element binding transcription factor 2 [Source:MGI Symbol;Acc:MGI:105050]	187.64	130.71	139.98	106.2	upstream:-142
chr2	59350831	1	5				forward	ENSMUST00000112577	Pkp4	chr2:59229749-59355205:1	plakophilin 4 [Source:MGI Symbol;Acc:MGI:109281]	14.45	18.79	17.95	16.38	21:intron_19-20
chr4	154113467	-1	5				forward	ENSMUST00000105644	Trp73	chr4:154056253-154140208:-1	transformation related protein 73 [Source:MGI Symbol;Acc:MGI:1336991]	6.03	5.8	5.55	6.43	14:intron_1-2
chr4	141136538	-1	5				forward	ENSMUST00000102487	D4Ertd22e	chr4:141113001-141139766:-1	DNA segment, Chr 4, ERATO Doi 22, expressed [Source:MGI Symbol;Acc:MGI:1098672]	33.45	46.94	41.05	39.05	4:intron_1-2
chr16	14047724	1	5				forward	ENSMUST00000056521	2900011O08Rik	chr16:13986604-14101500:1	RIKEN cDNA 2900011O08 gene [Source:MGI Symbol;Acc:MGI:1914504]	29.11	18.23	16.82	23.81	6:intron_1-2
chr3	129599072	1	5				forward	ENSMUST00000071402	Elovl6	chr3:129532386-129638495:1	ELOVL family member 6, elongation of long chain fatty acids (yeast) [Source:MGI Symbol;Acc:MGI:2156528]	86.01	73.98	77.77	82.34	5:intron_2-3
chr1	34199939	1	5				forward	ENSMUST00000097785	Dst	chr1:34011825-34308650:1	dystonin [Source:MGI Symbol;Acc:MGI:104627]	5.49	5.42	3.49	5.04	98:intron_43-44
chr4	141136538	-1	5				forward	ENSMUST00000039939	D4Ertd22e	chr4:141113001-141139775:-1	DNA segment, Chr 4, ERATO Doi 22, expressed [Source:MGI Symbol;Acc:MGI:1098672]	33.45	46.94	41.05	39.05	3:intron_1-2
chr8	36579303	-1	5				forward	ENSMUST00000163663	Dlc1	chr8:36570249-36952442:-1	deleted in liver cancer 1 [Source:MGI Symbol;Acc:MGI:1354949]	8.03	23.01	8.82	16.05	18:exon_12
chr2	121271606	1	5				reverse	ENSMUST00000110647	Trp53bp1	chr2:121194838-121271341:-1	transformation related protein 53 binding protein 1 [Source:MGI Symbol;Acc:MGI:1351320]	10.22	19.13	16.7	30.36	upstream:-265
chr9	120934809	1	5				forward	ENSMUST00000178812	Ctnnb1	chr9:120933578-120960506:1	catenin (cadherin associated protein), beta 1 [Source:MGI Symbol;Acc:MGI:88276]	274.19	351.17	339.21	353.15	15:intron_1-2
chr11	70875335	1	5				forward	ENSMUST00000177731	Rabep1	chr11:70844925-70940940:1	rabaptin, RAB GTPase binding effector protein 1 [Source:MGI Symbol;Acc:MGI:1860236]	13.22	14.26	13.47	15.55	19:intron_3-4|5UTR
chr5	108065574	-1	5				reverse	ENSMUST00000112626	Mtf2	chr5:108065744-108107085:1	metal response element binding transcription factor 2 [Source:MGI Symbol;Acc:MGI:105050]	187.64	130.71	139.98	106.2	upstream:-170
chr16	14047724	1	5				forward	ENSMUST00000118412	2900011O08Rik	chr16:13986657-14100228:1	RIKEN cDNA 2900011O08 gene [Source:MGI Symbol;Acc:MGI:1914504]	29.11	18.23	16.82	23.81	5:intron_1-2
chr2	121271606	1	5				reverse	ENSMUST00000131245	Trp53bp1	chr2:121216143-121271321:-1	transformation related protein 53 binding protein 1 [Source:MGI Symbol;Acc:MGI:1351320]	10.22	19.13	16.7	30.36	upstream:-285
chr7	143069892	1	5				forward	ENSMUST00000105920	Tssc4	chr7:143069368-143071087:1	tumor-suppressing subchromosomal transferable fragment 4 [Source:MGI Symbol;Acc:MGI:1861712]	16.7	18.63	19.25	18.91	4:intron_2-3|5UTR
chr11	95963683	-1	5				forward	ENSMUST00000013559	Igf2bp1	chr11:95957163-96005940:-1	insulin-like growth factor 2 mRNA binding protein 1 [Source:MGI Symbol;Acc:MGI:1890357]	70.46	85.8	72.41	101.29	15:intron_14-15
chr15	94579410	-1	5				forward	ENSMUST00000023087	Twf1	chr15:94577951-94589879:-1	twinfilin, actin-binding protein, homolog 1 (Drosophila) [Source:MGI Symbol;Acc:MGI:1100520]	36.62	31.18	35.85	28.44	3UTR
chr14	26648889	1	5				forward	ENSMUST00000022429	Arf4	chr14:26638074-26657258:1	ADP-ribosylation factor 4 [Source:MGI Symbol;Acc:MGI:99433]	149.02	104.86	128.29	123.64	6:intron_3-4
chr2	121271606	1	5				reverse	ENSMUST00000136617	Trp53bp1	chr2:121256514-121271369:-1	transformation related protein 53 binding protein 1 [Source:MGI Symbol;Acc:MGI:1351320]	10.22	19.13	16.7	30.36	upstream:-237
chr7	143069892	1	5				forward	ENSMUST00000060433	Tssc4	chr7:143069249-143071093:1	tumor-suppressing subchromosomal transferable fragment 4 [Source:MGI Symbol;Acc:MGI:1861712]	16.7	18.63	19.25	18.91	3:intron_2-3|5UTR
chr5	108065574	-1	5				reverse	ENSMUST00000143412	Mtf2	chr5:108065742-108108270:1	metal response element binding transcription factor 2 [Source:MGI Symbol;Acc:MGI:105050]	187.64	130.71	139.98	106.2	upstream:-168
chr1	34199939	1	5				forward	ENSMUST00000115104	Dst	chr1:34011825-34308650:1	dystonin [Source:MGI Symbol;Acc:MGI:104627]	5.49	5.42	3.49	5.04	98:intron_43-44
chr8	36579303	-1	5				forward	ENSMUST00000098826	Dlc1	chr8:36567751-36733054:-1	deleted in liver cancer 1 [Source:MGI Symbol;Acc:MGI:1354949]	8.03	23.01	8.82	16.05	14:exon_8
chr5	108065574	-1	5				reverse	ENSMUST00000172045	Mtf2	chr5:108065729-108087368:1	metal response element binding transcription factor 2 [Source:MGI Symbol;Acc:MGI:105050]	187.64	130.71	139.98	106.2	upstream:-155
chr4	141136538	-1	5				forward	ENSMUST00000094549	D4Ertd22e	chr4:141113001-141139775:-1	DNA segment, Chr 4, ERATO Doi 22, expressed [Source:MGI Symbol;Acc:MGI:1098672]	33.45	46.94	41.05	39.05	3:intron_1-2
chr7	143069892	1	5				forward	ENSMUST00000177841	Tssc4	chr7:143069368-143071087:1	tumor-suppressing subchromosomal transferable fragment 4 [Source:MGI Symbol;Acc:MGI:1861712]	16.7	18.63	19.25	18.91	3:intron_2-3|5UTR
chr11	50321386	-1	5				forward	ENSMUST00000179865	Canx	chr11:50293961-50325673:-1	calnexin [Source:MGI Symbol;Acc:MGI:88261]	270.88	228.17	209.84	242.3	15:intron_1-2
chr4	119136625	1	5				forward	ENSMUST00000030398	Slc2a1	chr4:119108711-119137330:1	solute carrier family 2 (facilitated glucose transporter), member 1 [Source:MGI Symbol;Acc:MGI:95755]	81.83	140.09	183.93	192.11	3UTR
chr17	46801254	-1	5				forward	ENSMUST00000040624	BC032203	chr17:46798116-46831413:-1	cDNA sequence BC032203 [Source:MGI Symbol;Acc:MGI:2673855]	19.48	23.49	18.71	7.72	11:exon_11
chr11	70875335	1	5				forward	ENSMUST00000108533	Rabep1	chr11:70844942-70940646:1	rabaptin, RAB GTPase binding effector protein 1 [Source:MGI Symbol;Acc:MGI:1860236]	13.22	14.26	13.47	15.55	18:intron_2-3
chr14	26648889	1	5				forward	ENSMUST00000112318	Arf4	chr14:26638347-26656814:1	ADP-ribosylation factor 4 [Source:MGI Symbol;Acc:MGI:99433]	149.02	104.86	128.29	123.64	5:intron_2-3
chr14	26648889	1	5				forward	ENSMUST00000166075	Arf4	chr14:26638226-26656801:1	ADP-ribosylation factor 4 [Source:MGI Symbol;Acc:MGI:99433]	149.02	104.86	128.29	123.64	6:intron_3-4
chr2	121271606	1	5				reverse	ENSMUST00000110648	Trp53bp1	chr2:121194838-121271407:-1	transformation related protein 53 binding protein 1 [Source:MGI Symbol;Acc:MGI:1351320]	10.22	19.13	16.7	30.36	upstream:-199
chr9	120934809	1	5				forward	ENSMUST00000154356	Ctnnb1	chr9:120933475-120960506:1	catenin (cadherin associated protein), beta 1 [Source:MGI Symbol;Acc:MGI:88276]	274.19	351.17	339.21	353.15	15:intron_1-2
chr5	108065574	-1	5				reverse	ENSMUST00000134026	Mtf2	chr5:108065742-108107000:1	metal response element binding transcription factor 2 [Source:MGI Symbol;Acc:MGI:105050]	187.64	130.71	139.98	106.2	upstream:-168
chr7	90158895	1	5				forward	ENSMUST00000049537	Picalm	chr7:90130232-90209447:1	phosphatidylinositol binding clathrin assembly protein [Source:MGI Symbol;Acc:MGI:2385902]	59.61	52.38	48.62	41.05	21:intron_1-2
chr16	87700289	1	5				forward	ENSMUST00000026703	Bach1	chr16:87698945-87733346:1	BTB and CNC homology 1 [Source:MGI Symbol;Acc:MGI:894680]	6.01	6.61	3.84	8.83	5:intron_1-2|5UTR
chr8	18730180	1	5				forward	ENSMUST00000039412	Mcph1	chr8:18595131-18803189:1	microcephaly, primary autosomal recessive 1 [Source:MGI Symbol;Acc:MGI:2443308]	9.07	10.63	12.04	8.67	14:intron_12-13
chr2	59350831	1	5				forward	ENSMUST00000168631	Pkp4	chr2:59160850-59355204:1	plakophilin 4 [Source:MGI Symbol;Acc:MGI:109281]	14.45	18.79	17.95	16.38	21:intron_19-20
chr11	70875335	1	5				forward	ENSMUST00000100928	Rabep1	chr11:70844799-70941298:1	rabaptin, RAB GTPase binding effector protein 1 [Source:MGI Symbol;Acc:MGI:1860236]	13.22	14.26	13.47	15.55	16:intron_2-3
chr5	108065574	-1	5				reverse	ENSMUST00000081567	Mtf2	chr5:108065742-108109004:1	metal response element binding transcription factor 2 [Source:MGI Symbol;Acc:MGI:105050]	187.64	130.71	139.98	106.2	upstream:-168
chr5	108065574	-1	5				reverse	ENSMUST00000163823	Mtf2	chr5:108065757-108087956:1	metal response element binding transcription factor 2 [Source:MGI Symbol;Acc:MGI:105050]	187.64	130.71	139.98	106.2	upstream:-183
chr2	104665145	-1	5				reverse	ENSMUST00000028599	Cstf3	chr2:104590523-104665429:1	cleavage stimulation factor, 3' pre-RNA, subunit 3 [Source:MGI Symbol;Acc:MGI:1351825]	7.88	7.73	4.17	7.48	3UTR
chr2	59350831	1	5				forward	ENSMUST00000102754	Pkp4	chr2:59160850-59355205:1	plakophilin 4 [Source:MGI Symbol;Acc:MGI:109281]	14.45	18.79	17.95	16.38	22:intron_20-21
chr5	108065574	-1	5				reverse	ENSMUST00000131291	Mtf2	chr5:108065674-108107163:1	metal response element binding transcription factor 2 [Source:MGI Symbol;Acc:MGI:105050]	187.64	130.71	139.98	106.2	upstream:-100
chr9	120934809	1	5				forward	ENSMUST00000007130	Ctnnb1	chr9:120933400-120960507:1	catenin (cadherin associated protein), beta 1 [Source:MGI Symbol;Acc:MGI:88276]	274.19	351.17	339.21	353.15	15:intron_1-2
chr5	108065574	-1	5				reverse	ENSMUST00000131264	Mtf2	chr5:108065716-108108269:1	metal response element binding transcription factor 2 [Source:MGI Symbol;Acc:MGI:105050]	187.64	130.71	139.98	106.2	upstream:-142
chr11	50321386	-1	5				forward	ENSMUST00000020637	Canx	chr11:50294467-50325673:-1	calnexin [Source:MGI Symbol;Acc:MGI:88261]	270.88	228.17	209.84	242.3	15:intron_1-2|5UTR
chr2	121271606	1	5				reverse	ENSMUST00000140285	Trp53bp1	chr2:121267312-121271361:-1	transformation related protein 53 binding protein 1 [Source:MGI Symbol;Acc:MGI:1351320]	10.22	19.13	16.7	30.36	upstream:-245
chr9	120934809	1	5				forward	ENSMUST00000130845	Ctnnb1	chr9:120933623-120951710:1	catenin (cadherin associated protein), beta 1 [Source:MGI Symbol;Acc:MGI:88276]	274.19	351.17	339.21	353.15	6:intron_1-2
chr1	34199939	1	5				forward	ENSMUST00000097786	Dst	chr1:34011825-34308650:1	dystonin [Source:MGI Symbol;Acc:MGI:104627]	5.49	5.42	3.49	5.04	93:intron_38-39
chr5	108065574	-1	5				reverse	ENSMUST00000170319	Mtf2	chr5:108065744-108094169:1	metal response element binding transcription factor 2 [Source:MGI Symbol;Acc:MGI:105050]	187.64	130.71	139.98	106.2	upstream:-170
chr11	70875335	1	5				forward	ENSMUST00000179114	Rabep1	chr11:70844792-70894121:1	rabaptin, RAB GTPase binding effector protein 1 [Source:MGI Symbol;Acc:MGI:1860236]	13.22	14.26	13.47	15.55	5:intron_2-3
chr2	121271606	1	5				reverse	ENSMUST00000124060	Trp53bp1	chr2:121269630-121271370:-1	transformation related protein 53 binding protein 1 [Source:MGI Symbol;Acc:MGI:1351320]	10.22	19.13	16.7	30.36	upstream:-236
chr3	22120545	1	5				forward	ENSMUST00000063988	Tbl1xr1	chr3:22076652-22216594:1	transducin (beta)-like 1X-linked receptor 1 [Source:MGI Symbol;Acc:MGI:2441730]	13.96	16.48	12.95	16.39	16:intron_1-2|5UTR
chr14	19812404	-1	5				forward	ENSMUST00000022341	2700060E02Rik	chr14:19811402-19823823:-1	RIKEN cDNA 2700060E02 gene [Source:MGI Symbol;Acc:MGI:1915295]	267.71	115.97	175.17	82.56	8:intron_6-7
chr11	58012951	1	4			7	forward	ENSMUST00000178636	Larp1	chr11:58009064-58062034:1	La ribonucleoprotein domain family, member 1 [Source:MGI Symbol;Acc:MGI:1890165]	37.57	46.24	41.59	54.17	19:intron_1-2
chr11	58012951	1	4			7	forward	ENSMUST00000071487	Larp1	chr11:58009064-58062031:1	La ribonucleoprotein domain family, member 1 [Source:MGI Symbol;Acc:MGI:1890165]	37.57	46.24	41.59	54.17	19:intron_1-2
chr5	75640143	1	4		29		forward	ENSMUST00000005815	Kit	chr5:75574955-75656722:1	kit oncogene [Source:MGI Symbol;Acc:MGI:96677]	18.04	9.22	8.12	4.62	21:intron_9-10
chr5	75640143	1	4		29		forward	ENSMUST00000144270	Kit	chr5:75574916-75656722:1	kit oncogene [Source:MGI Symbol;Acc:MGI:96677]	18.04	9.22	8.12	4.62	21:intron_9-10
chr5	100035801	-1	4		16		forward	ENSMUST00000128187	Hnrpdl	chr5:100033577-100039222:-1	heterogeneous nuclear ribonucleoprotein D-like [Source:MGI Symbol;Acc:MGI:1355299]	145.44	158.18	156.36	149.69	3UTR|8:intron_7-8
chr5	100035801	-1	4		16		forward	ENSMUST00000086900	Hnrpdl	chr5:100034727-100039664:-1	heterogeneous nuclear ribonucleoprotein D-like [Source:MGI Symbol;Acc:MGI:1355299]	145.44	158.18	156.36	149.69	9:intron_7-8
chr2	73886124	-1	4		8		forward	ENSMUST00000112017	Atf2	chr2:73818266-73892555:-1	activating transcription factor 2 [Source:MGI Symbol;Acc:MGI:109349]	29.34	26.59	25.89	30.87	14:intron_1-2
chr2	73886124	-1	4		8		forward	ENSMUST00000090802	Atf2	chr2:73816509-73892612:-1	activating transcription factor 2 [Source:MGI Symbol;Acc:MGI:109349]	29.34	26.59	25.89	30.87	12:intron_1-2
chr2	73886124	-1	4		8		forward	ENSMUST00000112016	Atf2	chr2:73816509-73892639:-1	activating transcription factor 2 [Source:MGI Symbol;Acc:MGI:109349]	29.34	26.59	25.89	30.87	12:intron_1-2|5UTR
chr2	73886124	-1	4		8		forward	ENSMUST00000112010	Atf2	chr2:73816509-73892536:-1	activating transcription factor 2 [Source:MGI Symbol;Acc:MGI:109349]	29.34	26.59	25.89	30.87	13:intron_1-2
chr2	73886124	-1	4		8		forward	ENSMUST00000112007	Atf2	chr2:73816509-73892631:-1	activating transcription factor 2 [Source:MGI Symbol;Acc:MGI:109349]	29.34	26.59	25.89	30.87	14:intron_1-2|5UTR
chr2	73886124	-1	4		8		forward	ENSMUST00000055833	Atf2	chr2:73816509-73892614:-1	activating transcription factor 2 [Source:MGI Symbol;Acc:MGI:109349]	29.34	26.59	25.89	30.87	14:intron_1-2|5UTR
chr8	18730179	1	4				forward	ENSMUST00000039412	Mcph1	chr8:18595131-18803189:1	microcephaly, primary autosomal recessive 1 [Source:MGI Symbol;Acc:MGI:2443308]	9.07	10.63	12.04	8.67	14:intron_12-13
chr7	27324486	-1	3	6	87	54	forward	ENSMUST00000118961	Ltbp4	chr7:27311560-27333648:-1	latent transforming growth factor beta binding protein 4 [Source:MGI Symbol;Acc:MGI:1321395]	19	25.16	25.84	19.02	23:intron_13-14
chr7	27324486	-1	3	6	87	54	forward	ENSMUST00000121175	Ltbp4	chr7:27305140-27333663:-1	latent transforming growth factor beta binding protein 4 [Source:MGI Symbol;Acc:MGI:1321395]	19	25.16	25.84	19.02	30:intron_13-14
chr7	27324486	-1	3	6	87	54	forward	ENSMUST00000038618	Ltbp4	chr7:27305136-27337692:-1	latent transforming growth factor beta binding protein 4 [Source:MGI Symbol;Acc:MGI:1321395]	19	25.16	25.84	19.02	33:intron_16-17
chr7	27324486	-1	3	6	87	54	forward	ENSMUST00000108369	Ltbp4	chr7:27305142-27337692:-1	latent transforming growth factor beta binding protein 4 [Source:MGI Symbol;Acc:MGI:1321395]	19	25.16	25.84	19.02	33:intron_16-17
chr7	27324486	-1	3	6	87	54	forward	ENSMUST00000118583	Ltbp4	chr7:27305998-27333613:-1	latent transforming growth factor beta binding protein 4 [Source:MGI Symbol;Acc:MGI:1321395]	19	25.16	25.84	19.02	29:intron_13-14
chr12	78351068	1	2	1		217	forward	ENSMUST00000052472	Gphn	chr12:78226655-78684767:1	gephyrin [Source:MGI Symbol;Acc:MGI:109602]	5.17	6.01	5.19	5.76	24:intron_2-3
chr12	78351068	1	2	1		217	forward	ENSMUST00000110388	Gphn	chr12:78226655-78684767:1	gephyrin [Source:MGI Symbol;Acc:MGI:109602]	5.17	6.01	5.19	5.76	23:intron_2-3
chr14	52083465	-1	1	1418	6	29	forward	ENSMUST00000111610	Hnrnpc	chr14:52073380-52104028:-1	heterogeneous nuclear ribonucleoprotein C [Source:MGI Symbol;Acc:MGI:107795]	208.22	196.98	220.53	186.84	9:intron_3-4
chr14	52083465	-1	1	1418	6	29	forward	ENSMUST00000164655	Hnrnpc	chr14:52073380-52104028:-1	heterogeneous nuclear ribonucleoprotein C [Source:MGI Symbol;Acc:MGI:107795]	208.22	196.98	220.53	186.84	8:intron_2-3
chr3	97175493	1	1			21	forward	ENSMUST00000090759	Acp6	chr3:97158777-97176574:1	acid phosphatase 6, lysophosphatidic [Source:MGI Symbol;Acc:MGI:1931010]	133.66	121.72	126.71	64.75	10:intron_8-9
chr15	51838495	-1	1		9		forward	ENSMUST00000022925	Eif3h	chr15:51786558-51865481:-1	eukaryotic translation initiation factor 3, subunit H [Source:MGI Symbol;Acc:MGI:1915385]	256.44	215.59	280.49	211.06	8:intron_2-3
chr2	76695111	1	1		3		forward	ENSMUST00000111920	Plekha3	chr2:76675281-76696828:1	pleckstrin homology domain-containing, family A (phosphoinositide binding specific) member 3 [Source:MGI Symbol;Acc:MGI:1932515]	18.61	11.09	13.1	10.67	8:intron_7-8
chr6	65097819	1	1	1264	1		forward	ENSMUST00000031984	Smarcad1	chr6:65042667-65116050:1	SWI/SNF-related, matrix-associated actin-dependent regulator of chromatin, subfamily a, containing DEAD/H box 1 [Source:MGI Symbol;Acc:MGI:95453]	50.34	69.91	59.26	58.58	24:intron_16-17
chr2	102138946	-1	1	5			forward	ENSMUST00000058790	Ldlrad3	chr2:101950203-102186385:-1	low density lipoprotein receptor class A domain containing 3 [Source:MGI Symbol;Acc:MGI:2138856]	24.52	21.58	19.36	13.75	6:intron_1-2
chr2	102138946	-1	1	5			forward	ENSMUST00000111222	Ldlrad3	chr2:101950203-102186358:-1	low density lipoprotein receptor class A domain containing 3 [Source:MGI Symbol;Acc:MGI:2138856]	24.52	21.58	19.36	13.75	6:intron_1-2
chr19	47521537	-1				85	forward	ENSMUST00000049369	Obfc1	chr19:47501048-47537020:-1	oligonucleotide/oligosaccharide-binding fold containing 1 [Source:MGI Symbol;Acc:MGI:1915581]	17.07	15.23	16.62	12.3	10:intron_4-5
chr1	72211159	-1		29		77	forward	ENSMUST00000048860	Mreg	chr1:72159233-72212307:-1	melanoregulin [Source:MGI Symbol;Acc:MGI:2151839]	161.87	98.8	139.47	22.14	5:intron_1-2
chr6	120036817	-1				46	forward	ENSMUST00000177761	Wnk1	chr6:119923971-120038655:-1	WNK lysine deficient protein kinase 1 [Source:MGI Symbol;Acc:MGI:2442092]	21.11	24.5	18.69	23.61	28:intron_1-2
chr6	120036817	-1				46	forward	ENSMUST00000088646	Wnk1	chr6:119923971-120038655:-1	WNK lysine deficient protein kinase 1 [Source:MGI Symbol;Acc:MGI:2442092]	21.11	24.5	18.69	23.61	26:intron_1-2
chr6	120036817	-1				46	forward	ENSMUST00000088644	Wnk1	chr6:119923971-120038655:-1	WNK lysine deficient protein kinase 1 [Source:MGI Symbol;Acc:MGI:2442092]	21.11	24.5	18.69	23.61	28:intron_1-2
chr6	120036817	-1				46	forward	ENSMUST00000060043	Wnk1	chr6:119923969-120038672:-1	WNK lysine deficient protein kinase 1 [Source:MGI Symbol;Acc:MGI:2442092]	21.11	24.5	18.69	23.61	28:intron_1-2
chr8	123104256	1				44	forward	ENSMUST00000000756	Rpl13	chr8:123102350-123105244:1	ribosomal protein L13 [Source:MGI Symbol;Acc:MGI:105922]	995.84	270.6	655.28	244.16	6:intron_5-6
chr13	13997482	1				44	forward	ENSMUST00000099747	B3galnt2	chr13:13954674-13999068:1	UDP-GalNAc:betaGlcNAc beta 1,3-galactosaminyltransferase, polypeptide 2 [Source:MGI Symbol;Acc:MGI:2145517]	23.77	18.92	18.06	16.33	3UTR
chr6	31479177	1				40	forward	ENSMUST00000026699	Mkln1	chr6:31398735-31516811:1	muskelin 1, intracellular mediator containing kelch motifs [Source:MGI Symbol;Acc:MGI:1351638]	17.54	14.31	14.36	15.61	18:intron_12-13
chr5	86111239	1		11		36	reverse	ENSMUST00000039373	Uba6	chr5:86110720-86172803:-1	ubiquitin-like modifier activating enzyme 6 [Source:MGI Symbol;Acc:MGI:1913894]	10.59	16.39	8.71	27.3	3UTR
chr8	107412877	-1				36	forward	ENSMUST00000003946	Nob1	chr8:107412489-107425049:-1	NIN1/RPN12 binding protein 1 homolog (S. cerevisiae) [Source:MGI Symbol;Acc:MGI:1914869]	76.61	68.27	80.41	62.55	3UTR
chr8	107412877	-1				36	forward	ENSMUST00000169311	Nob1	chr8:107412486-107425041:-1	NIN1/RPN12 binding protein 1 homolog (S. cerevisiae) [Source:MGI Symbol;Acc:MGI:1914869]	76.61	68.27	80.41	62.55	3UTR
chr17	56313484	1		10		35	forward	ENSMUST00000001258	Uhrf1	chr17:56303321-56323486:1	ubiquitin-like, containing PHD and RING finger domains, 1 [Source:MGI Symbol;Acc:MGI:1338889]	74.79	114.25	91.38	115.22	17:intron_7-8
chr17	56313484	1		10		35	forward	ENSMUST00000113035	Uhrf1	chr17:56304313-56323486:1	ubiquitin-like, containing PHD and RING finger domains, 1 [Source:MGI Symbol;Acc:MGI:1338889]	74.79	114.25	91.38	115.22	17:intron_7-8
chr17	56313484	1		10		35	forward	ENSMUST00000113039	Uhrf1	chr17:56304348-56323486:1	ubiquitin-like, containing PHD and RING finger domains, 1 [Source:MGI Symbol;Acc:MGI:1338889]	74.79	114.25	91.38	115.22	17:intron_7-8
chr17	56313484	1		10		35	forward	ENSMUST00000113038	Uhrf1	chr17:56303400-56323486:1	ubiquitin-like, containing PHD and RING finger domains, 1 [Source:MGI Symbol;Acc:MGI:1338889]	74.79	114.25	91.38	115.22	17:intron_7-8
chr12	30584357	1				35	forward	ENSMUST00000057151	Tmem18	chr12:30584443-30591213:1	transmembrane protein 18 [Source:MGI Symbol;Acc:MGI:2387176]	8.78	5.62	6.71	6.79	upstream:-86
chr17	37063750	1				34	forward	ENSMUST00000172792	Gabbr1	chr17:37050631-37074304:1	gamma-aminobutyric acid (GABA) B receptor, 1 [Source:MGI Symbol;Acc:MGI:1860139]	15.05	21	15.11	12.62	18:intron_8-9
chr10	68028652	1				34	forward	ENSMUST00000105437	Rtkn2	chr10:67979598-68043864:1	rhotekin 2 [Source:MGI Symbol;Acc:MGI:2158417]	6.19	5.72	6.32	5.32	13:intron_10-11
chr10	68028652	1				34	forward	ENSMUST00000068994	Rtkn2	chr10:67979605-68059737:1	rhotekin 2 [Source:MGI Symbol;Acc:MGI:2158417]	6.19	5.72	6.32	5.32	15:intron_9-10
chr10	68028652	1				34	forward	ENSMUST00000117086	Rtkn2	chr10:67979715-68042298:1	rhotekin 2 [Source:MGI Symbol;Acc:MGI:2158417]	6.19	5.72	6.32	5.32	12:intron_9-10
chr17	37063750	1				34	forward	ENSMUST00000173823	Gabbr1	chr17:37046020-37074290:1	gamma-aminobutyric acid (GABA) B receptor, 1 [Source:MGI Symbol;Acc:MGI:1860139]	15.05	21	15.11	12.62	21:intron_12-13
chr10	68028652	1				34	forward	ENSMUST00000118160	Rtkn2	chr10:67979570-68043868:1	rhotekin 2 [Source:MGI Symbol;Acc:MGI:2158417]	6.19	5.72	6.32	5.32	12:intron_9-10
chr17	37063750	1				34	forward	ENSMUST00000025338	Gabbr1	chr17:37045966-37075067:1	gamma-aminobutyric acid (GABA) B receptor, 1 [Source:MGI Symbol;Acc:MGI:1860139]	15.05	21	15.11	12.62	23:intron_13-14
chr10	68028652	1				34	forward	ENSMUST00000147556	Rtkn2	chr10:67979698-68059740:1	rhotekin 2 [Source:MGI Symbol;Acc:MGI:2158417]	6.19	5.72	6.32	5.32	15:intron_9-10
chr2	180179476	-1		14		33	forward	ENSMUST00000015791	Lama5	chr2:180176373-180225859:-1	laminin, alpha 5 [Source:MGI Symbol;Acc:MGI:105382]	8.1	9.41	6.35	13.4	79:exon_68
chr5	34641667	-1		12		33	forward	ENSMUST00000041364	Nop14	chr5:34638532-34660148:-1	NOP14 nucleolar protein homolog (yeast) [Source:MGI Symbol;Acc:MGI:1922666]	42.1	44.41	36.82	47.14	18:intron_13-14
chr5	77281471	1				32	forward	ENSMUST00000113449	Rest	chr5:77266196-77286432:1	RE1-silencing transcription factor [Source:MGI Symbol;Acc:MGI:104897]	9.82	39.15	10.54	40.56	4:exon_4
chr5	77281471	1				32	forward	ENSMUST00000080359	Rest	chr5:77265491-77286432:1	RE1-silencing transcription factor [Source:MGI Symbol;Acc:MGI:104897]	9.82	39.15	10.54	40.56	4:exon_4
chr7	25213595	-1		12		31	forward	ENSMUST00000058702	Dedd2	chr7:25202840-25219859:-1	death effector domain-containing DNA binding protein 2 [Source:MGI Symbol;Acc:MGI:1914629]	4.99	7.66	7.33	5.6	5:intron_3-4
chr7	97612682	1		6		31	forward	ENSMUST00000042399	Rsf1	chr7:97579896-97692782:1	remodeling and spacing factor 1 [Source:MGI Symbol;Acc:MGI:2682305]	6.43	7.45	6.18	9.3	16:intron_1-2
chr7	97612682	1		6		31	forward	ENSMUST00000107153	Rsf1	chr7:97579897-97692778:1	remodeling and spacing factor 1 [Source:MGI Symbol;Acc:MGI:2682305]	6.43	7.45	6.18	9.3	16:intron_1-2
chr2	157321229	1		8		30	forward	ENSMUST00000029171	Rpn2	chr2:157279146-157326319:1	ribophorin II [Source:MGI Symbol;Acc:MGI:98085]	127.59	98.27	126.42	85.35	17:intron_14-15
chr2	157321229	1		8		30	forward	ENSMUST00000116380	Rpn2	chr2:157279059-157326319:1	ribophorin II [Source:MGI Symbol;Acc:MGI:98085]	127.59	98.27	126.42	85.35	17:intron_15-16
chr11	84853955	-1				30	forward	ENSMUST00000154915	Ggnbp2	chr11:84832806-84870202:-1	gametogenetin binding protein 2 [Source:MGI Symbol;Acc:MGI:2387356]	65.07	47.9	49.63	40.74	13:intron_5-6
chr11	84853955	-1				30	forward	ENSMUST00000172405	Ggnbp2	chr11:84832361-84870738:-1	gametogenetin binding protein 2 [Source:MGI Symbol;Acc:MGI:2387356]	65.07	47.9	49.63	40.74	14:intron_6-7
chr11	86340778	-1				30	forward	ENSMUST00000043624	Med13	chr11:86267033-86357602:-1	mediator complex subunit 13 [Source:MGI Symbol;Acc:MGI:3029632]	7.26	7.55	6.06	10.06	30:intron_3-4
chr11	84853955	-1				30	forward	ENSMUST00000108081	Ggnbp2	chr11:84832361-84870789:-1	gametogenetin binding protein 2 [Source:MGI Symbol;Acc:MGI:2387356]	65.07	47.9	49.63	40.74	14:intron_6-7
chr11	84853955	-1				30	forward	ENSMUST00000100686	Ggnbp2	chr11:84832972-84870740:-1	gametogenetin binding protein 2 [Source:MGI Symbol;Acc:MGI:2387356]	65.07	47.9	49.63	40.74	14:intron_6-7
chr11	84853955	-1				30	forward	ENSMUST00000018547	Ggnbp2	chr11:84832861-84870646:-1	gametogenetin binding protein 2 [Source:MGI Symbol;Acc:MGI:2387356]	65.07	47.9	49.63	40.74	15:intron_7-8
chr11	84853955	-1				30	forward	ENSMUST00000168434	Ggnbp2	chr11:84832361-84870817:-1	gametogenetin binding protein 2 [Source:MGI Symbol;Acc:MGI:2387356]	65.07	47.9	49.63	40.74	14:intron_6-7
chr1	177252737	-1		1278		29	forward	ENSMUST00000111159	Akt3	chr1:177022116-177258203:-1	thymoma viral proto-oncogene 3 [Source:MGI Symbol;Acc:MGI:1345147]	3.12	5.31	4.07	7.13	14:intron_1-2|5UTR
chr1	136473922	1		4		29	forward	ENSMUST00000047817	Kif14	chr1:136467958-136531511:1	kinesin family member 14 [Source:MGI Symbol;Acc:MGI:1098226]	3.62	5.52	4.46	4.91	30:intron_4-5
chr18	34821469	1		5		28	forward	ENSMUST00000043775	Kdm3b	chr18:34777008-34839370:1	KDM3B lysine (K)-specific demethylase 3B [Source:MGI Symbol;Acc:MGI:1923356]	18.35	15.32	9.49	12.74	24:intron_12-13
chr5	53565234	1		3		28	forward	ENSMUST00000087360	Rbpj	chr5:53555779-53657445:1	recombination signal binding protein for immunoglobulin kappa J region [Source:MGI Symbol;Acc:MGI:96522]	21.94	39.06	49.43	15.63	11:intron_1-2
chr15	77791366	-1				28	forward	ENSMUST00000016771	Myh9	chr15:77760587-77842175:-1	myosin, heavy polypeptide 9, non-muscle [Source:MGI Symbol;Acc:MGI:107717]	10.21	15.86	9.87	12.62	41:intron_7-8
chr15	77791366	-1				28	forward	ENSMUST00000123101	Myh9	chr15:77790741-77842047:-1	myosin, heavy polypeptide 9, non-muscle [Source:MGI Symbol;Acc:MGI:107717]	10.21	15.86	9.87	12.62	10:intron_8-9
chr12	80790333	1				28	forward	ENSMUST00000068519	4933426M11Rik	chr12:80790532-80880832:1	RIKEN cDNA 4933426M11 gene [Source:MGI Symbol;Acc:MGI:2444661]	19.6	18.36	14.5	17.96	upstream:-199
chr3	135534396	1				28	forward	ENSMUST00000029814	Manba	chr3:135485611-135571404:1	mannosidase, beta A, lysosomal [Source:MGI Symbol;Acc:MGI:88175]	30.99	38.47	36.6	9.17	17:intron_7-8
chr3	135534396	1				28	forward	ENSMUST00000131610	Manba	chr3:135485611-135555566:1	mannosidase, beta A, lysosomal [Source:MGI Symbol;Acc:MGI:88175]	30.99	38.47	36.6	9.17	14:intron_8-9
chr8	72961782	-1		212		27	forward	ENSMUST00000119826	Large	chr8:72814599-73353540:-1	like-glycosyltransferase [Source:MGI Symbol;Acc:MGI:1342270]	8.95	6.66	6.77	5.07	15:intron_6-7
chr8	72961782	-1		212		27	forward	ENSMUST00000004497	Large	chr8:72814599-73352556:-1	like-glycosyltransferase [Source:MGI Symbol;Acc:MGI:1342270]	8.95	6.66	6.77	5.07	15:intron_6-7
chr7	133116221	-1				27	forward	ENSMUST00000165534	Ctbp2	chr7:133014467-133123348:-1	C-terminal binding protein 2 [Source:MGI Symbol;Acc:MGI:1201686]	41.66	64.77	54.37	64.94	5:intron_1-2|5UTR
chr4	130319077	1				27	reverse	ENSMUST00000141615	Zcchc17	chr4:130316279-130318739:-1	zinc finger, CCHC domain containing 17 [Source:MGI Symbol;Acc:MGI:1919955]	27.41	23.59	35.72	25.09	upstream:-338
chr7	133116221	-1				27	forward	ENSMUST00000166439	Ctbp2	chr7:132987584-133123166:-1	C-terminal binding protein 2 [Source:MGI Symbol;Acc:MGI:1201686]	41.66	64.77	54.37	64.94	10:intron_1-2|5UTR
chr7	133116221	-1				27	forward	ENSMUST00000164896	Ctbp2	chr7:133014854-133123770:-1	C-terminal binding protein 2 [Source:MGI Symbol;Acc:MGI:1201686]	41.66	64.77	54.37	64.94	5:intron_2-3
chr7	133116221	-1				27	forward	ENSMUST00000033269	Ctbp2	chr7:132987621-133123367:-1	C-terminal binding protein 2 [Source:MGI Symbol;Acc:MGI:1201686]	41.66	64.77	54.37	64.94	11:intron_1-2|5UTR
chr7	133116221	-1				27	forward	ENSMUST00000124096	Fgfr2	chr7:130162451-133123350:-1	fibroblast growth factor receptor 2 [Source:MGI Symbol;Acc:MGI:95523]	3.86	6.68	7.21	6.5	5UTR|7:intron_1-2
chr7	133116221	-1				27	forward	ENSMUST00000166400	Ctbp2	chr7:133014467-133123472:-1	C-terminal binding protein 2 [Source:MGI Symbol;Acc:MGI:1201686]	41.66	64.77	54.37	64.94	4:intron_1-2
chr9	100665284	1				27	forward	ENSMUST00000155108	Stag1	chr9:100643636-100957399:1	stromal antigen 1 [Source:MGI Symbol;Acc:MGI:1098658]	17.28	10.21	9.01	8.28	9:intron_1-2
chr9	100665284	1				27	forward	ENSMUST00000041418	Stag1	chr9:100643613-100958544:1	stromal antigen 1 [Source:MGI Symbol;Acc:MGI:1098658]	17.28	10.21	9.01	8.28	33:intron_1-2
chr19	32815405	1				27	forward	ENSMUST00000013807	Pten	chr19:32757497-32826160:1	phosphatase and tensin homolog [Source:MGI Symbol;Acc:MGI:109583]	13.96	21.27	15.81	34.18	9:intron_6-7
chr9	100665284	1				27	forward	ENSMUST00000123302	Stag1	chr9:100643768-100957406:1	stromal antigen 1 [Source:MGI Symbol;Acc:MGI:1098658]	17.28	10.21	9.01	8.28	35:intron_1-2
chr9	100665284	1				27	forward	ENSMUST00000129269	Stag1	chr9:100643448-100958545:1	stromal antigen 1 [Source:MGI Symbol;Acc:MGI:1098658]	17.28	10.21	9.01	8.28	34:intron_1-2
chr9	100665284	1				27	forward	ENSMUST00000138405	Stag1	chr9:100643616-100867293:1	stromal antigen 1 [Source:MGI Symbol;Acc:MGI:1098658]	17.28	10.21	9.01	8.28	13:intron_1-2
chr4	155159344	-1				26	forward	ENSMUST00000084103	Ski	chr4:155154075-155222535:-1	ski sarcoma viral oncogene homolog (avian) [Source:MGI Symbol;Acc:MGI:98310]	13.6	12.46	11.16	11.1	8:exon_6
chr4	155159344	-1				26	forward	ENSMUST00000030917	Ski	chr4:155154075-155222592:-1	ski sarcoma viral oncogene homolog (avian) [Source:MGI Symbol;Acc:MGI:98310]	13.6	12.46	11.16	11.1	7:exon_5
chr18	14648951	-1				26	forward	ENSMUST00000092041	Ss18	chr18:14625631-14682914:-1	synovial sarcoma translocation, Chromosome 18 [Source:MGI Symbol;Acc:MGI:107708]	48.87	56.17	63.74	41.29	10:intron_5-6
chr18	14648951	-1				26	forward	ENSMUST00000040924	Ss18	chr18:14625631-14682914:-1	synovial sarcoma translocation, Chromosome 18 [Source:MGI Symbol;Acc:MGI:107708]	48.87	56.17	63.74	41.29	11:intron_5-6
chr18	14648951	-1				26	forward	ENSMUST00000040964	Ss18	chr18:14624198-14682766:-1	synovial sarcoma translocation, Chromosome 18 [Source:MGI Symbol;Acc:MGI:107708]	48.87	56.17	63.74	41.29	10:intron_4-5
chr3	94837686	1		184		25	forward	ENSMUST00000107265	Pogz	chr3:94837697-94861593:1	pogo transposable element with ZNF domain [Source:MGI Symbol;Acc:MGI:2442117]	12.24	16.33	12.67	16.83	upstream:-11
chr3	94837686	1		184		25	forward	ENSMUST00000042402	Pogz	chr3:94837713-94880875:1	pogo transposable element with ZNF domain [Source:MGI Symbol;Acc:MGI:2442117]	12.24	16.33	12.67	16.83	upstream:-27
chr3	94837686	1		184		25	forward	ENSMUST00000126235	Pogz	chr3:94837713-94866502:1	pogo transposable element with ZNF domain [Source:MGI Symbol;Acc:MGI:2442117]	12.24	16.33	12.67	16.83	upstream:-27
chr3	94837686	1		184		25	forward	ENSMUST00000107266	Pogz	chr3:94837713-94880332:1	pogo transposable element with ZNF domain [Source:MGI Symbol;Acc:MGI:2442117]	12.24	16.33	12.67	16.83	upstream:-27
chr3	94837686	1		184		25	forward	ENSMUST00000107270	Pogz	chr3:94837567-94882326:1	pogo transposable element with ZNF domain [Source:MGI Symbol;Acc:MGI:2442117]	12.24	16.33	12.67	16.83	5UTR
chr3	94837686	1		184		25	forward	ENSMUST00000107269	Pogz	chr3:94837713-94882324:1	pogo transposable element with ZNF domain [Source:MGI Symbol;Acc:MGI:2442117]	12.24	16.33	12.67	16.83	upstream:-27
chr1	153476993	-1		4		25	forward	ENSMUST00000042141	Dhx9	chr1:153455758-153487660:-1	DEAH (Asp-Glu-Ala-His) box polypeptide 9 [Source:MGI Symbol;Acc:MGI:108177]	125.12	180.83	134.64	204.25	28:intron_6-7
chr16	84777689	1				25	forward	ENSMUST00000098407	Jam2	chr16:84774386-84810996:1	junction adhesion molecule 2 [Source:MGI Symbol;Acc:MGI:1933820]	40.54	12	12.29	1.36	4:intron_1-2
chr16	84777689	1				25	forward	ENSMUST00000114195	Jam2	chr16:84774123-84825928:1	junction adhesion molecule 2 [Source:MGI Symbol;Acc:MGI:1933820]	40.54	12	12.29	1.36	10:intron_1-2
chr18	65582552	1				25	forward	ENSMUST00000049016	Zfp532	chr18:65580230-65689434:1	zinc finger protein 532 [Source:MGI Symbol;Acc:MGI:3036282]	11.92	37.24	31.18	37.28	5UTR|6:intron_1-2
chr5	135643563	1				25	forward	ENSMUST00000136748	Rhbdd2	chr5:135632654-135646448:1	rhomboid domain containing 2 [Source:MGI Symbol;Acc:MGI:1915612]	8.35	7.64	9.15	8.01	3UTR
chr5	135643563	1				25	forward	ENSMUST00000043707	Rhbdd2	chr5:135632618-135646376:1	rhomboid domain containing 2 [Source:MGI Symbol;Acc:MGI:1915612]	8.35	7.64	9.15	8.01	3UTR
chr18	65582552	1				25	forward	ENSMUST00000169679	Zfp532	chr18:65582526-65688940:1	zinc finger protein 532 [Source:MGI Symbol;Acc:MGI:3036282]	11.92	37.24	31.18	37.28	5UTR
chr1	12809731	1				25	forward	ENSMUST00000177608	Sulf1	chr1:12692430-12860371:1	sulfatase 1 [Source:MGI Symbol;Acc:MGI:2138563]	11.18	17.1	12.25	34.14	22:intron_7-8
chr1	12809731	1				25	forward	ENSMUST00000180062	Sulf1	chr1:12692430-12860371:1	sulfatase 1 [Source:MGI Symbol;Acc:MGI:2138563]	11.18	17.1	12.25	34.14	21:intron_6-7
chr13	55252783	1				25	forward	ENSMUST00000099490	Nsd1	chr13:55209782-55318325:1	nuclear receptor-binding SET-domain protein 1 [Source:MGI Symbol;Acc:MGI:1276545]	20.76	30.98	21.65	28.76	23:intron_5-6
chr1	12809731	1				25	forward	ENSMUST00000088585	Sulf1	chr1:12718545-12860371:1	sulfatase 1 [Source:MGI Symbol;Acc:MGI:2138563]	11.18	17.1	12.25	34.14	22:intron_7-8
chr14	101640834	1			1	24	reverse	ENSMUST00000100339	Commd6	chr14:101633766-101640686:-1	COMM domain containing 6 [Source:MGI Symbol;Acc:MGI:1913450]	47.97	28.52	38.07	29.86	upstream:-148
chr14	101640834	1			1	24	reverse	ENSMUST00000131022	Commd6	chr14:101640056-101640686:-1	COMM domain containing 6 [Source:MGI Symbol;Acc:MGI:1913450]	47.97	28.52	38.07	29.86	upstream:-148
chr14	101640834	1			1	24	reverse	ENSMUST00000168587	Commd6	chr14:101633767-101640471:-1	COMM domain containing 6 [Source:MGI Symbol;Acc:MGI:1913450]	47.97	28.52	38.07	29.86	upstream:-363
chrX	151834280	1				24	forward	ENSMUST00000026292	Huwe1	chrX:151803327-151935417:1	HECT, UBA and WWE domain containing 1 [Source:MGI Symbol;Acc:MGI:1926884]	16.68	22.46	17.08	29.1	83:intron_2-3
chrX	151834280	1				24	forward	ENSMUST00000153687	Huwe1	chrX:151803243-151873033:1	HECT, UBA and WWE domain containing 1 [Source:MGI Symbol;Acc:MGI:1926884]	16.68	22.46	17.08	29.1	25:intron_2-3|5UTR
chrX	151834280	1				24	forward	ENSMUST00000138566	Huwe1	chrX:151803662-151840108:1	HECT, UBA and WWE domain containing 1 [Source:MGI Symbol;Acc:MGI:1926884]	16.68	22.46	17.08	29.1	6:intron_3-4
chr12	102702755	-1				24	forward	ENSMUST00000046518	Itpk1	chr12:102568582-102704929:-1	inositol 1,3,4-triphosphate 5/6 kinase [Source:MGI Symbol;Acc:MGI:2446159]	13.08	20.37	14.27	8.68	10:intron_1-2
chr16	31192645	-1				24	forward	ENSMUST00000058033	Acap2	chr16:31092413-31201238:-1	ArfGAP with coiled-coil, ankyrin repeat and PH domains 2 [Source:MGI Symbol;Acc:MGI:1925868]	14.55	12.96	10.77	12.74	23:intron_1-2
chr19	46503681	1				24	forward	ENSMUST00000026008	Trim8	chr19:46501648-46516444:1	tripartite motif-containing 8 [Source:MGI Symbol;Acc:MGI:1933302]	39.52	25.37	18.5	16.14	6:intron_1-2
chr1	135406150	-1		63		23	forward	ENSMUST00000041023	Ipo9	chr1:135382312-135430499:-1	importin 9 [Source:MGI Symbol;Acc:MGI:1918944]	20.63	25.88	24.03	27.67	24:intron_9-10
chr1	135406150	-1		63		23	forward	ENSMUST00000161032	Ipo9	chr1:135384473-135430458:-1	importin 9 [Source:MGI Symbol;Acc:MGI:1918944]	20.63	25.88	24.03	27.67	25:intron_9-10
chr1	135406150	-1		63		23	forward	ENSMUST00000161189	Ipo9	chr1:135384473-135430491:-1	importin 9 [Source:MGI Symbol;Acc:MGI:1918944]	20.63	25.88	24.03	27.67	25:intron_10-11
chr9	107971948	1		8		23	forward	ENSMUST00000049348	Traip	chr9:107950963-107972268:1	TRAF-interacting protein [Source:MGI Symbol;Acc:MGI:1096377]	15.12	15.71	17.65	11.55	3UTR
chr10	62805041	-1		7		23	forward	ENSMUST00000174189	Tet1	chr10:62804577-62899118:-1	tet methylcytosine dioxygenase 1 [Source:MGI Symbol;Acc:MGI:1098693]	7.47	16.12	8.22	20.29	3UTR
chr17	80056768	-1		7		23	forward	ENSMUST00000061331	Hnrpll	chr17:80029487-80062334:-1	heterogeneous nuclear ribonucleoprotein L-like [Source:MGI Symbol;Acc:MGI:1919942]	43.25	47.02	47.45	53.44	13:intron_1-2
chr8	34140299	-1		6		23	forward	ENSMUST00000033910	Leprotl1	chr8:34135572-34147033:-1	leptin receptor overlapping transcript-like 1 [Source:MGI Symbol;Acc:MGI:1915442]	15.8	11.92	17.59	13.66	4:intron_2-3
chr10	71382304	1				23	forward	ENSMUST00000079252	Ipmk	chr10:71347763-71385885:1	inositol polyphosphate multikinase [Source:MGI Symbol;Acc:MGI:1916968]	23.92	26.59	27.07	13.67	3UTR
chr17	45593848	-1				23	forward	ENSMUST00000167692	Slc29a1	chr17:45585202-45593640:-1	solute carrier family 29 (nucleoside transporters), member 1 [Source:MGI Symbol;Acc:MGI:1927073]	70.44	84.41	79.86	26.26	upstream:-208
chr17	45593848	-1				23	forward	ENSMUST00000163905	Slc29a1	chr17:45589523-45593634:-1	solute carrier family 29 (nucleoside transporters), member 1 [Source:MGI Symbol;Acc:MGI:1927073]	70.44	84.41	79.86	26.26	upstream:-214
chr17	45593848	-1				23	forward	ENSMUST00000051574	Slc29a1	chr17:45585203-45595572:-1	solute carrier family 29 (nucleoside transporters), member 1 [Source:MGI Symbol;Acc:MGI:1927073]	70.44	84.41	79.86	26.26	13:intron_1-2
chr17	45593848	-1				23	forward	ENSMUST00000064889	Slc29a1	chr17:45585203-45595570:-1	solute carrier family 29 (nucleoside transporters), member 1 [Source:MGI Symbol;Acc:MGI:1927073]	70.44	84.41	79.86	26.26	13:intron_1-2
chr17	45593848	-1				23	forward	ENSMUST00000171847	Slc29a1	chr17:45585200-45599603:-1	solute carrier family 29 (nucleoside transporters), member 1 [Source:MGI Symbol;Acc:MGI:1927073]	70.44	84.41	79.86	26.26	13:intron_1-2|5UTR
chr17	45593848	-1				23	forward	ENSMUST00000097317	Slc29a1	chr17:45585203-45595903:-1	solute carrier family 29 (nucleoside transporters), member 1 [Source:MGI Symbol;Acc:MGI:1927073]	70.44	84.41	79.86	26.26	13:intron_1-2
chr15	8133009	1		7		22	forward	ENSMUST00000163765	Nup155	chr15:8109313-8159857:1	nucleoporin 155 [Source:MGI Symbol;Acc:MGI:2181182]	28.75	26.29	22.41	33.75	35:intron_15-16
chr11	69672850	-1				22	forward	ENSMUST00000102589	Eif4a1	chr11:69668482-69672423:-1	eukaryotic translation initiation factor 4A1 [Source:MGI Symbol;Acc:MGI:95303]	151.42	128.73	237.52	95.67	upstream:-427
chr11	20229605	-1				22	forward	ENSMUST00000050611	Cep68	chr11:20227037-20249418:-1	centrosomal protein 68 [Source:MGI Symbol;Acc:MGI:2667663]	8.67	15.07	11.08	15.04	7:intron_6-7
chr11	20231074	-1				22	forward	ENSMUST00000050611	Cep68	chr11:20227037-20249418:-1	centrosomal protein 68 [Source:MGI Symbol;Acc:MGI:2667663]	8.67	15.07	11.08	15.04	7:intron_5-6
chr17	87986243	1				22	forward	ENSMUST00000005503	Msh6	chr17:87975050-87990883:1	mutS homolog 6 (E. coli) [Source:MGI Symbol;Acc:MGI:1343961]	147.7	186.46	172.99	145.8	10:exon_4
chr13	20387529	1				22	forward	ENSMUST00000165249	Elmo1	chr13:20090507-20608353:1	engulfment and cell motility 1, ced-12 homolog (C. elegans) [Source:MGI Symbol;Acc:MGI:2153044]	2.7	8.31	4.47	13.06	22:intron_15-16|5UTR
chr13	20387529	1				22	forward	ENSMUST00000072519	Elmo1	chr13:20090507-20608353:1	engulfment and cell motility 1, ced-12 homolog (C. elegans) [Source:MGI Symbol;Acc:MGI:2153044]	2.7	8.31	4.47	13.06	22:intron_15-16
chr12	59045194	-1				22	forward	ENSMUST00000021380	Trappc6b	chr12:59043093-59061461:-1	trafficking protein particle complex 6B [Source:MGI Symbol;Acc:MGI:1925482]	29.98	26.68	29.31	20.7	6:intron_4-5
chr8	87850600	-1		515		21	forward	ENSMUST00000109655	Zfp423	chr8:87661810-87959595:-1	zinc finger protein 423 [Source:MGI Symbol;Acc:MGI:1891217]	1.29	12.12	5.95	9.52	8:intron_3-4
chr8	87850600	-1		515		21	forward	ENSMUST00000052250	Zfp423	chr8:87661812-87895735:-1	zinc finger protein 423 [Source:MGI Symbol;Acc:MGI:1891217]	1.29	12.12	5.95	9.52	7:intron_2-3
chr6	50142437	1				21	forward	ENSMUST00000171601	Mpp6	chr6:50110407-50163635:1	membrane protein, palmitoylated 6 (MAGUK p55 subfamily member 6) [Source:MGI Symbol;Acc:MGI:1927340]	54.67	27.91	27.37	23.91	7:intron_1-2
chr6	50142437	1				21	forward	ENSMUST00000036225	Mpp6	chr6:50110383-50198424:1	membrane protein, palmitoylated 6 (MAGUK p55 subfamily member 6) [Source:MGI Symbol;Acc:MGI:1927340]	54.67	27.91	27.37	23.91	14:intron_1-2
chr13	44739961	1				21	forward	ENSMUST00000173246	Jarid2	chr13:44731271-44921643:1	jumonji, AT rich interactive domain 2 [Source:MGI Symbol;Acc:MGI:104813]	42.45	106.51	85.54	85.44	18:intron_1-2
chr13	44739961	1				21	forward	ENSMUST00000044608	Jarid2	chr13:44730823-44920995:1	jumonji, AT rich interactive domain 2 [Source:MGI Symbol;Acc:MGI:104813]	42.45	106.51	85.54	85.44	19:intron_2-3
chr13	44739961	1				21	forward	ENSMUST00000173704	Jarid2	chr13:44730774-44920108:1	jumonji, AT rich interactive domain 2 [Source:MGI Symbol;Acc:MGI:104813]	42.45	106.51	85.54	85.44	19:intron_2-3
chr6	50142437	1				21	forward	ENSMUST00000166318	Mpp6	chr6:50110241-50198598:1	membrane protein, palmitoylated 6 (MAGUK p55 subfamily member 6) [Source:MGI Symbol;Acc:MGI:1927340]	54.67	27.91	27.37	23.91	14:intron_1-2|5UTR
chr13	44739961	1				21	forward	ENSMUST00000172977	Jarid2	chr13:44731598-44884748:1	jumonji, AT rich interactive domain 2 [Source:MGI Symbol;Acc:MGI:104813]	42.45	106.51	85.54	85.44	4:intron_1-2
chr6	50142437	1				21	forward	ENSMUST00000036236	Mpp6	chr6:50110249-50198587:1	membrane protein, palmitoylated 6 (MAGUK p55 subfamily member 6) [Source:MGI Symbol;Acc:MGI:1927340]	54.67	27.91	27.37	23.91	13:intron_1-2
chr15	10668738	-1				21	forward	ENSMUST00000090339	Rai14	chr15:10568979-10713540:-1	retinoic acid induced 14 [Source:MGI Symbol;Acc:MGI:1922896]	25.7	24.61	18.03	27.32	18:intron_2-3
chrX	105798374	-1				21	forward	ENSMUST00000113573	Atrx	chrX:105797615-105929397:-1	alpha thalassemia/mental retardation syndrome X-linked homolog (human) [Source:MGI Symbol;Acc:MGI:103067]	27.96	29.35	19.38	30.44	3UTR
chr17	80596859	-1				21	forward	ENSMUST00000025089	Map4k3	chr17:80580512-80728093:-1	mitogen-activated protein kinase kinase kinase kinase 3 [Source:MGI Symbol;Acc:MGI:2154405]	27.71	13.18	12.6	10.18	34:intron_29-30
chr15	10668738	-1				21	forward	ENSMUST00000169385	Rai14	chr15:10568979-10714631:-1	retinoic acid induced 14 [Source:MGI Symbol;Acc:MGI:1922896]	25.7	24.61	18.03	27.32	18:intron_2-3
chr6	122739978	-1				21	forward	ENSMUST00000032476	Slc2a3	chr6:122727809-122742745:-1	solute carrier family 2 (facilitated glucose transporter), member 3 [Source:MGI Symbol;Acc:MGI:95757]	442.79	219.75	258.32	86.99	10:exon_3
chr6	122739978	-1				21	forward	ENSMUST00000171541	Slc2a3	chr6:122737278-122779957:-1	solute carrier family 2 (facilitated glucose transporter), member 3 [Source:MGI Symbol;Acc:MGI:95757]	442.79	219.75	258.32	86.99	4:exon_3
chr11	67058554	1				21	forward	ENSMUST00000092996	Sco1	chr11:67052670-67065572:1	SCO cytochrome oxidase deficient homolog 1 (yeast) [Source:MGI Symbol;Acc:MGI:106362]	12.32	11.93	12.67	10.35	6:intron_5-6
chr17	80596859	-1				21	forward	ENSMUST00000112389	Map4k3	chr17:80580512-80728093:-1	mitogen-activated protein kinase kinase kinase kinase 3 [Source:MGI Symbol;Acc:MGI:2154405]	27.71	13.18	12.6	10.18	35:intron_29-30
chr11	67058554	1				21	forward	ENSMUST00000108690	Sco1	chr11:67052670-67065331:1	SCO cytochrome oxidase deficient homolog 1 (yeast) [Source:MGI Symbol;Acc:MGI:106362]	12.32	11.93	12.67	10.35	6:intron_5-6
chr2	180710623	1			4	20	forward	ENSMUST00000029090	2310003C23Rik	chr2:180710117-180718733:1	RIKEN cDNA 2310003C23 gene [Source:MGI Symbol;Acc:MGI:1923675]	43.49	54.93	53.78	37.43	5:intron_1-2|5UTR
chr1	190928524	1		5	1	20	forward	ENSMUST00000123384	Angel2	chr1:190928492-190946962:1	angel homolog 2 (Drosophila) [Source:MGI Symbol;Acc:MGI:1196310]	11.87	15.88	10.34	15.25	5UTR
chr1	190928524	1		5	1	20	forward	ENSMUST00000066632	Angel2	chr1:190928492-190946962:1	angel homolog 2 (Drosophila) [Source:MGI Symbol;Acc:MGI:1196310]	11.87	15.88	10.34	15.25	5UTR
chr1	190928524	1		5	1	20	forward	ENSMUST00000134187	Angel2	chr1:190928853-190938005:1	angel homolog 2 (Drosophila) [Source:MGI Symbol;Acc:MGI:1196310]	11.87	15.88	10.34	15.25	upstream:-329
chr1	190928524	1		5	1	20	forward	ENSMUST00000144693	Angel2	chr1:190928846-190946962:1	angel homolog 2 (Drosophila) [Source:MGI Symbol;Acc:MGI:1196310]	11.87	15.88	10.34	15.25	upstream:-322
chr1	190928524	1		5	1	20	forward	ENSMUST00000027947	Angel2	chr1:190925112-190946962:1	angel homolog 2 (Drosophila) [Source:MGI Symbol;Acc:MGI:1196310]	11.87	15.88	10.34	15.25	10:intron_2-3|5UTR
chr1	190928524	1		5	1	20	forward	ENSMUST00000135364	Angel2	chr1:190928822-190937702:1	angel homolog 2 (Drosophila) [Source:MGI Symbol;Acc:MGI:1196310]	11.87	15.88	10.34	15.25	upstream:-298
chr1	190928524	1		5	1	20	forward	ENSMUST00000110899	Angel2	chr1:190928492-190946962:1	angel homolog 2 (Drosophila) [Source:MGI Symbol;Acc:MGI:1196310]	11.87	15.88	10.34	15.25	5UTR
chr1	190928524	1		5	1	20	forward	ENSMUST00000130298	Angel2	chr1:190928851-190935025:1	angel homolog 2 (Drosophila) [Source:MGI Symbol;Acc:MGI:1196310]	11.87	15.88	10.34	15.25	upstream:-327
chr9	22373044	-1		72		20	forward	ENSMUST00000040912	Anln	chr9:22331214-22389206:-1	anillin, actin binding protein [Source:MGI Symbol;Acc:MGI:1920174]	46.73	47.46	41.01	46.03	24:intron_6-7
chr9	24488169	1		8		20	reverse	ENSMUST00000115277	Dpy19l1	chr9:24411776-24487914:-1	dpy-19-like 1 (C. elegans) [Source:MGI Symbol;Acc:MGI:1915685]	16.08	19.39	20.56	26.98	upstream:-255
chr17	83729814	1				20	forward	ENSMUST00000112350	Mta3	chr17:83706163-83792873:1	metastasis associated 3 [Source:MGI Symbol;Acc:MGI:2151172]	40.51	64.97	79.1	56.63	14:intron_3-4
chr17	83729814	1				20	forward	ENSMUST00000177069	Mta3	chr17:83706184-83821516:1	metastasis associated 3 [Source:MGI Symbol;Acc:MGI:2151172]	40.51	64.97	79.1	56.63	17:intron_2-3
chr17	83729814	1				20	forward	ENSMUST00000067826	Mta3	chr17:83706191-83814905:1	metastasis associated 3 [Source:MGI Symbol;Acc:MGI:2151172]	40.51	64.97	79.1	56.63	17:intron_3-4
chr17	83729814	1				20	forward	ENSMUST00000112352	Mta3	chr17:83706163-83805423:1	metastasis associated 3 [Source:MGI Symbol;Acc:MGI:2151172]	40.51	64.97	79.1	56.63	16:intron_3-4
chr17	83729814	1				20	forward	ENSMUST00000112349	Mta3	chr17:83706163-83792875:1	metastasis associated 3 [Source:MGI Symbol;Acc:MGI:2151172]	40.51	64.97	79.1	56.63	14:intron_3-4
chrX	162781955	-1				20	forward	ENSMUST00000041370	Txlng	chrX:162778919-162829454:-1	taxilin gamma [Source:MGI Symbol;Acc:MGI:3590652]	5.39	9.48	6.43	10.84	10:intron_9-10
chr11	107454150	-1				20	forward	ENSMUST00000103064	Pitpnc1	chr11:107207892-107470699:-1	phosphatidylinositol transfer protein, cytoplasmic 1 [Source:MGI Symbol;Acc:MGI:1919045]	8.96	16.29	16.06	13.18	10:intron_1-2
chr11	75746954	1				20	forward	ENSMUST00000134745	Ywhae	chr11:75732913-75764623:1	tyrosine 3-monooxygenase/tryptophan 5-monooxygenase activation protein, epsilon polypeptide [Source:MGI Symbol;Acc:MGI:894689]	1035.09	942.87	1043.55	973.33	5:intron_1-2
chrX	162781955	-1				20	forward	ENSMUST00000112316	Txlng	chrX:162778919-162829454:-1	taxilin gamma [Source:MGI Symbol;Acc:MGI:3590652]	5.39	9.48	6.43	10.84	11:intron_10-11
chr11	75746954	1				20	forward	ENSMUST00000067664	Ywhae	chr11:75732869-75765845:1	tyrosine 3-monooxygenase/tryptophan 5-monooxygenase activation protein, epsilon polypeptide [Source:MGI Symbol;Acc:MGI:894689]	1035.09	942.87	1043.55	973.33	6:intron_1-2
chr14	120912421	1				20	forward	ENSMUST00000032898	Ipo5	chr14:120911194-120948042:1	importin 5 [Source:MGI Symbol;Acc:MGI:1917822]	128.44	165.07	172.64	220.17	26:intron_1-2
chr1	179069041	-1				20	forward	ENSMUST00000128302	Smyd3	chr1:178951960-179518034:-1	SET and MYND domain containing 3 [Source:MGI Symbol;Acc:MGI:1916976]	9.08	5.12	6.07	3.53	12:intron_8-9
chr18	14678404	-1				20	forward	ENSMUST00000092041	Ss18	chr18:14625631-14682914:-1	synovial sarcoma translocation, Chromosome 18 [Source:MGI Symbol;Acc:MGI:107708]	48.87	56.17	63.74	41.29	10:intron_2-3
chr18	14678404	-1				20	forward	ENSMUST00000040924	Ss18	chr18:14625631-14682914:-1	synovial sarcoma translocation, Chromosome 18 [Source:MGI Symbol;Acc:MGI:107708]	48.87	56.17	63.74	41.29	11:intron_2-3
chr11	53299704	-1				20	forward	ENSMUST00000020630	Hspa4	chr11:53259814-53300457:-1	heat shock protein 4 [Source:MGI Symbol;Acc:MGI:1342292]	182.93	227.01	224.63	211.96	19:intron_1-2
chr11	20064511	-1				20	forward	ENSMUST00000000137	Actr2	chr11:20062304-20112913:-1	ARP2 actin-related protein 2 homolog (yeast) [Source:MGI Symbol;Acc:MGI:1913963]	82.54	71.25	56.9	72.49	3UTR
chr18	14678404	-1				20	forward	ENSMUST00000040964	Ss18	chr18:14624198-14682766:-1	synovial sarcoma translocation, Chromosome 18 [Source:MGI Symbol;Acc:MGI:107708]	48.87	56.17	63.74	41.29	10:intron_2-3
chr7	46693730	-1		4		19	forward	ENSMUST00000143082	Saal1	chr7:46686108-46710680:-1	serum amyloid A-like 1 [Source:MGI Symbol;Acc:MGI:1926185]	7.03	6.39	7.38	6.39	12:intron_9-10
chr15	39131867	1				19	forward	ENSMUST00000022909	Dcaf13	chr15:39112874-39146856:1	DDB1 and CUL4 associated factor 13 [Source:MGI Symbol;Acc:MGI:2684929]	71.79	56.23	69.87	66	11:intron_7-8
chr2	37587092	-1				19	forward	ENSMUST00000072186	Strbp	chr2:37583156-37703275:-1	spermatid perinuclear RNA binding protein [Source:MGI Symbol;Acc:MGI:104626]	5.63	6.16	5.37	7.01	18:intron_16-17
chr9	82867911	1				19	reverse	ENSMUST00000034787	Phip	chr9:82866159-82975489:-1	pleckstrin homology domain interacting protein [Source:MGI Symbol;Acc:MGI:1932404]	12.21	10.3	9.52	13.48	3UTR
chr2	37587092	-1				19	forward	ENSMUST00000028279	Strbp	chr2:37569868-37647285:-1	spermatid perinuclear RNA binding protein [Source:MGI Symbol;Acc:MGI:104626]	5.63	6.16	5.37	7.01	17:intron_15-16
chr5	123737099	-1				19	forward	ENSMUST00000050827	Rsrc2	chr5:123728430-123749412:-1	arginine/serine-rich coiled-coil 2 [Source:MGI Symbol;Acc:MGI:1913489]	10.22	17.4	7.95	17.22	10:intron_5-6
chr16	84783518	1				19	forward	ENSMUST00000098407	Jam2	chr16:84774386-84810996:1	junction adhesion molecule 2 [Source:MGI Symbol;Acc:MGI:1933820]	40.54	12	12.29	1.36	4:intron_1-2
chr16	84783518	1				19	forward	ENSMUST00000114195	Jam2	chr16:84774123-84825928:1	junction adhesion molecule 2 [Source:MGI Symbol;Acc:MGI:1933820]	40.54	12	12.29	1.36	10:intron_1-2
chr9	110131609	-1				19	reverse	ENSMUST00000088716	Smarcc1	chr9:110132037-110240178:1	SWI/SNF related, matrix associated, actin dependent regulator of chromatin, subfamily c, member 1 [Source:MGI Symbol;Acc:MGI:1203524]	39.06	60.01	44.63	71.01	upstream:-428
chr9	110131609	-1				19	reverse	ENSMUST00000111968	Smarcc1	chr9:110132037-110213863:1	SWI/SNF related, matrix associated, actin dependent regulator of chromatin, subfamily c, member 1 [Source:MGI Symbol;Acc:MGI:1203524]	39.06	60.01	44.63	71.01	upstream:-428
chr5	123737099	-1				19	forward	ENSMUST00000111515	Rsrc2	chr5:123733369-123749412:-1	arginine/serine-rich coiled-coil 2 [Source:MGI Symbol;Acc:MGI:1913489]	10.22	17.4	7.95	17.22	8:intron_7-8
chr9	110131609	-1				19	reverse	ENSMUST00000035057	Smarcc1	chr9:110132037-110240178:1	SWI/SNF related, matrix associated, actin dependent regulator of chromatin, subfamily c, member 1 [Source:MGI Symbol;Acc:MGI:1203524]	39.06	60.01	44.63	71.01	upstream:-428
chr16	35037042	1				19	forward	ENSMUST00000061156	Ptplb	chr16:35022421-35109175:1	protein tyrosine phosphatase-like (proline instead of catalytic arginine), member b [Source:MGI Symbol;Acc:MGI:1918007]	17.7	20.9	18.09	19.26	7:intron_2-3
chr9	110131609	-1				19	reverse	ENSMUST00000111969	Smarcc1	chr9:110132037-110235291:1	SWI/SNF related, matrix associated, actin dependent regulator of chromatin, subfamily c, member 1 [Source:MGI Symbol;Acc:MGI:1203524]	39.06	60.01	44.63	71.01	upstream:-428
chr5	123737099	-1				19	forward	ENSMUST00000057795	Rsrc2	chr5:123728430-123749412:-1	arginine/serine-rich coiled-coil 2 [Source:MGI Symbol;Acc:MGI:1913489]	10.22	17.4	7.95	17.22	11:intron_6-7
chr7	3367022	-1				19	reverse	ENSMUST00000092891	Cacng7	chr7:3332955-3368216:1	calcium channel, voltage-dependent, gamma subunit 7 [Source:MGI Symbol;Acc:MGI:1932374]	5.04	22.5	11.46	28.97	3UTR
chr9	110131609	-1				19	reverse	ENSMUST00000111966	Smarcc1	chr9:110132037-110184303:1	SWI/SNF related, matrix associated, actin dependent regulator of chromatin, subfamily c, member 1 [Source:MGI Symbol;Acc:MGI:1203524]	39.06	60.01	44.63	71.01	upstream:-428
chr10	62924056	1		5		18	forward	ENSMUST00000044977	Slc25a16	chr10:62920633-62946498:1	solute carrier family 25 (mitochondrial carrier, Graves disease autoantigen), member 16 [Source:MGI Symbol;Acc:MGI:1920382]	12.59	9.48	8.44	8.9	9:intron_1-2
chr8	41044021	-1		1		18	forward	ENSMUST00000118835	Mtus1	chr8:40990918-41114667:-1	mitochondrial tumor suppressor 1 [Source:MGI Symbol;Acc:MGI:2142572]	6.71	5.15	3.79	4.82	14:intron_5-6
chr8	41044021	-1		1		18	forward	ENSMUST00000059115	Mtus1	chr8:40990914-41133726:-1	mitochondrial tumor suppressor 1 [Source:MGI Symbol;Acc:MGI:2142572]	6.71	5.15	3.79	4.82	14:intron_5-6
chr8	41044021	-1		1		18	forward	ENSMUST00000093534	Mtus1	chr8:40990918-41054794:-1	mitochondrial tumor suppressor 1 [Source:MGI Symbol;Acc:MGI:2142572]	6.71	5.15	3.79	4.82	12:intron_3-4
chr5	131530309	-1				18	forward	ENSMUST00000160135	Auts2	chr5:131476570-132449360:-1	autism susceptibility candidate 2 [Source:MGI Symbol;Acc:MGI:1919847]	6.78	7.59	6.94	8.44	7:intron_6-7
chr5	131530309	-1				18	forward	ENSMUST00000161226	Auts2	chr5:131437335-132543344:-1	autism susceptibility candidate 2 [Source:MGI Symbol;Acc:MGI:1919847]	6.78	7.59	6.94	8.44	19:intron_6-7
chr5	131530309	-1				18	forward	ENSMUST00000161374	Auts2	chr5:131439298-131538687:-1	autism susceptibility candidate 2 [Source:MGI Symbol;Acc:MGI:1919847]	6.78	7.59	6.94	8.44	14:intron_2-3
chr5	131530309	-1				18	forward	ENSMUST00000161804	Auts2	chr5:131437788-131616605:-1	autism susceptibility candidate 2 [Source:MGI Symbol;Acc:MGI:1919847]	6.78	7.59	6.94	8.44	15:intron_2-3|5UTR
chr5	131530309	-1				18	forward	ENSMUST00000160071	Auts2	chr5:131437335-131534397:-1	autism susceptibility candidate 2 [Source:MGI Symbol;Acc:MGI:1919847]	6.78	7.59	6.94	8.44	14:intron_1-2|5UTR
chr2	20662316	1				18	forward	ENSMUST00000114627	Etl4	chr2:20289913-20810535:1	enhancer trap locus 4 [Source:MGI Symbol;Acc:MGI:95454]	20.35	23.15	20.65	21.42	22:intron_4-5
chr11	29706536	1				18	forward	ENSMUST00000170731	Rtn4	chr11:29692948-29742111:1	reticulon 4 [Source:MGI Symbol;Acc:MGI:1915835]	71.48	65.5	65.42	70.57	8:intron_2-3
chr2	20662316	1				18	forward	ENSMUST00000114614	Etl4	chr2:20510047-20810524:1	enhancer trap locus 4 [Source:MGI Symbol;Acc:MGI:95454]	20.35	23.15	20.65	21.42	19:intron_4-5
chr8	27260917	1				18	forward	ENSMUST00000033880	Eif4ebp1	chr8:27260327-27275656:1	eukaryotic translation initiation factor 4E binding protein 1 [Source:MGI Symbol;Acc:MGI:103267]	366.36	380.18	518.58	298.93	3:intron_1-2
chr18	46609418	1				18	forward	ENSMUST00000078079	Eif1a	chr18:46597704-46610225:1	eukaryotic translation initiation factor 1A [Source:MGI Symbol;Acc:MGI:95298]	161.05	115.9	121.22	112.52	3UTR
chr15	97374749	1				18	forward	ENSMUST00000059433	Fam113b	chr15:97247107-97385689:1	family with sequence similarity 113, member B [Source:MGI Symbol;Acc:MGI:2446270]	40.01	40.32	38.14	24.2	5UTR|6:intron_5-6
chrX	152243256	1				18	forward	ENSMUST00000082177	Kdm5c	chrX:152233272-152273772:1	lysine (K)-specific demethylase 5C [Source:MGI Symbol;Acc:MGI:99781]	11.84	23.52	14.97	24.64	25:intron_4-5
chr13	14613800	1				18	forward	ENSMUST00000170836	Psma2	chr13:14613242-14625671:1	proteasome (prosome, macropain) subunit, alpha type 2 [Source:MGI Symbol;Acc:MGI:104885]	281.44	209.07	284.27	217.26	8:intron_1-2
chrX	152243256	1				18	forward	ENSMUST00000112588	Kdm5c	chrX:152233229-152274535:1	lysine (K)-specific demethylase 5C [Source:MGI Symbol;Acc:MGI:99781]	11.84	23.52	14.97	24.64	26:intron_5-6
chr2	20662316	1				18	forward	ENSMUST00000114604	Etl4	chr2:20519791-20809885:1	enhancer trap locus 4 [Source:MGI Symbol;Acc:MGI:95454]	20.35	23.15	20.65	21.42	18:intron_3-4
chr1	133386595	-1				18	forward	ENSMUST00000153799	Sox13	chr1:133382303-133424377:-1	SRY-box containing gene 13 [Source:MGI Symbol;Acc:MGI:98361]	8.22	11.64	10.83	9.09	14:intron_9-10
chr2	20662316	1				18	forward	ENSMUST00000114610	Etl4	chr2:19909780-20744816:1	enhancer trap locus 4 [Source:MGI Symbol;Acc:MGI:95454]	20.35	23.15	20.65	21.42	8:intron_5-6
chr1	133386595	-1				18	forward	ENSMUST00000126530	Sox13	chr1:133384537-133386434:-1	SRY-box containing gene 13 [Source:MGI Symbol;Acc:MGI:98361]	8.22	11.64	10.83	9.09	upstream:-161
chr11	29706536	1				18	forward	ENSMUST00000078830	Rtn4	chr11:29692947-29744331:1	reticulon 4 [Source:MGI Symbol;Acc:MGI:1915835]	71.48	65.5	65.42	70.57	7:intron_1-2
chr11	29706536	1				18	forward	ENSMUST00000102841	Rtn4	chr11:29693774-29742916:1	reticulon 4 [Source:MGI Symbol;Acc:MGI:1915835]	71.48	65.5	65.42	70.57	9:exon_3
chr16	33013601	-1				18	reverse	ENSMUST00000023491	Lrch3	chr16:32914100-33015647:1	leucine-rich repeats and calponin homology (CH) domain containing 3 [Source:MGI Symbol;Acc:MGI:1917394]	7.47	6.76	5.52	5.97	3UTR
chr19	23156382	1				18	forward	ENSMUST00000036884	Klf9	chr19:23141226-23166911:1	Kruppel-like factor 9 [Source:MGI Symbol;Acc:MGI:1333856]	28.47	44.6	31.82	35.57	2:intron_1-2
chr11	29706536	1				18	forward	ENSMUST00000102842	Rtn4	chr11:29692947-29742916:1	reticulon 4 [Source:MGI Symbol;Acc:MGI:1915835]	71.48	65.5	65.42	70.57	8:intron_2-3
chr13	94428202	1				18	forward	ENSMUST00000022196	Ap3b1	chr13:94358960-94566316:1	adaptor-related protein complex 3, beta 1 subunit [Source:MGI Symbol;Acc:MGI:1333879]	36.83	26.04	23.97	20.08	27:intron_7-8
chr2	20662316	1				18	forward	ENSMUST00000066509	Etl4	chr2:20519828-20810536:1	enhancer trap locus 4 [Source:MGI Symbol;Acc:MGI:95454]	20.35	23.15	20.65	21.42	21:intron_3-4
chr2	20662316	1				18	forward	ENSMUST00000045555	Etl4	chr2:20510047-20810524:1	enhancer trap locus 4 [Source:MGI Symbol;Acc:MGI:95454]	20.35	23.15	20.65	21.42	19:intron_4-5
chr11	29706536	1				18	forward	ENSMUST00000102843	Rtn4	chr11:29692947-29742916:1	reticulon 4 [Source:MGI Symbol;Acc:MGI:1915835]	71.48	65.5	65.42	70.57	9:exon_3
chrX	152243256	1				18	forward	ENSMUST00000112584	Kdm5c	chrX:152233020-152273768:1	lysine (K)-specific demethylase 5C [Source:MGI Symbol;Acc:MGI:99781]	11.84	23.52	14.97	24.64	26:intron_5-6
chr16	5233414	-1			1	17	reverse	ENSMUST00000049207	Alg1	chr16:5233638-5244912:1	asparagine-linked glycosylation 1 homolog (yeast, beta-1,4-mannosyltransferase) [Source:MGI Symbol;Acc:MGI:2384774]	15.57	13.41	16.48	11.68	upstream:-224
chr16	5233414	-1			1	17	reverse	ENSMUST00000153730	Alg1	chr16:5233638-5239738:1	asparagine-linked glycosylation 1 homolog (yeast, beta-1,4-mannosyltransferase) [Source:MGI Symbol;Acc:MGI:2384774]	15.57	13.41	16.48	11.68	upstream:-224
chr16	5233414	-1			1	17	reverse	ENSMUST00000100196	Alg1	chr16:5233621-5244903:1	asparagine-linked glycosylation 1 homolog (yeast, beta-1,4-mannosyltransferase) [Source:MGI Symbol;Acc:MGI:2384774]	15.57	13.41	16.48	11.68	upstream:-207
chr15	101210585	1		4		17	forward	ENSMUST00000000544	Acvr1b	chr15:101174104-101213678:1	activin A receptor, type 1B [Source:MGI Symbol;Acc:MGI:1338944]	5.25	8.53	4.11	8.49	9:intron_8-9
chr14	7913296	1		2		17	forward	ENSMUST00000052678	Flnb	chr14:7817957-7951588:1	filamin, beta [Source:MGI Symbol;Acc:MGI:2446089]	4.26	5.68	6.77	5.3	46:intron_25-26
chr17	86977601	1				17	forward	ENSMUST00000024956	Rhoq	chr17:86963082-87000069:1	ras homolog gene family, member Q [Source:MGI Symbol;Acc:MGI:1931553]	14.61	7.81	11.73	8.32	5:intron_2-3
chr1	72200718	-1				17	forward	ENSMUST00000048860	Mreg	chr1:72159233-72212307:-1	melanoregulin [Source:MGI Symbol;Acc:MGI:2151839]	161.87	98.8	139.47	22.14	5:intron_1-2
chr5	31048030	1				17	forward	ENSMUST00000130250	0610007C21Rik	chr5:31048312-31052769:1	RIKEN cDNA 0610007C21 gene [Source:MGI Symbol;Acc:MGI:1918918]	57.42	18.98	25.09	14.32	upstream:-282
chr5	31048030	1				17	forward	ENSMUST00000138309	0610007C21Rik	chr5:31048321-31054617:1	RIKEN cDNA 0610007C21 gene [Source:MGI Symbol;Acc:MGI:1918918]	57.42	18.98	25.09	14.32	upstream:-291
chr13	49602590	-1				17	forward	ENSMUST00000021818	Cenpp	chr13:49464027-49652746:-1	centromere protein P [Source:MGI Symbol;Acc:MGI:1913586]	51.53	35.66	49.12	31.35	8:intron_5-6
chr9	108321824	1				17	forward	ENSMUST00000007959	Rhoa	chr9:108306205-108337939:1	ras homolog gene family, member A [Source:MGI Symbol;Acc:MGI:1096342]	86.57	63.86	66.14	56.94	6:intron_2-3
chr3	27124819	-1				17	forward	ENSMUST00000150287	Ect2	chr3:27097226-27153850:-1	ect2 oncogene [Source:MGI Symbol;Acc:MGI:95281]	55.43	62.13	57.57	56.77	24:intron_16-17
chr16	84781606	1				17	forward	ENSMUST00000098407	Jam2	chr16:84774386-84810996:1	junction adhesion molecule 2 [Source:MGI Symbol;Acc:MGI:1933820]	40.54	12	12.29	1.36	4:intron_1-2
chr16	84781606	1				17	forward	ENSMUST00000114195	Jam2	chr16:84774123-84825928:1	junction adhesion molecule 2 [Source:MGI Symbol;Acc:MGI:1933820]	40.54	12	12.29	1.36	10:intron_1-2
chr16	93591134	1				17	reverse	ENSMUST00000113951	Setd4	chr16:93583460-93603815:-1	SET domain containing 4 [Source:MGI Symbol;Acc:MGI:2136890]	3.28	5.07	6.31	3.35	12:exon_7
chr5	100038035	-1				17	forward	ENSMUST00000128187	Hnrpdl	chr5:100033577-100039222:-1	heterogeneous nuclear ribonucleoprotein D-like [Source:MGI Symbol;Acc:MGI:1355299]	145.44	158.18	156.36	149.69	8:intron_1-2
chr3	27124819	-1				17	forward	ENSMUST00000108300	Ect2	chr3:27097222-27153861:-1	ect2 oncogene [Source:MGI Symbol;Acc:MGI:95281]	55.43	62.13	57.57	56.77	25:intron_17-18
chr4	127021298	-1				17	reverse	ENSMUST00000030623	Sfpq	chr4:127021324-127031236:1	splicing factor proline/glutamine rich (polypyrimidine tract binding protein associated) [Source:MGI Symbol;Acc:MGI:1918764]	165.84	172.24	170.57	202.49	upstream:-26
chr9	102726334	1				17	forward	ENSMUST00000153965	Amotl2	chr9:102716802-102733413:1	angiomotin-like 2 [Source:MGI Symbol;Acc:MGI:1929286]	18.81	23.13	18.56	20.47	11:intron_6-7
chr11	30953002	-1				17	forward	ENSMUST00000073192	Erlec1	chr11:30930774-30954152:-1	endoplasmic reticulum lectin 1 [Source:MGI Symbol;Acc:MGI:1914003]	9.38	5.9	7.53	6.35	14:intron_1-2
chr3	27124819	-1				17	forward	ENSMUST00000176242	Ect2	chr3:27097223-27153854:-1	ect2 oncogene [Source:MGI Symbol;Acc:MGI:95281]	55.43	62.13	57.57	56.77	24:intron_16-17
chr3	27124819	-1				17	forward	ENSMUST00000108298	Ect2	chr3:27097222-27153878:-1	ect2 oncogene [Source:MGI Symbol;Acc:MGI:95281]	55.43	62.13	57.57	56.77	24:intron_16-17
chr2	128687508	1				17	reverse	ENSMUST00000134485	Anapc1	chr2:128677127-128687375:-1	anaphase promoting complex subunit 1 [Source:MGI Symbol;Acc:MGI:103097]	13.09	16.38	14.36	22.96	upstream:-133
chr19	10505424	-1				17	forward	ENSMUST00000025570	Sdhaf2	chr19:10500513-10525209:-1	succinate dehydrogenase complex assembly factor 2 [Source:MGI Symbol;Acc:MGI:1913322]	17.82	12.24	15.78	14.16	4:intron_3-4
chr9	102726334	1				17	forward	ENSMUST00000130602	Amotl2	chr9:102720287-102733418:1	angiomotin-like 2 [Source:MGI Symbol;Acc:MGI:1929286]	18.81	23.13	18.56	20.47	10:intron_5-6
chr13	94267593	-1				17	forward	ENSMUST00000022197	Scamp1	chr13:94201310-94285829:-1	secretory carrier membrane protein 1 [Source:MGI Symbol;Acc:MGI:1349480]	9.32	12.87	14.35	22.6	9:intron_1-2
chr13	94267593	-1				17	forward	ENSMUST00000152555	Scamp1	chr13:94203374-94285857:-1	secretory carrier membrane protein 1 [Source:MGI Symbol;Acc:MGI:1349480]	9.32	12.87	14.35	22.6	5UTR|9:intron_1-2
chr11	3262364	-1				17	forward	ENSMUST00000132159	Drg1	chr11:3259327-3266393:-1	developmentally regulated GTP binding protein 1 [Source:MGI Symbol;Acc:MGI:1343297]	134.96	101.39	124.67	87.93	3:intron_2-3
chr2	128687508	1				17	reverse	ENSMUST00000014499	Anapc1	chr2:128610104-128687391:-1	anaphase promoting complex subunit 1 [Source:MGI Symbol;Acc:MGI:103097]	13.09	16.38	14.36	22.96	upstream:-117
chr5	100038035	-1				17	forward	ENSMUST00000086900	Hnrpdl	chr5:100034727-100039664:-1	heterogeneous nuclear ribonucleoprotein D-like [Source:MGI Symbol;Acc:MGI:1355299]	145.44	158.18	156.36	149.69	9:intron_1-2
chr9	102726334	1				17	forward	ENSMUST00000142011	Amotl2	chr9:102717668-102733418:1	angiomotin-like 2 [Source:MGI Symbol;Acc:MGI:1929286]	18.81	23.13	18.56	20.47	11:intron_5-6
chr9	102726334	1				17	forward	ENSMUST00000035121	Amotl2	chr9:102717668-102733418:1	angiomotin-like 2 [Source:MGI Symbol;Acc:MGI:1929286]	18.81	23.13	18.56	20.47	10:intron_5-6
chr2	128687508	1				17	reverse	ENSMUST00000110333	Anapc1	chr2:128642077-128687376:-1	anaphase promoting complex subunit 1 [Source:MGI Symbol;Acc:MGI:103097]	13.09	16.38	14.36	22.96	upstream:-132
chr11	3262364	-1				17	forward	ENSMUST00000020741	Drg1	chr11:3249907-3266393:-1	developmentally regulated GTP binding protein 1 [Source:MGI Symbol;Acc:MGI:1343297]	134.96	101.39	124.67	87.93	9:intron_3-4
chr2	128687508	1				17	reverse	ENSMUST00000110332	Anapc1	chr2:128685049-128687354:-1	anaphase promoting complex subunit 1 [Source:MGI Symbol;Acc:MGI:103097]	13.09	16.38	14.36	22.96	upstream:-154
chr16	93591134	1				17	reverse	ENSMUST00000023669	Setd4	chr16:93583457-93603803:-1	SET domain containing 4 [Source:MGI Symbol;Acc:MGI:2136890]	3.28	5.07	6.31	3.35	12:exon_7
chrX	13083342	1		309		16	forward	ENSMUST00000089302	Usp9x	chrX:13071514-13173328:1	ubiquitin specific peptidase 9, X chromosome [Source:MGI Symbol;Acc:MGI:894681]	12.17	24.65	11.3	27.86	45:intron_1-2
chr14	21672448	1		8		16	forward	ENSMUST00000069648	Myst4	chr14:21499785-21672478:1	MYST histone acetyltransferase monocytic leukemia 4 [Source:MGI Symbol;Acc:MGI:1858746]	25.23	17.33	10.47	11.19	3UTR
chr7	114086002	-1		6		16	forward	ENSMUST00000069449	Rras2	chr7:114046785-114117781:-1	related RAS viral (r-ras) oncogene homolog 2 [Source:MGI Symbol;Acc:MGI:1914172]	29.41	25.71	34.34	29.95	6:intron_1-2
chr18	56727415	1		6		16	forward	ENSMUST00000025486	Lmnb1	chr18:56707813-56753424:1	lamin B1 [Source:MGI Symbol;Acc:MGI:96795]	162.85	230.54	196.51	191.67	11:intron_1-2
chr11	23295286	1				16	forward	ENSMUST00000102869	Xpo1	chr11:23256078-23298249:1	exportin 1, CRM1 homolog (yeast) [Source:MGI Symbol;Acc:MGI:2144013]	155.17	151.04	145.36	154.27	25:intron_24-25
chr11	23295286	1				16	forward	ENSMUST00000109551	Xpo1	chr11:23256041-23297597:1	exportin 1, CRM1 homolog (yeast) [Source:MGI Symbol;Acc:MGI:2144013]	155.17	151.04	145.36	154.27	26:intron_25-26
chrX	105844980	-1				16	forward	ENSMUST00000113573	Atrx	chrX:105797615-105929397:-1	alpha thalassemia/mental retardation syndrome X-linked homolog (human) [Source:MGI Symbol;Acc:MGI:103067]	27.96	29.35	19.38	30.44	35:intron_19-20
chr11	23295286	1				16	forward	ENSMUST00000020538	Xpo1	chr11:23256041-23297597:1	exportin 1, CRM1 homolog (yeast) [Source:MGI Symbol;Acc:MGI:2144013]	155.17	151.04	145.36	154.27	26:intron_25-26
chr11	23295286	1				16	forward	ENSMUST00000102870	Xpo1	chr11:23256055-23296233:1	exportin 1, CRM1 homolog (yeast) [Source:MGI Symbol;Acc:MGI:2144013]	155.17	151.04	145.36	154.27	26:intron_25-26
chr2	152395197	-1				16	forward	ENSMUST00000063332	Sox12	chr2:152393611-152398046:-1	SRY-box containing gene 12 [Source:MGI Symbol;Acc:MGI:98360]	21.74	33.5	34.7	35.3	3UTR
chr10	77141522	-1				16	forward	ENSMUST00000081654	Col18a1	chr10:77052178-77166548:-1	collagen, type XVIII, alpha 1 [Source:MGI Symbol;Acc:MGI:88451]	33.71	51.56	50.27	49.67	42:intron_2-3
chr7	133025358	-1				16	forward	ENSMUST00000171727	Ctbp2	chr7:133014731-133112699:-1	C-terminal binding protein 2 [Source:MGI Symbol;Acc:MGI:1201686]	41.66	64.77	54.37	64.94	4:intron_3-4
chr7	133112063	-1				16	forward	ENSMUST00000171727	Ctbp2	chr7:133014731-133112699:-1	C-terminal binding protein 2 [Source:MGI Symbol;Acc:MGI:1201686]	41.66	64.77	54.37	64.94	4:intron_1-2
chr11	6061504	-1				16	forward	ENSMUST00000093355	Camk2b	chr11:5971669-6065582:-1	calcium/calmodulin-dependent protein kinase II, beta [Source:MGI Symbol;Acc:MGI:88257]	13.96	9.01	7.02	6.48	21:intron_1-2
chr7	133025358	-1				16	forward	ENSMUST00000164739	Ctbp2	chr7:133014836-133030116:-1	C-terminal binding protein 2 [Source:MGI Symbol;Acc:MGI:1201686]	41.66	64.77	54.37	64.94	4:intron_3-4
chr18	23819976	1				16	forward	ENSMUST00000170802	Mapre2	chr18:23752333-23893861:1	microtubule-associated protein, RP/EB family, member 2 [Source:MGI Symbol;Acc:MGI:106271]	17.02	19.86	22.79	25.53	5UTR|8:intron_2-3
chr7	133025358	-1				16	forward	ENSMUST00000165534	Ctbp2	chr7:133014467-133123348:-1	C-terminal binding protein 2 [Source:MGI Symbol;Acc:MGI:1201686]	41.66	64.77	54.37	64.94	5:intron_4-5
chr7	133112063	-1				16	forward	ENSMUST00000165534	Ctbp2	chr7:133014467-133123348:-1	C-terminal binding protein 2 [Source:MGI Symbol;Acc:MGI:1201686]	41.66	64.77	54.37	64.94	5:intron_1-2|5UTR
chr11	6061504	-1				16	forward	ENSMUST00000109813	Camk2b	chr11:5969644-6065748:-1	calcium/calmodulin-dependent protein kinase II, beta [Source:MGI Symbol;Acc:MGI:88257]	13.96	9.01	7.02	6.48	21:intron_1-2
chr11	6061504	-1				16	forward	ENSMUST00000101586	Camk2b	chr11:5972217-6065570:-1	calcium/calmodulin-dependent protein kinase II, beta [Source:MGI Symbol;Acc:MGI:88257]	13.96	9.01	7.02	6.48	19:intron_1-2
chr7	80200178	1				16	forward	ENSMUST00000032754	Sema4b	chr7:80186841-80226394:1	sema domain, immunoglobulin domain (Ig), transmembrane domain (TM) and short cytoplasmic domain, (semaphorin) 4B [Source:MGI Symbol;Acc:MGI:107559]	20.7	16.77	13.36	7.31	15:intron_2-3
chr4	84664607	-1				16	forward	ENSMUST00000107198	Bnc2	chr4:84275229-84675067:-1	basonuclin 2 [Source:MGI Symbol;Acc:MGI:2443805]	3.1	7.55	6.01	3.92	7:intron_1-2
chr11	6061504	-1				16	forward	ENSMUST00000109815	Camk2b	chr11:5969672-6065563:-1	calcium/calmodulin-dependent protein kinase II, beta [Source:MGI Symbol;Acc:MGI:88257]	13.96	9.01	7.02	6.48	22:intron_1-2
chr4	84664607	-1				16	forward	ENSMUST00000176612	Bnc2	chr4:84275352-84675275:-1	basonuclin 2 [Source:MGI Symbol;Acc:MGI:2443805]	3.1	7.55	6.01	3.92	7:intron_1-2
chr7	80200178	1				16	forward	ENSMUST00000107383	Sema4b	chr7:80186841-80221832:1	sema domain, immunoglobulin domain (Ig), transmembrane domain (TM) and short cytoplasmic domain, (semaphorin) 4B [Source:MGI Symbol;Acc:MGI:107559]	20.7	16.77	13.36	7.31	13:intron_2-3
chr15	102461868	1				16	forward	ENSMUST00000023810	Prr13	chr15:102459175-102462806:1	proline rich 13 [Source:MGI Symbol;Acc:MGI:1913401]	39.17	14.74	17.73	8.5	5:intron_4-5
chr18	23819976	1				16	forward	ENSMUST00000118826	Mapre2	chr18:23752393-23860637:1	microtubule-associated protein, RP/EB family, member 2 [Source:MGI Symbol;Acc:MGI:106271]	17.02	19.86	22.79	25.53	5:intron_2-3
chr7	133025358	-1				16	forward	ENSMUST00000166439	Ctbp2	chr7:132987584-133123166:-1	C-terminal binding protein 2 [Source:MGI Symbol;Acc:MGI:1201686]	41.66	64.77	54.37	64.94	10:intron_2-3|5UTR
chr7	133112063	-1				16	forward	ENSMUST00000166439	Ctbp2	chr7:132987584-133123166:-1	C-terminal binding protein 2 [Source:MGI Symbol;Acc:MGI:1201686]	41.66	64.77	54.37	64.94	10:intron_1-2|5UTR
chr15	102461868	1				16	forward	ENSMUST00000164957	Prr13	chr15:102459202-102462782:1	proline rich 13 [Source:MGI Symbol;Acc:MGI:1913401]	39.17	14.74	17.73	8.5	4:intron_3-4
chr18	23819976	1				16	forward	ENSMUST00000025127	Mapre2	chr18:23803984-23893857:1	microtubule-associated protein, RP/EB family, member 2 [Source:MGI Symbol;Acc:MGI:106271]	17.02	19.86	22.79	25.53	7:intron_1-2
chr7	133025358	-1				16	forward	ENSMUST00000164896	Ctbp2	chr7:133014854-133123770:-1	C-terminal binding protein 2 [Source:MGI Symbol;Acc:MGI:1201686]	41.66	64.77	54.37	64.94	5:intron_4-5
chr7	133112063	-1				16	forward	ENSMUST00000164896	Ctbp2	chr7:133014854-133123770:-1	C-terminal binding protein 2 [Source:MGI Symbol;Acc:MGI:1201686]	41.66	64.77	54.37	64.94	5:intron_2-3
chr15	51812742	-1				16	forward	ENSMUST00000022925	Eif3h	chr15:51786558-51865481:-1	eukaryotic translation initiation factor 3, subunit H [Source:MGI Symbol;Acc:MGI:1915385]	256.44	215.59	280.49	211.06	8:intron_2-3
chr17	84627092	1				16	forward	ENSMUST00000025101	Dync2li1	chr17:84626496-84655558:1	dynein cytoplasmic 2 light intermediate chain 1 [Source:MGI Symbol;Acc:MGI:1913996]	8.49	7.44	9.74	5.75	13:intron_1-2
chr7	133112063	-1				16	forward	ENSMUST00000155996	Ctbp2	chr7:133025720-133111791:-1	C-terminal binding protein 2 [Source:MGI Symbol;Acc:MGI:1201686]	41.66	64.77	54.37	64.94	upstream:-272
chr7	133025358	-1				16	forward	ENSMUST00000033269	Ctbp2	chr7:132987621-133123367:-1	C-terminal binding protein 2 [Source:MGI Symbol;Acc:MGI:1201686]	41.66	64.77	54.37	64.94	11:intron_3-4
chr7	133112063	-1				16	forward	ENSMUST00000033269	Ctbp2	chr7:132987621-133123367:-1	C-terminal binding protein 2 [Source:MGI Symbol;Acc:MGI:1201686]	41.66	64.77	54.37	64.94	11:intron_1-2|5UTR
chr4	84664607	-1				16	forward	ENSMUST00000176346	Bnc2	chr4:84390927-84674997:-1	basonuclin 2 [Source:MGI Symbol;Acc:MGI:2443805]	3.1	7.55	6.01	3.92	5:intron_1-2
chr7	133025358	-1				16	forward	ENSMUST00000124096	Fgfr2	chr7:130162451-133123350:-1	fibroblast growth factor receptor 2 [Source:MGI Symbol;Acc:MGI:95523]	3.86	6.68	7.21	6.5	5UTR|7:intron_2-3
chr7	133112063	-1				16	forward	ENSMUST00000124096	Fgfr2	chr7:130162451-133123350:-1	fibroblast growth factor receptor 2 [Source:MGI Symbol;Acc:MGI:95523]	3.86	6.68	7.21	6.5	5UTR|7:intron_1-2
chr11	6061504	-1				16	forward	ENSMUST00000066431	Camk2b	chr11:5971672-6065545:-1	calcium/calmodulin-dependent protein kinase II, beta [Source:MGI Symbol;Acc:MGI:88257]	13.96	9.01	7.02	6.48	18:intron_1-2
chr11	6061504	-1				16	forward	ENSMUST00000019133	Camk2b	chr11:5971680-6065612:-1	calcium/calmodulin-dependent protein kinase II, beta [Source:MGI Symbol;Acc:MGI:88257]	13.96	9.01	7.02	6.48	24:intron_1-2
chr11	6061504	-1				16	forward	ENSMUST00000109812	Camk2b	chr11:5971568-6065563:-1	calcium/calmodulin-dependent protein kinase II, beta [Source:MGI Symbol;Acc:MGI:88257]	13.96	9.01	7.02	6.48	21:intron_1-2
chr15	102461868	1				16	forward	ENSMUST00000171245	Prr13	chr15:102459232-102462784:1	proline rich 13 [Source:MGI Symbol;Acc:MGI:1913401]	39.17	14.74	17.73	8.5	4:intron_3-4
chr11	6061504	-1				16	forward	ENSMUST00000090443	Camk2b	chr11:5969672-6065748:-1	calcium/calmodulin-dependent protein kinase II, beta [Source:MGI Symbol;Acc:MGI:88257]	13.96	9.01	7.02	6.48	20:intron_1-2
chr7	133025358	-1				16	forward	ENSMUST00000166400	Ctbp2	chr7:133014467-133123472:-1	C-terminal binding protein 2 [Source:MGI Symbol;Acc:MGI:1201686]	41.66	64.77	54.37	64.94	4:intron_3-4
chr7	133112063	-1				16	forward	ENSMUST00000166400	Ctbp2	chr7:133014467-133123472:-1	C-terminal binding protein 2 [Source:MGI Symbol;Acc:MGI:1201686]	41.66	64.77	54.37	64.94	4:intron_1-2
chr18	23819976	1				16	forward	ENSMUST00000115830	Mapre2	chr18:23753725-23892364:1	microtubule-associated protein, RP/EB family, member 2 [Source:MGI Symbol;Acc:MGI:106271]	17.02	19.86	22.79	25.53	8:intron_2-3
chr4	84664607	-1				16	forward	ENSMUST00000102820	Bnc2	chr4:84275095-84675034:-1	basonuclin 2 [Source:MGI Symbol;Acc:MGI:2443805]	3.1	7.55	6.01	3.92	8:intron_1-2
chr11	6061504	-1				16	forward	ENSMUST00000002817	Camk2b	chr11:5971672-6065742:-1	calcium/calmodulin-dependent protein kinase II, beta [Source:MGI Symbol;Acc:MGI:88257]	13.96	9.01	7.02	6.48	19:intron_1-2
chr4	84664607	-1				16	forward	ENSMUST00000176691	Bnc2	chr4:84275610-84675086:-1	basonuclin 2 [Source:MGI Symbol;Acc:MGI:2443805]	3.1	7.55	6.01	3.92	6:intron_1-2
chr15	102461868	1				16	forward	ENSMUST00000164688	Prr13	chr15:102460083-102462776:1	proline rich 13 [Source:MGI Symbol;Acc:MGI:1913401]	39.17	14.74	17.73	8.5	3:intron_2-3
chr2	5621640	-1		49	1	15	forward	ENSMUST00000044009	Camk1d	chr2:5293457-5714515:-1	calcium/calmodulin-dependent protein kinase ID [Source:MGI Symbol;Acc:MGI:2442190]	8.14	7.69	6.02	3.95	11:intron_1-2
chr2	5621640	-1		49	1	15	forward	ENSMUST00000114987	Camk1d	chr2:5298887-5676046:-1	calcium/calmodulin-dependent protein kinase ID [Source:MGI Symbol;Acc:MGI:2442190]	8.14	7.69	6.02	3.95	11:intron_1-2
chr15	37969691	-1		28		15	forward	ENSMUST00000110336	Ubr5	chr15:37967328-38078853:-1	ubiquitin protein ligase E3 component n-recognin 5 [Source:MGI Symbol;Acc:MGI:1918040]	29.55	40.93	30.42	43.54	59:intron_58-59
chr2	29711082	1		5		15	forward	ENSMUST00000147755	Rapgef1	chr2:29619910-29738327:1	Rap guanine nucleotide exchange factor (GEF) 1 [Source:MGI Symbol;Acc:MGI:104580]	11.85	17.04	13.17	14.2	25:intron_11-12
chr2	29711082	1		5		15	forward	ENSMUST00000102872	Rapgef1	chr2:29619770-29740978:1	Rap guanine nucleotide exchange factor (GEF) 1 [Source:MGI Symbol;Acc:MGI:104580]	11.85	17.04	13.17	14.2	24:intron_11-12
chr2	29711082	1		5		15	forward	ENSMUST00000091146	Rapgef1	chr2:29619741-29740363:1	Rap guanine nucleotide exchange factor (GEF) 1 [Source:MGI Symbol;Acc:MGI:104580]	11.85	17.04	13.17	14.2	26:intron_11-12
chr2	29711082	1		5		15	forward	ENSMUST00000095087	Rapgef1	chr2:29619720-29740353:1	Rap guanine nucleotide exchange factor (GEF) 1 [Source:MGI Symbol;Acc:MGI:104580]	11.85	17.04	13.17	14.2	26:intron_12-13
chr2	132697975	1		1		15	forward	ENSMUST00000141460	1110034G24Rik	chr2:132698119-132750582:1	RIKEN cDNA 1110034G24 gene [Source:MGI Symbol;Acc:MGI:1920997]	15.42	6.78	9.7	6.2	upstream:-144
chr2	132697975	1		1		15	forward	ENSMUST00000110132	1110034G24Rik	chr2:132690283-132751055:1	RIKEN cDNA 1110034G24 gene [Source:MGI Symbol;Acc:MGI:1920997]	15.42	6.78	9.7	6.2	3:intron_2-3
chr2	132697975	1		1		15	forward	ENSMUST00000061891	1110034G24Rik	chr2:132686931-132751055:1	RIKEN cDNA 1110034G24 gene [Source:MGI Symbol;Acc:MGI:1920997]	15.42	6.78	9.7	6.2	3:intron_2-3
chr8	106892969	-1				15	forward	ENSMUST00000176090	Chtf8	chr8:106886045-106893515:-1	CTF8, chromosome transmission fidelity factor 8 homolog (S. cerevisiae) [Source:MGI Symbol;Acc:MGI:2443370]	27.81	41.27	31.42	44.92	3:intron_1-2|5UTR
chr8	106892969	-1				15	forward	ENSMUST00000177068	Chtf8	chr8:106883863-106893593:-1	CTF8, chromosome transmission fidelity factor 8 homolog (S. cerevisiae) [Source:MGI Symbol;Acc:MGI:2443370]	27.81	41.27	31.42	44.92	4:intron_1-2|5UTR
chr8	106892969	-1				15	forward	ENSMUST00000169312	Chtf8	chr8:106883890-106893593:-1	CTF8, chromosome transmission fidelity factor 8 homolog (S. cerevisiae) [Source:MGI Symbol;Acc:MGI:2443370]	27.81	41.27	31.42	44.92	2:intron_1-2|5UTR
chr8	106892969	-1				15	forward	ENSMUST00000176515	Chtf8	chr8:106886122-106893601:-1	CTF8, chromosome transmission fidelity factor 8 homolog (S. cerevisiae) [Source:MGI Symbol;Acc:MGI:2443370]	27.81	41.27	31.42	44.92	4:intron_1-2|5UTR
chr8	106892969	-1				15	forward	ENSMUST00000175940	Chtf8	chr8:106883894-106893215:-1	CTF8, chromosome transmission fidelity factor 8 homolog (S. cerevisiae) [Source:MGI Symbol;Acc:MGI:2443370]	27.81	41.27	31.42	44.92	4:intron_1-2
chr2	121431351	1				15	forward	ENSMUST00000028683	Pdia3	chr2:121413775-121438687:1	protein disulfide isomerase associated 3 [Source:MGI Symbol;Acc:MGI:95834]	265.32	178.6	207.14	199.55	13:intron_5-6
chrX	12045325	-1				15	forward	ENSMUST00000115513	Bcor	chrX:12036740-12080553:-1	BCL6 interacting corepressor [Source:MGI Symbol;Acc:MGI:1918708]	5.36	9.43	7.3	8.79	15:intron_10-11
chrX	12045325	-1				15	forward	ENSMUST00000065143	Bcor	chrX:12036740-12080553:-1	BCL6 interacting corepressor [Source:MGI Symbol;Acc:MGI:1918708]	5.36	9.43	7.3	8.79	15:intron_10-11
chrX	12045325	-1				15	forward	ENSMUST00000043441	Bcor	chrX:12036743-12160355:-1	BCL6 interacting corepressor [Source:MGI Symbol;Acc:MGI:1918708]	5.36	9.43	7.3	8.79	14:intron_9-10
chrX	12045325	-1				15	forward	ENSMUST00000124033	Bcor	chrX:12036740-12080553:-1	BCL6 interacting corepressor [Source:MGI Symbol;Acc:MGI:1918708]	5.36	9.43	7.3	8.79	14:intron_9-10
chrX	12045325	-1				15	forward	ENSMUST00000115512	Bcor	chrX:12036740-12080553:-1	BCL6 interacting corepressor [Source:MGI Symbol;Acc:MGI:1918708]	5.36	9.43	7.3	8.79	14:intron_9-10
chr13	14033932	-1				15	forward	ENSMUST00000159893	Tbce	chr13:13997949-14039579:-1	tubulin-specific chaperone E [Source:MGI Symbol;Acc:MGI:1917680]	31.88	25.99	30.53	29.2	15:intron_1-2|5UTR
chr13	14033932	-1				15	forward	ENSMUST00000162326	Tbce	chr13:13997953-14039638:-1	tubulin-specific chaperone E [Source:MGI Symbol;Acc:MGI:1917680]	31.88	25.99	30.53	29.2	17:intron_1-2
chr10	128074680	1				15	forward	ENSMUST00000084771	Ptges3	chr10:128059011-128076978:1	prostaglandin E synthase 3 (cytosolic) [Source:MGI Symbol;Acc:MGI:1929282]	24.07	32.58	21.42	36.79	7:intron_5-6
chr5	86034826	-1				15	forward	ENSMUST00000031170	Cenpc1	chr5:86012043-86065583:-1	centromere protein C1 [Source:MGI Symbol;Acc:MGI:99700]	21.75	19.96	15.54	18.03	19:intron_9-10
chr17	84362256	-1				15	forward	ENSMUST00000047524	Thada	chr17:84190056-84466196:-1	thyroid adenoma associated [Source:MGI Symbol;Acc:MGI:3039623]	5.78	6.89	6.46	9.29	38:intron_26-27
chr7	49828492	1				15	forward	ENSMUST00000032715	Prmt3	chr7:49778346-49858265:1	protein arginine N-methyltransferase 3 [Source:MGI Symbol;Acc:MGI:1919224]	37.27	47.6	48.06	46.37	16:intron_12-13
chr10	128074680	1				15	forward	ENSMUST00000052798	Ptges3	chr10:128058954-128077272:1	prostaglandin E synthase 3 (cytosolic) [Source:MGI Symbol;Acc:MGI:1929282]	24.07	32.58	21.42	36.79	8:intron_6-7
chr10	30200412	-1				15	forward	ENSMUST00000099985	Cenpw	chr10:30196011-30200540:-1	centromere protein W [Source:MGI Symbol;Acc:MGI:1913561]	31.38	31.8	38.6	26.82	3:exon_1
chr2	166000548	1				15	forward	ENSMUST00000088095	Ncoa3	chr2:165992637-166073242:1	nuclear receptor coactivator 3 [Source:MGI Symbol;Acc:MGI:1276535]	20.9	35.06	36.1	16.37	23:intron_1-2
chr18	34451621	-1				15	forward	ENSMUST00000040506	Fam13b	chr18:34442352-34506823:-1	family with sequence similarity 13, member B [Source:MGI Symbol;Acc:MGI:2447834]	8.21	11.57	6.17	15.6	21:intron_14-15
chr17	78946437	1				15	forward	ENSMUST00000024887	2410091C18Rik	chr17:78937135-78948052:1	RIKEN cDNA 2410091C18 gene [Source:MGI Symbol;Acc:MGI:1920944]	13.62	7.67	11.6	10.29	10:exon_9
chr2	114194051	-1				15	forward	ENSMUST00000050668	Zfp770	chr2:114193461-114201469:-1	zinc finger protein 770 [Source:MGI Symbol;Acc:MGI:2445100]	12.62	11.32	8.46	18.66	3UTR
chr13	14033932	-1				15	forward	ENSMUST00000039894	Tbce	chr13:13997952-14039638:-1	tubulin-specific chaperone E [Source:MGI Symbol;Acc:MGI:1917680]	31.88	25.99	30.53	29.2	17:intron_1-2
chr5	28227800	-1				15	forward	ENSMUST00000120068	Cnpy1	chr5:28205460-28237873:-1	canopy 1 homolog (zebrafish) [Source:MGI Symbol;Acc:MGI:2442451]	6.63	6.43	2.22	3.97	3:intron_1-2|5UTR
chr2	166000548	1				15	forward	ENSMUST00000109252	Ncoa3	chr2:165992636-166071470:1	nuclear receptor coactivator 3 [Source:MGI Symbol;Acc:MGI:1276535]	20.9	35.06	36.1	16.37	23:intron_1-2|5UTR
chr10	128045542	1		241		14	forward	ENSMUST00000073868	Naca	chr10:128035346-128048637:1	nascent polypeptide-associated complex alpha polypeptide [Source:MGI Symbol;Acc:MGI:106095]	40.01	34.06	46.07	33.55	8:intron_2-3
chr10	128045542	1		241		14	forward	ENSMUST00000092048	Naca	chr10:128035346-128048637:1	nascent polypeptide-associated complex alpha polypeptide [Source:MGI Symbol;Acc:MGI:106095]	40.01	34.06	46.07	33.55	9:intron_3-4
chr4	117104520	1		48		14	forward	ENSMUST00000030443	Ptch2	chr4:117096075-117115383:1	patched homolog 2 [Source:MGI Symbol;Acc:MGI:1095405]	4.36	8.33	4.59	4.21	22:intron_2-3
chr4	117104520	1		48		14	forward	ENSMUST00000144620	Ptch2	chr4:117096096-117115383:1	patched homolog 2 [Source:MGI Symbol;Acc:MGI:1095405]	4.36	8.33	4.59	4.21	22:intron_2-3
chr4	117104520	1		48		14	forward	ENSMUST00000156989	Ptch2	chr4:117104920-117106313:1	patched homolog 2 [Source:MGI Symbol;Acc:MGI:1095405]	4.36	8.33	4.59	4.21	upstream:-400
chr2	71425216	1		42		14	forward	ENSMUST00000112122	Hat1	chr2:71388958-71441622:1	histone aminotransferase 1 [Source:MGI Symbol;Acc:MGI:96013]	554.78	382.48	464.12	423.18	11:intron_8-9
chr2	71425216	1		42		14	forward	ENSMUST00000028408	Hat1	chr2:71389260-71441622:1	histone aminotransferase 1 [Source:MGI Symbol;Acc:MGI:96013]	554.78	382.48	464.12	423.18	11:intron_8-9
chr13	44822587	1		6		14	forward	ENSMUST00000173246	Jarid2	chr13:44731271-44921643:1	jumonji, AT rich interactive domain 2 [Source:MGI Symbol;Acc:MGI:104813]	42.45	106.51	85.54	85.44	18:intron_1-2
chr13	44822587	1		6		14	forward	ENSMUST00000044608	Jarid2	chr13:44730823-44920995:1	jumonji, AT rich interactive domain 2 [Source:MGI Symbol;Acc:MGI:104813]	42.45	106.51	85.54	85.44	19:intron_2-3
chr13	44822587	1		6		14	forward	ENSMUST00000173704	Jarid2	chr13:44730774-44920108:1	jumonji, AT rich interactive domain 2 [Source:MGI Symbol;Acc:MGI:104813]	42.45	106.51	85.54	85.44	19:intron_2-3
chr13	44822587	1		6		14	forward	ENSMUST00000172977	Jarid2	chr13:44731598-44884748:1	jumonji, AT rich interactive domain 2 [Source:MGI Symbol;Acc:MGI:104813]	42.45	106.51	85.54	85.44	4:intron_1-2
chr14	48658137	1		2		14	reverse	ENSMUST00000118578	Otx2	chr14:48657679-48665246:-1	orthodenticle homolog 2 (Drosophila) [Source:MGI Symbol;Acc:MGI:97451]	7.1	72.31	44.69	55.2	3UTR
chr4	132863242	1				14	reverse	ENSMUST00000030698	Stx12	chr4:132853501-132884509:-1	syntaxin 12 [Source:MGI Symbol;Acc:MGI:1931027]	31.2	23.39	24.81	24.65	9:exon_4
chr11	69399407	-1				14	forward	ENSMUST00000094077	Kdm6b	chr11:69398508-69413675:-1	KDM1 lysine (K)-specific demethylase 6B [Source:MGI Symbol;Acc:MGI:2448492]	4.14	9.32	4.95	12.52	3UTR
chr5	138131271	1				14	forward	ENSMUST00000110960	Zscan21	chr5:138116937-138134265:1	zinc finger and SCAN domain containing 21 [Source:MGI Symbol;Acc:MGI:99182]	20.06	21.45	20.75	19.85	4:intron_3-4
chr5	53587783	1				14	forward	ENSMUST00000087360	Rbpj	chr5:53555779-53657445:1	recombination signal binding protein for immunoglobulin kappa J region [Source:MGI Symbol;Acc:MGI:96522]	21.94	39.06	49.43	15.63	11:intron_1-2
chr2	18187581	1				14	forward	ENSMUST00000114671	Mllt10	chr2:18064636-18212388:1	myeloid/lymphoid or mixed-lineage leukemia (trithorax homolog, Drosophila); translocated to, 10 [Source:MGI Symbol;Acc:MGI:1329038]	20.11	28.84	18.29	28.44	24:intron_15-16
chr6	39417925	-1				14	forward	ENSMUST00000114822	Mkrn1	chr6:39405539-39420298:-1	makorin, ring finger protein, 1 [Source:MGI Symbol;Acc:MGI:1859353]	153.01	306.89	376.26	307.81	3:intron_1-2
chr2	18187581	1				14	forward	ENSMUST00000028076	Mllt10	chr2:18055237-18212387:1	myeloid/lymphoid or mixed-lineage leukemia (trithorax homolog, Drosophila); translocated to, 10 [Source:MGI Symbol;Acc:MGI:1329038]	20.11	28.84	18.29	28.44	23:intron_14-15
chr11	62413791	-1				14	forward	ENSMUST00000018645	Ncor1	chr11:62316426-62457332:-1	nuclear receptor co-repressor 1 [Source:MGI Symbol;Acc:MGI:1349717]	17.33	25.83	18.97	22.12	46:intron_5-6
chr11	62413791	-1				14	forward	ENSMUST00000101066	Ncor1	chr11:62316426-62438515:-1	nuclear receptor co-repressor 1 [Source:MGI Symbol;Acc:MGI:1349717]	17.33	25.83	18.97	22.12	45:intron_4-5
chr5	138131271	1				14	forward	ENSMUST00000110959	Zscan21	chr5:138117041-138134216:1	zinc finger and SCAN domain containing 21 [Source:MGI Symbol;Acc:MGI:99182]	20.06	21.45	20.75	19.85	4:intron_3-4
chr5	138131271	1				14	forward	ENSMUST00000110961	Zscan21	chr5:138116916-138134265:1	zinc finger and SCAN domain containing 21 [Source:MGI Symbol;Acc:MGI:99182]	20.06	21.45	20.75	19.85	5:intron_4-5
chr2	18187581	1				14	forward	ENSMUST00000114680	Mllt10	chr2:18064687-18210970:1	myeloid/lymphoid or mixed-lineage leukemia (trithorax homolog, Drosophila); translocated to, 10 [Source:MGI Symbol;Acc:MGI:1329038]	20.11	28.84	18.29	28.44	23:intron_14-15
chr11	62413791	-1				14	forward	ENSMUST00000101067	Ncor1	chr11:62317797-62438481:-1	nuclear receptor co-repressor 1 [Source:MGI Symbol;Acc:MGI:1349717]	17.33	25.83	18.97	22.12	45:intron_4-5
chr2	18187581	1				14	forward	ENSMUST00000114669	Mllt10	chr2:18126156-18212386:1	myeloid/lymphoid or mixed-lineage leukemia (trithorax homolog, Drosophila); translocated to, 10 [Source:MGI Symbol;Acc:MGI:1329038]	20.11	28.84	18.29	28.44	16:intron_7-8
chr5	138131271	1				14	forward	ENSMUST00000080732	Zscan21	chr5:138116937-138134214:1	zinc finger and SCAN domain containing 21 [Source:MGI Symbol;Acc:MGI:99182]	20.06	21.45	20.75	19.85	4:intron_3-4
chr5	138131271	1				14	forward	ENSMUST00000062350	Zscan21	chr5:138116903-138134213:1	zinc finger and SCAN domain containing 21 [Source:MGI Symbol;Acc:MGI:99182]	20.06	21.45	20.75	19.85	5:intron_4-5
chr6	39417925	-1				14	forward	ENSMUST00000051671	Mkrn1	chr6:39400760-39420358:-1	makorin, ring finger protein, 1 [Source:MGI Symbol;Acc:MGI:1859353]	153.01	306.89	376.26	307.81	5:intron_1-2
chr3	83987049	-1				14	forward	ENSMUST00000052342	D930015E06Rik	chr3:83898287-84040161:-1	RIKEN cDNA D930015E06 gene [Source:MGI Symbol;Acc:MGI:2443399]	6.04	10.31	9.62	11.98	35:intron_3-4
chr6	39417925	-1				14	forward	ENSMUST00000031985	Mkrn1	chr6:39397804-39420462:-1	makorin, ring finger protein, 1 [Source:MGI Symbol;Acc:MGI:1859353]	153.01	306.89	376.26	307.81	8:intron_1-2
chr11	62413791	-1				14	forward	ENSMUST00000069456	Ncor1	chr11:62401383-62457323:-1	nuclear receptor co-repressor 1 [Source:MGI Symbol;Acc:MGI:1349717]	17.33	25.83	18.97	22.12	9:intron_5-6
chr6	39417925	-1				14	forward	ENSMUST00000114823	Mkrn1	chr6:39397804-39419776:-1	makorin, ring finger protein, 1 [Source:MGI Symbol;Acc:MGI:1859353]	153.01	306.89	376.26	307.81	5UTR|8:intron_1-2
chr5	65300794	-1				14	forward	ENSMUST00000172732	Rfc1	chr5:65261858-65335616:-1	replication factor C (activator 1) 1 [Source:MGI Symbol;Acc:MGI:97891]	26.9	32.19	31.88	41.16	25:intron_6-7
chr9	110051550	1				14	forward	ENSMUST00000072772	Mtap4	chr9:109931458-110083946:1	microtubule-associated protein 4 [Source:MGI Symbol;Acc:MGI:97178]	30.95	33.44	32.06	29.16	18:intron_8-9
chr8	46184938	1				14	forward	ENSMUST00000110376	4933411K20Rik	chr8:46163735-46195586:1	RIKEN cDNA 4933411K20 gene [Source:MGI Symbol;Acc:MGI:1914006]	5.65	5.23	4.43	4.74	6:intron_3-4
chr5	65300794	-1				14	forward	ENSMUST00000172660	Rfc1	chr5:65262955-65335613:-1	replication factor C (activator 1) 1 [Source:MGI Symbol;Acc:MGI:97891]	26.9	32.19	31.88	41.16	25:intron_6-7
chr1	4811482	1				14	forward	ENSMUST00000027036	Lypla1	chr1:4807823-4846739:1	lysophospholipase 1 [Source:MGI Symbol;Acc:MGI:1344588]	200.11	123.49	117.23	91.86	9:intron_2-3
chr8	46184938	1				14	forward	ENSMUST00000164504	4933411K20Rik	chr8:46169556-46195588:1	RIKEN cDNA 4933411K20 gene [Source:MGI Symbol;Acc:MGI:1914006]	5.65	5.23	4.43	4.74	4:intron_2-3
chr5	28324582	1				14	forward	ENSMUST00000114884	Rbm33	chr5:28317177-28419244:1	RNA binding motif protein 33 [Source:MGI Symbol;Acc:MGI:1919670]	9.8	11.24	10.8	14.98	18:intron_1-2
chr8	46184938	1				14	forward	ENSMUST00000034048	4933411K20Rik	chr8:46163651-46195590:1	RIKEN cDNA 4933411K20 gene [Source:MGI Symbol;Acc:MGI:1914006]	5.65	5.23	4.43	4.74	5:intron_3-4
chr15	37975034	-1				14	forward	ENSMUST00000110336	Ubr5	chr15:37967328-38078853:-1	ubiquitin protein ligase E3 component n-recognin 5 [Source:MGI Symbol;Acc:MGI:1918040]	29.55	40.93	30.42	43.54	59:intron_54-55
chr9	110051550	1				14	forward	ENSMUST00000165876	Mtap4	chr9:109931864-110083947:1	microtubule-associated protein 4 [Source:MGI Symbol;Acc:MGI:97178]	30.95	33.44	32.06	29.16	19:intron_8-9
chr4	116769343	1				14	forward	ENSMUST00000106459	Tesk2	chr4:116720969-116805956:1	testis-specific kinase 2 [Source:MGI Symbol;Acc:MGI:2385204]	21.58	14.35	17.08	7.52	11:intron_4-5
chr4	116769343	1				14	forward	ENSMUST00000045542	Tesk2	chr4:116720948-116804242:1	testis-specific kinase 2 [Source:MGI Symbol;Acc:MGI:2385204]	21.58	14.35	17.08	7.52	11:intron_3-4
chr2	180908995	-1				14	forward	ENSMUST00000037299	Ythdf1	chr2:180904377-180920949:-1	YTH domain family 1 [Source:MGI Symbol;Acc:MGI:1917431]	67.66	72.87	69.96	82.27	5:intron_4-5
chr1	4811482	1				14	forward	ENSMUST00000155020	Lypla1	chr1:4807892-4886770:1	lysophospholipase 1 [Source:MGI Symbol;Acc:MGI:1344588]	200.11	123.49	117.23	91.86	10:intron_1-2
chr1	4811482	1				14	forward	ENSMUST00000119612	Lypla1	chr1:4807896-4845174:1	lysophospholipase 1 [Source:MGI Symbol;Acc:MGI:1344588]	200.11	123.49	117.23	91.86	7:intron_2-3
chr6	38567427	1				14	forward	ENSMUST00000159936	Luc7l2	chr6:38555723-38589286:1	LUC7-like 2 (S. cerevisiae) [Source:MGI Symbol;Acc:MGI:2183260]	23.97	31.82	28.56	34.78	7:intron_3-4
chr6	38567427	1				14	forward	ENSMUST00000163047	Luc7l2	chr6:38551334-38605040:1	LUC7-like 2 (S. cerevisiae) [Source:MGI Symbol;Acc:MGI:2183260]	23.97	31.82	28.56	34.78	5UTR|9:intron_2-3
chr6	38567427	1				14	forward	ENSMUST00000160511	Luc7l2	chr6:38557641-38608939:1	LUC7-like 2 (S. cerevisiae) [Source:MGI Symbol;Acc:MGI:2183260]	23.97	31.82	28.56	34.78	13:intron_3-4
chr4	57279218	-1				14	forward	ENSMUST00000075637	Ptpn3	chr4:57190841-57301837:-1	protein tyrosine phosphatase, non-receptor type 3 [Source:MGI Symbol;Acc:MGI:105307]	2.42	6.62	6.03	9.81	26:intron_1-2|5UTR
chr7	79666802	1				14	forward	ENSMUST00000035977	5730590G19Rik	chr7:79660196-79698134:1	RIKEN cDNA 5730590G19 gene [Source:MGI Symbol;Acc:MGI:1924261]	18.96	15.14	15.35	9.73	22:intron_2-3
chr1	4811482	1				14	forward	ENSMUST00000134384	Lypla1	chr1:4807788-4848410:1	lysophospholipase 1 [Source:MGI Symbol;Acc:MGI:1344588]	200.11	123.49	117.23	91.86	10:intron_2-3
chr5	28324582	1				14	forward	ENSMUST00000030920	Rbm33	chr5:28317202-28353664:1	RNA binding motif protein 33 [Source:MGI Symbol;Acc:MGI:1919670]	9.8	11.24	10.8	14.98	7:intron_1-2
chr5	65300794	-1				14	forward	ENSMUST00000031092	Rfc1	chr5:65261852-65335670:-1	replication factor C (activator 1) 1 [Source:MGI Symbol;Acc:MGI:97891]	26.9	32.19	31.88	41.16	25:intron_6-7
chr9	110051550	1				14	forward	ENSMUST00000035055	Mtap4	chr9:109931460-110083947:1	microtubule-associated protein 4 [Source:MGI Symbol;Acc:MGI:97178]	30.95	33.44	32.06	29.16	19:intron_8-9
chr6	38567427	1				14	forward	ENSMUST00000161227	Luc7l2	chr6:38551803-38609427:1	LUC7-like 2 (S. cerevisiae) [Source:MGI Symbol;Acc:MGI:2183260]	23.97	31.82	28.56	34.78	11:intron_2-3
chr17	30287986	-1				14	forward	ENSMUST00000168787	Btbd9	chr17:30215524-30576287:-1	BTB (POZ) domain containing 9 [Source:MGI Symbol;Acc:MGI:1916625]	3.89	6.97	5.76	7.58	11:intron_8-9
chr5	65300794	-1				14	forward	ENSMUST00000172780	Rfc1	chr5:65262628-65335564:-1	replication factor C (activator 1) 1 [Source:MGI Symbol;Acc:MGI:97891]	26.9	32.19	31.88	41.16	25:intron_6-7
chr5	28324582	1				14	forward	ENSMUST00000090355	Rbm33	chr5:28317121-28352868:1	RNA binding motif protein 33 [Source:MGI Symbol;Acc:MGI:1919670]	9.8	11.24	10.8	14.98	6:intron_1-2
chr2	180908995	-1				14	forward	ENSMUST00000108876	Ythdf1	chr2:180905370-180920949:-1	YTH domain family 1 [Source:MGI Symbol;Acc:MGI:1917431]	67.66	72.87	69.96	82.27	6:intron_5-6
chr4	116769343	1				14	forward	ENSMUST00000106456	Tesk2	chr4:116741683-116804102:1	testis-specific kinase 2 [Source:MGI Symbol;Acc:MGI:2385204]	21.58	14.35	17.08	7.52	9:intron_2-3
chr18	56466319	1				14	forward	ENSMUST00000070166	Gramd3	chr18:56432132-56503792:1	GRAM domain containing 3 [Source:MGI Symbol;Acc:MGI:1914815]	3.5	7.15	8.31	8.76	14:intron_1-2
chr5	65300794	-1				14	forward	ENSMUST00000173451	Rfc1	chr5:65297475-65335667:-1	replication factor C (activator 1) 1 [Source:MGI Symbol;Acc:MGI:97891]	26.9	32.19	31.88	41.16	7:intron_6-7
chr14	63499155	-1				14	forward	ENSMUST00000022522	Tdh	chr14:63492347-63509092:-1	L-threonine dehydrogenase [Source:MGI Symbol;Acc:MGI:1926231]	472.4	103.69	90.5	28.05	9:intron_2-3
chr9	110051550	1				14	forward	ENSMUST00000164930	Mtap4	chr9:110052048-110083946:1	microtubule-associated protein 4 [Source:MGI Symbol;Acc:MGI:97178]	30.95	33.44	32.06	29.16	upstream:-498
chr17	30287986	-1				14	forward	ENSMUST00000079924	Btbd9	chr17:30215524-30576287:-1	BTB (POZ) domain containing 9 [Source:MGI Symbol;Acc:MGI:1916625]	3.89	6.97	5.76	7.58	12:intron_8-9
chr6	38567427	1				14	forward	ENSMUST00000162386	Luc7l2	chr6:38551514-38609468:1	LUC7-like 2 (S. cerevisiae) [Source:MGI Symbol;Acc:MGI:2183260]	23.97	31.82	28.56	34.78	12:intron_3-4
chr5	28324582	1				14	forward	ENSMUST00000059644	Rbm33	chr5:28317189-28419242:1	RNA binding motif protein 33 [Source:MGI Symbol;Acc:MGI:1919670]	9.8	11.24	10.8	14.98	19:intron_1-2
chr6	38567427	1				14	forward	ENSMUST00000161538	Luc7l2	chr6:38551465-38606367:1	LUC7-like 2 (S. cerevisiae) [Source:MGI Symbol;Acc:MGI:2183260]	23.97	31.82	28.56	34.78	8:intron_1-2
chr15	35928518	-1				14	forward	ENSMUST00000155638	Cox6c	chr15:35925886-35935331:-1	cytochrome c oxidase, subunit VIc [Source:MGI Symbol;Acc:MGI:104614]	735.58	360.3	691.82	371.6	3:intron_2-3
chr6	38567427	1				14	forward	ENSMUST00000057692	Luc7l2	chr6:38551465-38609470:1	LUC7-like 2 (S. cerevisiae) [Source:MGI Symbol;Acc:MGI:2183260]	23.97	31.82	28.56	34.78	10:intron_1-2
chr1	134629755	1		572		13	forward	ENSMUST00000112198	Kdm5b	chr1:134560192-134631522:1	lysine (K)-specific demethylase 5B [Source:MGI Symbol;Acc:MGI:1922855]	55.29	57.91	51.96	61.21	26:intron_25-26
chr1	134629755	1		572		13	forward	ENSMUST00000047714	Kdm5b	chr1:134560171-134632877:1	lysine (K)-specific demethylase 5B [Source:MGI Symbol;Acc:MGI:1922855]	55.29	57.91	51.96	61.21	27:intron_25-26
chr19	40233489	-1		61		13	forward	ENSMUST00000068439	Pdlim1	chr19:40222241-40271616:-1	PDZ and LIM domain 1 (elfin) [Source:MGI Symbol;Acc:MGI:1860611]	43.53	47.53	70.15	29	7:intron_4-5
chr5	100441970	-1		8		13	forward	ENSMUST00000137750	Lin54	chr5:100441928-100498591:-1	lin-54 homolog (C. elegans) [Source:MGI Symbol;Acc:MGI:2140902]	9.98	8.01	5.75	7.01	3UTR
chr5	100441970	-1		8		13	forward	ENSMUST00000149714	Lin54	chr5:100441918-100500592:-1	lin-54 homolog (C. elegans) [Source:MGI Symbol;Acc:MGI:2140902]	9.98	8.01	5.75	7.01	3UTR
chr9	118540014	1		7		13	forward	ENSMUST00000084820	Golga4	chr9:118506318-118582522:1	golgi autoantigen, golgin subfamily a, 4 [Source:MGI Symbol;Acc:MGI:1859646]	11.57	14.86	8.18	7.43	24:intron_11-12
chr1	153483560	-1				13	forward	ENSMUST00000042141	Dhx9	chr1:153455758-153487660:-1	DEAH (Asp-Glu-Ala-His) box polypeptide 9 [Source:MGI Symbol;Acc:MGI:108177]	125.12	180.83	134.64	204.25	28:intron_2-3
chr9	44745299	-1				13	forward	ENSMUST00000034607	Arcn1	chr9:44741564-44767845:-1	archain 1 [Source:MGI Symbol;Acc:MGI:2387591]	33.82	34.61	32.73	38.41	10:intron_9-10
chr7	133106183	-1				13	forward	ENSMUST00000171727	Ctbp2	chr7:133014731-133112699:-1	C-terminal binding protein 2 [Source:MGI Symbol;Acc:MGI:1201686]	41.66	64.77	54.37	64.94	4:intron_1-2
chr1	119046917	-1				13	forward	ENSMUST00000162552	Gli2	chr1:118848460-119053339:-1	GLI-Kruppel family member GLI2 [Source:MGI Symbol;Acc:MGI:95728]	9.22	8.36	5.93	2.81	7:intron_1-2
chr2	57309808	1				13	forward	ENSMUST00000169687	Gpd2	chr2:57237678-57370719:1	glycerol phosphate dehydrogenase 2, mitochondrial [Source:MGI Symbol;Acc:MGI:99778]	10.9	28.47	15.01	46.01	17:intron_6-7
chr1	119046917	-1				13	forward	ENSMUST00000161056	Gli2	chr1:118848460-119053339:-1	GLI-Kruppel family member GLI2 [Source:MGI Symbol;Acc:MGI:95728]	9.22	8.36	5.93	2.81	8:intron_1-2
chr5	63958928	-1				13	forward	ENSMUST00000087327	Rell1	chr5:63909652-63968822:-1	RELT-like 1 [Source:MGI Symbol;Acc:MGI:2140767]	15.37	9.29	9.34	4.72	8:intron_1-2
chr4	118063782	-1				13	forward	ENSMUST00000030263	St3gal3	chr4:117932154-118134890:-1	ST3 beta-galactoside alpha-2,3-sialyltransferase 3 [Source:MGI Symbol;Acc:MGI:1316659]	15.41	29.51	20.15	20.28	12:intron_2-3
chr12	8752378	1				13	forward	ENSMUST00000165293	Pum2	chr12:8674275-8752557:1	pumilio 2 (Drosophila) [Source:MGI Symbol;Acc:MGI:1931751]	39.52	45.54	35.35	48.95	3UTR
chr12	8752378	1				13	forward	ENSMUST00000111122	Pum2	chr12:8674224-8752561:1	pumilio 2 (Drosophila) [Source:MGI Symbol;Acc:MGI:1931751]	39.52	45.54	35.35	48.95	3UTR
chr7	133106183	-1				13	forward	ENSMUST00000165534	Ctbp2	chr7:133014467-133123348:-1	C-terminal binding protein 2 [Source:MGI Symbol;Acc:MGI:1201686]	41.66	64.77	54.37	64.94	5:intron_1-2|5UTR
chr12	8752378	1				13	forward	ENSMUST00000178015	Pum2	chr12:8674134-8752581:1	pumilio 2 (Drosophila) [Source:MGI Symbol;Acc:MGI:1931751]	39.52	45.54	35.35	48.95	3UTR
chr6	39419002	-1				13	forward	ENSMUST00000114822	Mkrn1	chr6:39405539-39420298:-1	makorin, ring finger protein, 1 [Source:MGI Symbol;Acc:MGI:1859353]	153.01	306.89	376.26	307.81	3:intron_1-2
chrX	151921366	-1				13	reverse	ENSMUST00000026292	Huwe1	chrX:151803327-151935417:1	HECT, UBA and WWE domain containing 1 [Source:MGI Symbol;Acc:MGI:1926884]	16.68	22.46	17.08	29.1	83:exon_69
chr1	119046917	-1				13	forward	ENSMUST00000062483	Gli2	chr1:118834132-119053619:-1	GLI-Kruppel family member GLI2 [Source:MGI Symbol;Acc:MGI:95728]	9.22	8.36	5.93	2.81	14:intron_1-2|5UTR
chr5	122456368	-1				13	forward	ENSMUST00000177974	Atp2a2	chr5:122453514-122502225:-1	ATPase, Ca++ transporting, cardiac muscle, slow twitch 2 [Source:MGI Symbol;Acc:MGI:88110]	33.03	43.89	26.35	56.3	21:intron_20-21
chr17	84359527	-1				13	forward	ENSMUST00000047524	Thada	chr17:84190056-84466196:-1	thyroid adenoma associated [Source:MGI Symbol;Acc:MGI:3039623]	5.78	6.89	6.46	9.29	38:intron_26-27
chr18	32838050	1				13	forward	ENSMUST00000166214	Wdr36	chr18:32837225-32866350:1	WD repeat domain 36 [Source:MGI Symbol;Acc:MGI:1917819]	19.78	35.69	19.9	47.23	24:intron_1-2
chr7	12808566	1				13	reverse	ENSMUST00000072222	Zfp329	chr7:12804982-12818858:-1	zinc finger protein 329 [Source:MGI Symbol;Acc:MGI:1921283]	5.44	5.34	3.6	5.47	3UTR
chr5	122456368	-1				13	forward	ENSMUST00000031423	Atp2a2	chr5:122456335-122502225:-1	ATPase, Ca++ transporting, cardiac muscle, slow twitch 2 [Source:MGI Symbol;Acc:MGI:88110]	33.03	43.89	26.35	56.3	3UTR
chr14	26520963	-1				13	forward	ENSMUST00000112330	Slmap	chr14:26413400-26533618:-1	sarcolemma associated protein [Source:MGI Symbol;Acc:MGI:1933549]	23.77	18.9	15.89	18.44	20:intron_1-2
chr12	8752378	1				13	forward	ENSMUST00000168361	Pum2	chr12:8674681-8752581:1	pumilio 2 (Drosophila) [Source:MGI Symbol;Acc:MGI:1931751]	39.52	45.54	35.35	48.95	3UTR
chr5	52151132	-1				13	forward	ENSMUST00000031061	Dhx15	chr5:52150209-52190519:-1	DEAH (Asp-Glu-Ala-His) box polypeptide 15 [Source:MGI Symbol;Acc:MGI:1099786]	62.1	86.84	50.46	117.47	14:intron_13-14
chr19	4787373	-1				13	forward	ENSMUST00000180248	Rbm4	chr19:4784293-4793901:-1	RNA binding motif protein 4 [Source:MGI Symbol;Acc:MGI:1100865]	13.04	11.84	14.42	12.95	4:exon_3
chr4	139249992	1				13	forward	ENSMUST00000042675	Capzb	chr4:139233383-139291783:1	capping protein (actin filament) muscle Z-line, beta [Source:MGI Symbol;Acc:MGI:104652]	221.43	181.51	209.66	144.09	9:intron_2-3
chr18	75019364	1				13	forward	ENSMUST00000039608	Dym	chr18:75018772-75286966:1	dymeclin [Source:MGI Symbol;Acc:MGI:1918480]	25.5	15.74	18.29	13.82	17:intron_1-2|5UTR
chr7	133106183	-1				13	forward	ENSMUST00000166439	Ctbp2	chr7:132987584-133123166:-1	C-terminal binding protein 2 [Source:MGI Symbol;Acc:MGI:1201686]	41.66	64.77	54.37	64.94	10:intron_1-2|5UTR
chr4	139249992	1				13	forward	ENSMUST00000102507	Capzb	chr4:139192924-139291758:1	capping protein (actin filament) muscle Z-line, beta [Source:MGI Symbol;Acc:MGI:104652]	221.43	181.51	209.66	144.09	10:intron_2-3
chr7	133106183	-1				13	forward	ENSMUST00000164896	Ctbp2	chr7:133014854-133123770:-1	C-terminal binding protein 2 [Source:MGI Symbol;Acc:MGI:1201686]	41.66	64.77	54.37	64.94	5:intron_2-3
chr5	63958928	-1				13	forward	ENSMUST00000154169	Rell1	chr5:63908896-63968905:-1	RELT-like 1 [Source:MGI Symbol;Acc:MGI:2140767]	15.37	9.29	9.34	4.72	7:intron_1-2
chr2	57309808	1				13	forward	ENSMUST00000112618	Gpd2	chr2:57238297-57370719:1	glycerol phosphate dehydrogenase 2, mitochondrial [Source:MGI Symbol;Acc:MGI:99778]	10.9	28.47	15.01	46.01	18:intron_6-7
chr14	26520963	-1				13	forward	ENSMUST00000090359	Slmap	chr14:26413400-26533618:-1	sarcolemma associated protein [Source:MGI Symbol;Acc:MGI:1933549]	23.77	18.9	15.89	18.44	22:intron_1-2
chr19	4787373	-1				13	forward	ENSMUST00000178615	Rbm4	chr19:4785153-4793851:-1	RNA binding motif protein 4 [Source:MGI Symbol;Acc:MGI:1100865]	13.04	11.84	14.42	12.95	3:intron_2-3
chr7	133106183	-1				13	forward	ENSMUST00000033269	Ctbp2	chr7:132987621-133123367:-1	C-terminal binding protein 2 [Source:MGI Symbol;Acc:MGI:1201686]	41.66	64.77	54.37	64.94	11:intron_1-2|5UTR
chr7	12808566	1				13	reverse	ENSMUST00000129647	Zfp329	chr7:12806073-12808075:-1	zinc finger protein 329 [Source:MGI Symbol;Acc:MGI:1921283]	5.44	5.34	3.6	5.47	upstream:-491
chr4	139249992	1				13	forward	ENSMUST00000030518	Capzb	chr4:139193996-139291440:1	capping protein (actin filament) muscle Z-line, beta [Source:MGI Symbol;Acc:MGI:104652]	221.43	181.51	209.66	144.09	9:intron_2-3
chr7	133106183	-1				13	forward	ENSMUST00000124096	Fgfr2	chr7:130162451-133123350:-1	fibroblast growth factor receptor 2 [Source:MGI Symbol;Acc:MGI:95523]	3.86	6.68	7.21	6.5	5UTR|7:intron_1-2
chr8	126590390	-1				13	forward	ENSMUST00000054960	Irf2bp2	chr8:126588296-126593436:-1	interferon regulatory factor 2 binding protein 2 [Source:MGI Symbol;Acc:MGI:2443921]	14.27	13.59	9.85	7.25	3UTR
chr19	4787373	-1				13	forward	ENSMUST00000164209	Rbm4	chr19:4785275-4793900:-1	RNA binding motif protein 4 [Source:MGI Symbol;Acc:MGI:1100865]	13.04	11.84	14.42	12.95	3:intron_2-3
chr4	139249992	1				13	forward	ENSMUST00000102508	Capzb	chr4:139192899-139291818:1	capping protein (actin filament) muscle Z-line, beta [Source:MGI Symbol;Acc:MGI:104652]	221.43	181.51	209.66	144.09	9:intron_2-3
chr3	97159729	1				13	forward	ENSMUST00000090759	Acp6	chr3:97158777-97176574:1	acid phosphatase 6, lysophosphatidic [Source:MGI Symbol;Acc:MGI:1931010]	133.66	121.72	126.71	64.75	10:intron_1-2
chr14	26520963	-1				13	forward	ENSMUST00000139075	Slmap	chr14:26414296-26534895:-1	sarcolemma associated protein [Source:MGI Symbol;Acc:MGI:1933549]	23.77	18.9	15.89	18.44	23:intron_1-2
chr4	118063782	-1				13	forward	ENSMUST00000106410	St3gal3	chr4:117932158-118134914:-1	ST3 beta-galactoside alpha-2,3-sialyltransferase 3 [Source:MGI Symbol;Acc:MGI:1316659]	15.41	29.51	20.15	20.28	12:intron_2-3
chr1	119046917	-1				13	forward	ENSMUST00000159839	Gli2	chr1:118848460-119053339:-1	GLI-Kruppel family member GLI2 [Source:MGI Symbol;Acc:MGI:95728]	9.22	8.36	5.93	2.81	7:intron_1-2
chr6	39419002	-1				13	forward	ENSMUST00000051671	Mkrn1	chr6:39400760-39420358:-1	makorin, ring finger protein, 1 [Source:MGI Symbol;Acc:MGI:1859353]	153.01	306.89	376.26	307.81	5:intron_1-2
chr2	57309808	1				13	forward	ENSMUST00000028167	Gpd2	chr2:57238382-57370719:1	glycerol phosphate dehydrogenase 2, mitochondrial [Source:MGI Symbol;Acc:MGI:99778]	10.9	28.47	15.01	46.01	17:intron_6-7
chr6	39419002	-1				13	forward	ENSMUST00000031985	Mkrn1	chr6:39397804-39420462:-1	makorin, ring finger protein, 1 [Source:MGI Symbol;Acc:MGI:1859353]	153.01	306.89	376.26	307.81	8:intron_1-2
chr8	111805809	-1				13	forward	ENSMUST00000034432	Cfdp1	chr8:111768473-111854310:-1	craniofacial development protein 1 [Source:MGI Symbol;Acc:MGI:1344403]	191.96	182.83	229.85	164.56	7:intron_5-6
chr14	26520963	-1				13	forward	ENSMUST00000102956	Slmap	chr14:26413168-26534931:-1	sarcolemma associated protein [Source:MGI Symbol;Acc:MGI:1933549]	23.77	18.9	15.89	18.44	24:intron_2-3
chr2	170148037	-1				13	forward	ENSMUST00000149318	Zfp217	chr2:170120719-170148103:-1	zinc finger protein 217 [Source:MGI Symbol;Acc:MGI:2685408]	10.33	16.7	12.11	18.34	3:exon_1
chr7	133106183	-1				13	forward	ENSMUST00000166400	Ctbp2	chr7:133014467-133123472:-1	C-terminal binding protein 2 [Source:MGI Symbol;Acc:MGI:1201686]	41.66	64.77	54.37	64.94	4:intron_1-2
chr14	26520963	-1				13	forward	ENSMUST00000038522	Slmap	chr14:26413175-26533740:-1	sarcolemma associated protein [Source:MGI Symbol;Acc:MGI:1933549]	23.77	18.9	15.89	18.44	23:intron_1-2
chr18	32838050	1				13	forward	ENSMUST00000053663	Wdr36	chr18:32837225-32866420:1	WD repeat domain 36 [Source:MGI Symbol;Acc:MGI:1917819]	19.78	35.69	19.9	47.23	23:intron_1-2
chr6	39419002	-1				13	forward	ENSMUST00000114823	Mkrn1	chr6:39397804-39419776:-1	makorin, ring finger protein, 1 [Source:MGI Symbol;Acc:MGI:1859353]	153.01	306.89	376.26	307.81	5UTR|8:intron_1-2
chr1	119046917	-1				13	forward	ENSMUST00000160991	Gli2	chr1:118848460-119053339:-1	GLI-Kruppel family member GLI2 [Source:MGI Symbol;Acc:MGI:95728]	9.22	8.36	5.93	2.81	8:intron_1-2
chr19	56809392	-1				13	forward	ENSMUST00000118592	A630007B06Rik	chr19:56787481-56822190:-1	RIKEN cDNA A630007B06 gene [Source:MGI Symbol;Acc:MGI:2445022]	1.83	5.13	1.84	7.72	16:intron_3-4
chr4	118063782	-1				13	forward	ENSMUST00000097912	St3gal3	chr4:117932160-118134882:-1	ST3 beta-galactoside alpha-2,3-sialyltransferase 3 [Source:MGI Symbol;Acc:MGI:1316659]	15.41	29.51	20.15	20.28	11:intron_2-3
chr4	137617419	1			1	12	forward	ENSMUST00000105840	Usp48	chr4:137594140-137658531:1	ubiquitin specific peptidase 48 [Source:MGI Symbol;Acc:MGI:2158502]	58.39	49.54	43.17	26.84	27:intron_11-12
chr4	137617419	1			1	12	forward	ENSMUST00000055131	Usp48	chr4:137594207-137658531:1	ubiquitin specific peptidase 48 [Source:MGI Symbol;Acc:MGI:2158502]	58.39	49.54	43.17	26.84	28:intron_11-12
chr10	68181242	-1		703		12	forward	ENSMUST00000020106	Arid5b	chr10:68095593-68278726:-1	AT rich interactive domain 5B (MRF1-like) [Source:MGI Symbol;Acc:MGI:2175912]	4.72	9.19	3.06	5.54	10:intron_4-5
chr19	46463569	1		147		12	forward	ENSMUST00000118440	Sufu	chr19:46397026-46476936:1	suppressor of fused homolog (Drosophila) [Source:MGI Symbol;Acc:MGI:1345643]	2.17	5.11	2.3	6.46	10:intron_8-9
chr19	46463569	1		147		12	forward	ENSMUST00000039922	Sufu	chr19:46396896-46488804:1	suppressor of fused homolog (Drosophila) [Source:MGI Symbol;Acc:MGI:1345643]	2.17	5.11	2.3	6.46	12:intron_8-9
chr19	46463569	1		147		12	forward	ENSMUST00000111867	Sufu	chr19:46396918-46486048:1	suppressor of fused homolog (Drosophila) [Source:MGI Symbol;Acc:MGI:1345643]	2.17	5.11	2.3	6.46	12:intron_8-9
chr11	89009767	1		7		12	forward	ENSMUST00000000284	Trim25	chr11:88999376-89020293:1	tripartite motif-containing 25 [Source:MGI Symbol;Acc:MGI:102749]	21.84	25.83	17.29	11.38	8:intron_3-4
chr11	89009767	1		7		12	forward	ENSMUST00000107896	Trim25	chr11:88999376-89020293:1	tripartite motif-containing 25 [Source:MGI Symbol;Acc:MGI:102749]	21.84	25.83	17.29	11.38	9:intron_3-4
chr11	89009767	1		7		12	forward	ENSMUST00000100627	Trim25	chr11:88999376-89013702:1	tripartite motif-containing 25 [Source:MGI Symbol;Acc:MGI:102749]	21.84	25.83	17.29	11.38	5:intron_3-4
chr16	17244738	1		5		12	forward	ENSMUST00000090190	Hic2	chr16:17233572-17263430:1	hypermethylated in cancer 2 [Source:MGI Symbol;Acc:MGI:1929869]	12.9	18.01	13.39	13.52	3:intron_1-2|5UTR
chr16	17244738	1		5		12	forward	ENSMUST00000115698	Hic2	chr16:17233664-17261595:1	hypermethylated in cancer 2 [Source:MGI Symbol;Acc:MGI:1929869]	12.9	18.01	13.39	13.52	4:intron_1-2
chr14	57848729	-1		1		12	forward	ENSMUST00000089473	Zdhhc20	chr14:57832702-57890262:-1	zinc finger, DHHC domain containing 20 [Source:MGI Symbol;Acc:MGI:1923215]	16.53	12.87	12.33	13	13:intron_7-8
chr10	62596205	-1				12	forward	ENSMUST00000045866	Ddx21	chr10:62580248-62602298:-1	DEAD (Asp-Glu-Ala-Asp) box polypeptide 21 [Source:MGI Symbol;Acc:MGI:1860494]	89.88	110.59	98.4	147.33	15:intron_2-3
chr4	8795601	1				12	forward	ENSMUST00000170391	Chd7	chr4:8751438-8867224:1	chromodomain helicase DNA binding protein 7 [Source:MGI Symbol;Acc:MGI:2444748]	1.81	6.17	4	7.93	5:intron_2-3
chr4	8795601	1				12	forward	ENSMUST00000039267	Chd7	chr4:8690921-8866810:1	chromodomain helicase DNA binding protein 7 [Source:MGI Symbol;Acc:MGI:2444748]	1.81	6.17	4	7.93	38:intron_3-4
chr4	8795601	1				12	forward	ENSMUST00000051558	Chd7	chr4:8691365-8867659:1	chromodomain helicase DNA binding protein 7 [Source:MGI Symbol;Acc:MGI:2444748]	1.81	6.17	4	7.93	38:intron_3-4
chr11	6400076	1				12	forward	ENSMUST00000109787	Zmiz2	chr11:6389074-6406158:1	zinc finger, MIZ-type containing 2 [Source:MGI Symbol;Acc:MGI:106374]	14.27	23.09	19.21	23.95	20:intron_12-13
chr11	6400076	1				12	forward	ENSMUST00000102914	Zmiz2	chr11:6395188-6406074:1	zinc finger, MIZ-type containing 2 [Source:MGI Symbol;Acc:MGI:106374]	14.27	23.09	19.21	23.95	19:intron_11-12
chr11	6400076	1				12	forward	ENSMUST00000012612	Zmiz2	chr11:6389364-6406158:1	zinc finger, MIZ-type containing 2 [Source:MGI Symbol;Acc:MGI:106374]	14.27	23.09	19.21	23.95	20:intron_12-13
chr11	6400076	1				12	forward	ENSMUST00000109785	Zmiz2	chr11:6395605-6405930:1	zinc finger, MIZ-type containing 2 [Source:MGI Symbol;Acc:MGI:106374]	14.27	23.09	19.21	23.95	17:intron_9-10
chr11	6400076	1				12	forward	ENSMUST00000109786	Zmiz2	chr11:6389471-6406158:1	zinc finger, MIZ-type containing 2 [Source:MGI Symbol;Acc:MGI:106374]	14.27	23.09	19.21	23.95	21:intron_13-14
chr2	20646922	1				12	forward	ENSMUST00000114627	Etl4	chr2:20289913-20810535:1	enhancer trap locus 4 [Source:MGI Symbol;Acc:MGI:95454]	20.35	23.15	20.65	21.42	22:intron_3-4
chr2	105689970	1				12	forward	ENSMUST00000111082	Pax6	chr2:105676129-105697361:1	paired box gene 6 [Source:MGI Symbol;Acc:MGI:97490]	4.74	16.84	16.7	8.28	12:intron_6-7
chr2	20646922	1				12	forward	ENSMUST00000114614	Etl4	chr2:20510047-20810524:1	enhancer trap locus 4 [Source:MGI Symbol;Acc:MGI:95454]	20.35	23.15	20.65	21.42	19:intron_3-4
chr17	37047791	1				12	forward	ENSMUST00000172789	Gabbr1	chr17:37046568-37049467:1	gamma-aminobutyric acid (GABA) B receptor, 1 [Source:MGI Symbol;Acc:MGI:1860139]	15.05	21	15.11	12.62	3:intron_2-3
chr4	46452899	1				12	forward	ENSMUST00000102926	Anp32b	chr4:46450902-46472657:1	acidic (leucine-rich) nuclear phosphoprotein 32 family, member B [Source:MGI Symbol;Acc:MGI:1914878]	220.26	314.38	314.47	283.53	7:intron_1-2
chr11	107646306	1				12	forward	ENSMUST00000075012	Helz	chr11:107547960-107686943:1	helicase with zinc finger domain [Source:MGI Symbol;Acc:MGI:1925705]	12.03	16.46	11.75	16.56	32:intron_21-22
chrX	136733696	1				12	reverse	ENSMUST00000080411	Morf4l2	chrX:136732953-136741352:-1	mortality factor 4 like 2 [Source:MGI Symbol;Acc:MGI:1927167]	102.27	96.58	102.76	98.91	4:exon_4
chrX	136733696	1				12	reverse	ENSMUST00000166930	Morf4l2	chrX:136732953-136741155:-1	mortality factor 4 like 2 [Source:MGI Symbol;Acc:MGI:1927167]	102.27	96.58	102.76	98.91	4:exon_4
chr9	47824735	1				12	forward	ENSMUST00000152459	Cadm1	chr9:47530211-47850587:1	cell adhesion molecule 1 [Source:MGI Symbol;Acc:MGI:1889272]	31.63	28.29	24.96	21.4	12:intron_8-9
chr2	105689970	1				12	forward	ENSMUST00000111086	Pax6	chr2:105668896-105703160:1	paired box gene 6 [Source:MGI Symbol;Acc:MGI:97490]	4.74	16.84	16.7	8.28	13:intron_7-8
chrX	136733696	1				12	reverse	ENSMUST00000166478	Morf4l2	chrX:136732953-136743686:-1	mortality factor 4 like 2 [Source:MGI Symbol;Acc:MGI:1927167]	102.27	96.58	102.76	98.91	3:exon_3
chr2	121895205	1				12	forward	ENSMUST00000078752	Casc4	chr2:121866970-121936220:1	cancer susceptibility candidate 4 [Source:MGI Symbol;Acc:MGI:2443129]	17.69	15.24	13.39	17.88	10:intron_1-2
chr2	121895205	1				12	forward	ENSMUST00000089915	Casc4	chr2:121867130-121935907:1	cancer susceptibility candidate 4 [Source:MGI Symbol;Acc:MGI:2443129]	17.69	15.24	13.39	17.88	8:intron_1-2
chr7	123126569	1				12	forward	ENSMUST00000094053	Tnrc6a	chr7:123123885-123195288:1	trinucleotide repeat containing 6a [Source:MGI Symbol;Acc:MGI:2385292]	16.25	17.79	15.21	23.16	24:intron_2-3
chr2	105689970	1				12	forward	ENSMUST00000111087	Pax6	chr2:105668896-105697364:1	paired box gene 6 [Source:MGI Symbol;Acc:MGI:97490]	4.74	16.84	16.7	8.28	12:intron_6-7
chr14	54568233	-1				12	forward	ENSMUST00000054487	Jub	chr14:54567469-54577661:-1	ajuba [Source:MGI Symbol;Acc:MGI:1341886]	21.46	49.97	48.56	41.96	3UTR
chr9	120960110	1				12	forward	ENSMUST00000178812	Ctnnb1	chr9:120933578-120960506:1	catenin (cadherin associated protein), beta 1 [Source:MGI Symbol;Acc:MGI:88276]	274.19	351.17	339.21	353.15	3UTR
chr18	75388358	1				12	forward	ENSMUST00000026999	Smad7	chr18:75367529-75395935:1	MAD homolog 7 (Drosophila) [Source:MGI Symbol;Acc:MGI:1100518]	16.05	9.18	5.76	2.73	4:intron_3-4
chr6	88514436	1				12	reverse	ENSMUST00000032168	Sec61a1	chr6:88503601-88518905:-1	Sec61 alpha 1 subunit (S. cerevisiae) [Source:MGI Symbol;Acc:MGI:1858417]	67.02	71	69.45	73.86	12:exon_5
chrX	136733696	1				12	reverse	ENSMUST00000169418	Morf4l2	chrX:136732953-136741352:-1	mortality factor 4 like 2 [Source:MGI Symbol;Acc:MGI:1927167]	102.27	96.58	102.76	98.91	3:exon_3
chr11	107646306	1				12	forward	ENSMUST00000100305	Helz	chr11:107547956-107672287:1	helicase with zinc finger domain [Source:MGI Symbol;Acc:MGI:1925705]	12.03	16.46	11.75	16.56	30:intron_22-23
chr10	128418366	1				12	forward	ENSMUST00000096386	Rnf41	chr10:128411616-128441438:1	ring finger protein 41 [Source:MGI Symbol;Acc:MGI:1914838]	4.76	8.23	5.99	9.43	5UTR|7:intron_2-3
chr2	20646922	1				12	forward	ENSMUST00000114604	Etl4	chr2:20519791-20809885:1	enhancer trap locus 4 [Source:MGI Symbol;Acc:MGI:95454]	20.35	23.15	20.65	21.42	18:intron_2-3
chr2	105689970	1				12	forward	ENSMUST00000090391	Pax6	chr2:105676128-105697069:1	paired box gene 6 [Source:MGI Symbol;Acc:MGI:97490]	4.74	16.84	16.7	8.28	13:intron_7-8
chr2	105689970	1				12	forward	ENSMUST00000167211	Pax6	chr2:105675513-105697361:1	paired box gene 6 [Source:MGI Symbol;Acc:MGI:97490]	4.74	16.84	16.7	8.28	14:intron_8-9
chr2	20646922	1				12	forward	ENSMUST00000114610	Etl4	chr2:19909780-20744816:1	enhancer trap locus 4 [Source:MGI Symbol;Acc:MGI:95454]	20.35	23.15	20.65	21.42	8:intron_4-5
chr18	37932616	-1				12	forward	ENSMUST00000080033	Diap1	chr18:37844824-37935411:-1	diaphanous homolog 1 (Drosophila) [Source:MGI Symbol;Acc:MGI:1194490]	10.22	25.09	12.2	18.5	26:intron_1-2
chr9	47824735	1				12	forward	ENSMUST00000143026	Cadm1	chr9:47530244-47857637:1	cell adhesion molecule 1 [Source:MGI Symbol;Acc:MGI:1889272]	31.63	28.29	24.96	21.4	9:intron_7-8
chr10	95220231	-1				12	forward	ENSMUST00000053594	Cradd	chr10:95174746-95324097:-1	CASP2 and RIPK1 domain containing adaptor with death domain [Source:MGI Symbol;Acc:MGI:1336168]	10.69	14.81	15.71	9.05	3:intron_2-3
chr2	168760501	-1				12	forward	ENSMUST00000029061	Sall4	chr2:168748332-168767201:-1	sal-like 4 (Drosophila) [Source:MGI Symbol;Acc:MGI:2139360]	54.78	66.98	67.08	51.61	4:intron_1-2
chr2	168760501	-1				12	forward	ENSMUST00000103074	Sall4	chr2:168748332-168767201:-1	sal-like 4 (Drosophila) [Source:MGI Symbol;Acc:MGI:2139360]	54.78	66.98	67.08	51.61	4:intron_1-2
chr2	105689970	1				12	forward	ENSMUST00000111088	Pax6	chr2:105671860-105697242:1	paired box gene 6 [Source:MGI Symbol;Acc:MGI:97490]	4.74	16.84	16.7	8.28	8:intron_3-4
chr2	121895205	1				12	forward	ENSMUST00000089912	Casc4	chr2:121867130-121935866:1	cancer susceptibility candidate 4 [Source:MGI Symbol;Acc:MGI:2443129]	17.69	15.24	13.39	17.88	9:intron_1-2
chr2	105689970	1				12	forward	ENSMUST00000146803	Pax6	chr2:105685322-105698410:1	paired box gene 6 [Source:MGI Symbol;Acc:MGI:97490]	4.74	16.84	16.7	8.28	8:intron_2-3
chr2	105689970	1				12	forward	ENSMUST00000111083	Pax6	chr2:105675946-105697077:1	paired box gene 6 [Source:MGI Symbol;Acc:MGI:97490]	4.74	16.84	16.7	8.28	12:intron_6-7
chr17	37047791	1				12	forward	ENSMUST00000173823	Gabbr1	chr17:37046020-37074290:1	gamma-aminobutyric acid (GABA) B receptor, 1 [Source:MGI Symbol;Acc:MGI:1860139]	15.05	21	15.11	12.62	21:intron_3-4
chr9	120960110	1				12	forward	ENSMUST00000154356	Ctnnb1	chr9:120933475-120960506:1	catenin (cadherin associated protein), beta 1 [Source:MGI Symbol;Acc:MGI:88276]	274.19	351.17	339.21	353.15	3UTR
chrX	136733696	1				12	reverse	ENSMUST00000033797	Morf4l2	chrX:136732942-136741661:-1	mortality factor 4 like 2 [Source:MGI Symbol;Acc:MGI:1927167]	102.27	96.58	102.76	98.91	4:exon_4
chr18	75388358	1				12	forward	ENSMUST00000168918	Smad7	chr18:75368883-75395479:1	MAD homolog 7 (Drosophila) [Source:MGI Symbol;Acc:MGI:1100518]	16.05	9.18	5.76	2.73	5:intron_3-4
chr10	128418366	1				12	forward	ENSMUST00000171342	Rnf41	chr10:128411616-128441438:1	ring finger protein 41 [Source:MGI Symbol;Acc:MGI:1914838]	4.76	8.23	5.99	9.43	5UTR|8:intron_2-3
chr18	37932616	-1				12	forward	ENSMUST00000025337	Diap1	chr18:37843603-37935381:-1	diaphanous homolog 1 (Drosophila) [Source:MGI Symbol;Acc:MGI:1194490]	10.22	25.09	12.2	18.5	28:intron_1-2
chr11	107646306	1				12	forward	ENSMUST00000106746	Helz	chr11:107547968-107693826:1	helicase with zinc finger domain [Source:MGI Symbol;Acc:MGI:1925705]	12.03	16.46	11.75	16.56	33:intron_22-23
chr7	131657039	-1				12	forward	ENSMUST00000124096	Fgfr2	chr7:130162451-133123350:-1	fibroblast growth factor receptor 2 [Source:MGI Symbol;Acc:MGI:95523]	3.86	6.68	7.21	6.5	5UTR|7:intron_2-3
chr18	37932616	-1				12	forward	ENSMUST00000115631	Diap1	chr18:37843603-37935423:-1	diaphanous homolog 1 (Drosophila) [Source:MGI Symbol;Acc:MGI:1194490]	10.22	25.09	12.2	18.5	29:intron_1-2|5UTR
chr2	105689970	1				12	forward	ENSMUST00000173007	Pax6	chr2:105689455-105696476:1	paired box gene 6 [Source:MGI Symbol;Acc:MGI:97490]	4.74	16.84	16.7	8.28	5UTR
chr2	105689970	1				12	forward	ENSMUST00000155081	Pax6	chr2:105682637-105691694:1	paired box gene 6 [Source:MGI Symbol;Acc:MGI:97490]	4.74	16.84	16.7	8.28	5:intron_4-5
chr2	105689970	1				12	forward	ENSMUST00000123063	Pax6	chr2:105668920-105696462:1	paired box gene 6 [Source:MGI Symbol;Acc:MGI:97490]	4.74	16.84	16.7	8.28	5UTR|7:intron_1-2
chr2	105689970	1				12	forward	ENSMUST00000090397	Pax6	chr2:105675191-105697242:1	paired box gene 6 [Source:MGI Symbol;Acc:MGI:97490]	4.74	16.84	16.7	8.28	12:intron_6-7
chr2	105689970	1				12	forward	ENSMUST00000111084	Pax6	chr2:105675527-105696356:1	paired box gene 6 [Source:MGI Symbol;Acc:MGI:97490]	4.74	16.84	16.7	8.28	13:intron_7-8
chr4	150240407	1				12	forward	ENSMUST00000080926	Eno1	chr4:150236952-150248879:1	enolase 1, alpha non-neuron [Source:MGI Symbol;Acc:MGI:95393]	87.43	57.7	98.54	56.35	12:intron_2-3
chr2	20646922	1				12	forward	ENSMUST00000066509	Etl4	chr2:20519828-20810536:1	enhancer trap locus 4 [Source:MGI Symbol;Acc:MGI:95454]	20.35	23.15	20.65	21.42	21:intron_2-3
chr3	83964507	-1				12	forward	ENSMUST00000052342	D930015E06Rik	chr3:83898287-84040161:-1	RIKEN cDNA D930015E06 gene [Source:MGI Symbol;Acc:MGI:2443399]	6.04	10.31	9.62	11.98	35:intron_4-5
chr9	120960110	1				12	forward	ENSMUST00000007130	Ctnnb1	chr9:120933400-120960507:1	catenin (cadherin associated protein), beta 1 [Source:MGI Symbol;Acc:MGI:88276]	274.19	351.17	339.21	353.15	3UTR
chr9	47824735	1				12	forward	ENSMUST00000114548	Cadm1	chr9:47530173-47853385:1	cell adhesion molecule 1 [Source:MGI Symbol;Acc:MGI:1889272]	31.63	28.29	24.96	21.4	10:intron_7-8
chr9	47824735	1				12	forward	ENSMUST00000085909	Cadm1	chr9:47530257-47851029:1	cell adhesion molecule 1 [Source:MGI Symbol;Acc:MGI:1889272]	31.63	28.29	24.96	21.4	11:intron_8-9
chr2	20646922	1				12	forward	ENSMUST00000045555	Etl4	chr2:20510047-20810524:1	enhancer trap locus 4 [Source:MGI Symbol;Acc:MGI:95454]	20.35	23.15	20.65	21.42	19:intron_3-4
chr18	37932616	-1				12	forward	ENSMUST00000115634	Diap1	chr18:37843601-37935476:-1	diaphanous homolog 1 (Drosophila) [Source:MGI Symbol;Acc:MGI:1194490]	10.22	25.09	12.2	18.5	27:intron_1-2
chr17	37047791	1				12	forward	ENSMUST00000025338	Gabbr1	chr17:37045966-37075067:1	gamma-aminobutyric acid (GABA) B receptor, 1 [Source:MGI Symbol;Acc:MGI:1860139]	15.05	21	15.11	12.62	23:intron_3-4
chrX	136733696	1				12	reverse	ENSMUST00000164609	Morf4l2	chrX:136732953-136742918:-1	mortality factor 4 like 2 [Source:MGI Symbol;Acc:MGI:1927167]	102.27	96.58	102.76	98.91	4:exon_4
chr1	15828389	1				12	forward	ENSMUST00000027057	Terf1	chr1:15805658-15843428:1	telomeric repeat binding factor 1 [Source:MGI Symbol;Acc:MGI:109634]	162.14	144.65	132.89	112.79	10:intron_6-7
chr9	47824735	1				12	forward	ENSMUST00000114547	Cadm1	chr9:47530257-47853380:1	cell adhesion molecule 1 [Source:MGI Symbol;Acc:MGI:1889272]	31.63	28.29	24.96	21.4	10:intron_8-9
chrX	136733696	1				12	reverse	ENSMUST00000113097	Morf4l2	chrX:136732942-136743690:-1	mortality factor 4 like 2 [Source:MGI Symbol;Acc:MGI:1927167]	102.27	96.58	102.76	98.91	4:exon_4
chr2	105689970	1				12	forward	ENSMUST00000111085	Pax6	chr2:105675433-105697344:1	paired box gene 6 [Source:MGI Symbol;Acc:MGI:97490]	4.74	16.84	16.7	8.28	14:intron_8-9
chr2	121895205	1				12	forward	ENSMUST00000110586	Casc4	chr2:121866970-121936205:1	cancer susceptibility candidate 4 [Source:MGI Symbol;Acc:MGI:2443129]	17.69	15.24	13.39	17.88	9:intron_1-2
chr17	37047791	1				12	forward	ENSMUST00000174456	Gabbr1	chr17:37046028-37049467:1	gamma-aminobutyric acid (GABA) B receptor, 1 [Source:MGI Symbol;Acc:MGI:1860139]	15.05	21	15.11	12.62	4:intron_3-4
chr4	132754639	-1				12	forward	ENSMUST00000030709	Smpdl3b	chr4:132732966-132757252:-1	sphingomyelin phosphodiesterase, acid-like 3B [Source:MGI Symbol;Acc:MGI:1916022]	8.67	13.06	19.6	7.42	8:intron_1-2
chr7	98963134	-1			1	11	forward	ENSMUST00000037968	Uvrag	chr7:98886743-99141144:-1	UV radiation resistance associated gene [Source:MGI Symbol;Acc:MGI:1925860]	9.07	7.39	7.9	7.09	15:intron_12-13
chr6	65063024	1		251		11	forward	ENSMUST00000031984	Smarcad1	chr6:65042667-65116050:1	SWI/SNF-related, matrix-associated actin-dependent regulator of chromatin, subfamily a, containing DEAD/H box 1 [Source:MGI Symbol;Acc:MGI:95453]	50.34	69.91	59.26	58.58	24:intron_5-6
chrX	159537235	1		83		11	forward	ENSMUST00000112464	A830080D01Rik	chrX:159532668-159593081:1	RIKEN cDNA A830080D01 gene [Source:MGI Symbol;Acc:MGI:2685992]	33.1	26.21	20.52	16.62	12:intron_1-2
chrX	159537235	1		83		11	forward	ENSMUST00000057180	A830080D01Rik	chrX:159532719-159592394:1	RIKEN cDNA A830080D01 gene [Source:MGI Symbol;Acc:MGI:2685992]	33.1	26.21	20.52	16.62	11:intron_1-2
chr6	34155713	-1		56		11	forward	ENSMUST00000019143	Slc35b4	chr6:34153380-34177111:-1	solute carrier family 35, member B4 [Source:MGI Symbol;Acc:MGI:1931249]	11.49	11.3	12.18	12.64	3UTR
chr11	84427580	-1		37		11	forward	ENSMUST00000018841	Aatf	chr11:84422855-84513522:-1	apoptosis antagonizing transcription factor [Source:MGI Symbol;Acc:MGI:1929608]	28.39	28.19	30.57	28.13	13:intron_12-13
chr9	62060565	-1		24		11	forward	ENSMUST00000034785	Glce	chr9:62057248-62070606:-1	glucuronyl C5-epimerase [Source:MGI Symbol;Acc:MGI:2136405]	6.54	7.03	5.56	7.35	3:exon_3
chr1	36820496	-1		24		11	forward	ENSMUST00000027290	Tmem131	chr1:36792191-36939527:-1	transmembrane protein 131 [Source:MGI Symbol;Acc:MGI:1927110]	20.51	28.53	23.8	33.79	41:intron_19-20
chr11	98158243	-1		18		11	forward	ENSMUST00000018304	Med1	chr11:98154248-98192955:-1	mediator complex subunit 1 [Source:MGI Symbol;Acc:MGI:1100846]	7.52	11.44	7.46	13.24	17:exon_17
chr11	98158243	-1		18		11	forward	ENSMUST00000092735	Med1	chr11:98152154-98193260:-1	mediator complex subunit 1 [Source:MGI Symbol;Acc:MGI:1100846]	7.52	11.44	7.46	13.24	18:intron_17-18
chr11	98158243	-1		18		11	forward	ENSMUST00000107545	Med1	chr11:98152155-98193293:-1	mediator complex subunit 1 [Source:MGI Symbol;Acc:MGI:1100846]	7.52	11.44	7.46	13.24	17:exon_17
chr17	74774226	1		17		11	forward	ENSMUST00000024882	Ttc27	chr17:74717750-74863570:1	tetratricopeptide repeat domain 27 [Source:MGI Symbol;Acc:MGI:1921446]	29.95	28.02	31.84	28.73	20:intron_10-11
chr12	102698288	-1		5		11	forward	ENSMUST00000046518	Itpk1	chr12:102568582-102704929:-1	inositol 1,3,4-triphosphate 5/6 kinase [Source:MGI Symbol;Acc:MGI:2446159]	13.08	20.37	14.27	8.68	10:intron_1-2
chr11	95982593	-1		4		11	forward	ENSMUST00000013559	Igf2bp1	chr11:95957163-96005940:-1	insulin-like growth factor 2 mRNA binding protein 1 [Source:MGI Symbol;Acc:MGI:1890357]	70.46	85.8	72.41	101.29	15:intron_2-3
chr10	62296691	-1				11	forward	ENSMUST00000099691	Hk1	chr10:62268855-62340542:-1	hexokinase 1 [Source:MGI Symbol;Acc:MGI:96103]	13.5	12.93	10.61	7.58	18:exon_5
chr10	62296691	-1				11	forward	ENSMUST00000116238	Hk1	chr10:62269104-62379908:-1	hexokinase 1 [Source:MGI Symbol;Acc:MGI:96103]	13.5	12.93	10.61	7.58	22:exon_8
chr15	41676945	1				11	forward	ENSMUST00000110297	Oxr1	chr15:41447482-41861045:1	oxidation resistance 1 [Source:MGI Symbol;Acc:MGI:2179326]	18.16	18.64	18.06	15.36	17:intron_3-4
chr1	118947613	-1				11	forward	ENSMUST00000162552	Gli2	chr1:118848460-119053339:-1	GLI-Kruppel family member GLI2 [Source:MGI Symbol;Acc:MGI:95728]	9.22	8.36	5.93	2.81	7:intron_2-3
chr1	118947613	-1				11	forward	ENSMUST00000161056	Gli2	chr1:118848460-119053339:-1	GLI-Kruppel family member GLI2 [Source:MGI Symbol;Acc:MGI:95728]	9.22	8.36	5.93	2.81	8:intron_2-3
chr15	41676945	1				11	forward	ENSMUST00000179393	Oxr1	chr15:41449027-41861045:1	oxidation resistance 1 [Source:MGI Symbol;Acc:MGI:2179326]	18.16	18.64	18.06	15.36	16:intron_3-4
chr12	100704955	-1				11	forward	ENSMUST00000043599	Rps6ka5	chr12:100549778-100725028:-1	ribosomal protein S6 kinase, polypeptide 5 [Source:MGI Symbol;Acc:MGI:1920336]	2.07	5.6	4.44	6.23	18:intron_1-2
chr1	118947613	-1				11	forward	ENSMUST00000062483	Gli2	chr1:118834132-119053619:-1	GLI-Kruppel family member GLI2 [Source:MGI Symbol;Acc:MGI:95728]	9.22	8.36	5.93	2.81	14:intron_2-3
chr15	41676945	1				11	forward	ENSMUST00000090096	Oxr1	chr15:41447482-41861045:1	oxidation resistance 1 [Source:MGI Symbol;Acc:MGI:2179326]	18.16	18.64	18.06	15.36	16:intron_3-4|5UTR
chr7	63931092	-1				11	forward	ENSMUST00000063694	Klf13	chr7:63886351-63938915:-1	Kruppel-like factor 13 [Source:MGI Symbol;Acc:MGI:1354948]	8.44	11.98	10.74	14.34	2:intron_1-2
chr1	118947613	-1				11	forward	ENSMUST00000159839	Gli2	chr1:118848460-119053339:-1	GLI-Kruppel family member GLI2 [Source:MGI Symbol;Acc:MGI:95728]	9.22	8.36	5.93	2.81	7:intron_2-3
chr1	118947613	-1				11	forward	ENSMUST00000160991	Gli2	chr1:118848460-119053339:-1	GLI-Kruppel family member GLI2 [Source:MGI Symbol;Acc:MGI:95728]	9.22	8.36	5.93	2.81	8:intron_2-3
chr19	46504104	1				11	forward	ENSMUST00000026008	Trim8	chr19:46501648-46516444:1	tripartite motif-containing 8 [Source:MGI Symbol;Acc:MGI:1933302]	39.52	25.37	18.5	16.14	6:intron_1-2
chr15	43254553	-1				11	forward	ENSMUST00000022960	Eif3e	chr15:43250040-43282736:-1	eukaryotic translation initiation factor 3, subunit E [Source:MGI Symbol;Acc:MGI:99257]	181.35	133.29	141.34	155.25	13:intron_10-11
chr1	191352176	1				11	reverse	ENSMUST00000067976	Ppp2r5a	chr1:191351981-191397041:-1	protein phosphatase 2, regulatory subunit B (B56), alpha isoform [Source:MGI Symbol;Acc:MGI:2388479]	7.75	10.25	11.21	9.53	3UTR
chr8	126949044	-1				11	forward	ENSMUST00000045994	Rbm34	chr8:126947175-126971079:-1	RNA binding motif protein 34 [Source:MGI Symbol;Acc:MGI:1098653]	27.52	23.42	25.4	18.98	3UTR
chr15	98831846	-1				11	forward	ENSMUST00000168846	Prkag1	chr15:98812798-98831508:-1	protein kinase, AMP-activated, gamma 1 non-catalytic subunit [Source:MGI Symbol;Acc:MGI:108411]	30.43	24.25	27.48	21.73	upstream:-338
chr19	8707116	-1				11	forward	ENSMUST00000010239	Slc3a2	chr19:8706882-8713897:-1	solute carrier family 3 (activators of dibasic and neutral amino acid transport), member 2 [Source:MGI Symbol;Acc:MGI:96955]	80.47	106.07	127.16	94.94	3UTR
chr4	131883191	1				11	forward	ENSMUST00000053819	Srsf4	chr4:131873617-131901706:1	serine/arginine-rich splicing factor 4 [Source:MGI Symbol;Acc:MGI:1890577]	40.29	47.66	40.03	45.15	6:intron_1-2
chr4	85309172	1				11	forward	ENSMUST00000107184	Sh3gl2	chr4:85205535-85377691:1	SH3-domain GRB2-like 2 [Source:MGI Symbol;Acc:MGI:700009]	34.73	22.95	19.32	7.73	5:intron_1-2
chr5	130234986	1				11	forward	ENSMUST00000111298	0610007L01Rik	chr5:130222335-130243765:1	RIKEN cDNA 0610007L01 gene [Source:MGI Symbol;Acc:MGI:1918917]	27.68	27.56	28.41	25.58	7:intron_3-4
chr19	8707116	-1				11	forward	ENSMUST00000170157	Slc3a2	chr19:8706882-8723369:-1	solute carrier family 3 (activators of dibasic and neutral amino acid transport), member 2 [Source:MGI Symbol;Acc:MGI:96955]	80.47	106.07	127.16	94.94	3UTR
chr4	85309172	1				11	forward	ENSMUST00000030212	Sh3gl2	chr4:85205441-85389380:1	SH3-domain GRB2-like 2 [Source:MGI Symbol;Acc:MGI:700009]	34.73	22.95	19.32	7.73	9:intron_1-2
chr6	134730609	-1				11	forward	ENSMUST00000100857	Dusp16	chr6:134715473-134792625:-1	dual specificity phosphatase 16 [Source:MGI Symbol;Acc:MGI:1917936]	4.25	6.43	6.89	6.7	7:intron_4-5
chr12	99327616	-1				11	forward	ENSMUST00000085108	Foxn3	chr12:99195094-99450074:-1	forkhead box N3 [Source:MGI Symbol;Acc:MGI:1918625]	3.13	5.69	2.63	10.03	6:intron_3-4
chr19	7199392	-1				11	forward	ENSMUST00000025679	Otub1	chr19:7198202-7206316:-1	OTU domain, ubiquitin aldehyde binding 1 [Source:MGI Symbol;Acc:MGI:2147616]	67.1	61.14	68.09	53.62	7:exon_6
chr13	17790559	-1				11	forward	ENSMUST00000042365	Cdk13	chr13:17715962-17805097:-1	cyclin-dependent kinase 13 [Source:MGI Symbol;Acc:MGI:1916812]	12.15	13.41	10.15	12.74	14:intron_1-2
chr3	133527164	-1				11	forward	ENSMUST00000098603	Tet2	chr3:133463679-133544390:-1	tet methylcytosine dioxygenase 2 [Source:MGI Symbol;Acc:MGI:2443298]	8.32	11.68	6.63	4.78	11:intron_1-2|5UTR
chr3	133525339	-1				11	forward	ENSMUST00000098603	Tet2	chr3:133463679-133544390:-1	tet methylcytosine dioxygenase 2 [Source:MGI Symbol;Acc:MGI:2443298]	8.32	11.68	6.63	4.78	11:intron_1-2|5UTR
chr12	99327616	-1				11	forward	ENSMUST00000177451	Foxn3	chr12:99195094-99393072:-1	forkhead box N3 [Source:MGI Symbol;Acc:MGI:1918625]	3.13	5.69	2.63	10.03	6:intron_3-4
chr2	93728107	-1				11	forward	ENSMUST00000125407	Ext2	chr2:93696127-93822545:-1	exostoses (multiple) 2 [Source:MGI Symbol;Acc:MGI:108050]	11.9	8.78	8.85	7.28	15:intron_11-12
chr4	150348628	1				11	forward	ENSMUST00000105682	Rere	chr4:150281646-150621966:1	arginine glutamic acid dipeptide (RE) repeats [Source:MGI Symbol;Acc:MGI:2683486]	10.16	11.35	8.17	12.87	23:intron_1-2|5UTR
chr5	137752097	1				11	forward	ENSMUST00000100539	Tsc22d4	chr5:137745996-137761408:1	TSC22 domain family, member 4 [Source:MGI Symbol;Acc:MGI:1926079]	14.22	10.35	8.73	10.87	5:intron_3-4
chr5	33352890	1				11	forward	ENSMUST00000114449	Maea	chr5:33335572-33373294:1	macrophage erythroblast attacher [Source:MGI Symbol;Acc:MGI:1891748]	50.84	65.15	59.6	60.63	9:intron_1-2
chr5	137752097	1				11	forward	ENSMUST00000100540	Tsc22d4	chr5:137745730-137768450:1	TSC22 domain family, member 4 [Source:MGI Symbol;Acc:MGI:1926079]	14.22	10.35	8.73	10.87	6:intron_3-4
chr2	93728107	-1				11	forward	ENSMUST00000028623	Ext2	chr2:93695631-93822568:-1	exostoses (multiple) 2 [Source:MGI Symbol;Acc:MGI:108050]	11.9	8.78	8.85	7.28	14:intron_10-11
chr4	85309172	1				11	forward	ENSMUST00000107188	Sh3gl2	chr4:85205126-85399529:1	SH3-domain GRB2-like 2 [Source:MGI Symbol;Acc:MGI:700009]	34.73	22.95	19.32	7.73	12:intron_1-2
chr18	77713038	-1				11	forward	ENSMUST00000074653	8030462N17Rik	chr18:77633281-77714010:-1	RIKEN cDNA 8030462N17 gene [Source:MGI Symbol;Acc:MGI:2444951]	8.54	19.65	7.75	19.94	5:intron_1-2|5UTR
chr12	4986630	1				11	forward	ENSMUST00000045664	Atad2b	chr12:4917404-5044047:1	ATPase family, AAA domain containing 2B [Source:MGI Symbol;Acc:MGI:2444798]	14.65	8.6	6.25	7.3	31:intron_20-21
chr5	130234986	1				11	forward	ENSMUST00000065329	0610007L01Rik	chr5:130219744-130243765:1	RIKEN cDNA 0610007L01 gene [Source:MGI Symbol;Acc:MGI:1918917]	27.68	27.56	28.41	25.58	7:intron_3-4
chr6	51463665	-1				11	forward	ENSMUST00000114459	Hnrnpa2b1	chr6:51460434-51469894:-1	heterogeneous nuclear ribonucleoprotein A2/B1 [Source:MGI Symbol;Acc:MGI:104819]	444.41	416.74	424.89	427.64	11:intron_9-10
chr19	7199392	-1				11	forward	ENSMUST00000123594	Otub1	chr19:7198210-7206234:-1	OTU domain, ubiquitin aldehyde binding 1 [Source:MGI Symbol;Acc:MGI:2147616]	67.1	61.14	68.09	53.62	7:exon_6
chr5	140212567	-1				11	forward	ENSMUST00000110829	Mad1l1	chr5:140008689-140321550:-1	MAD1 mitotic arrest deficient 1-like 1 [Source:MGI Symbol;Acc:MGI:1341857]	14.61	18.58	15.72	13.8	17:intron_10-11
chr5	64807345	1				11	forward	ENSMUST00000165536	Klf3	chr5:64803523-64830129:1	Kruppel-like factor 3 (basic) [Source:MGI Symbol;Acc:MGI:1342773]	19.34	19.85	21.56	15.23	5UTR|6:intron_1-2
chr12	99327616	-1				11	forward	ENSMUST00000046859	Foxn3	chr12:99194980-99393797:-1	forkhead box N3 [Source:MGI Symbol;Acc:MGI:1918625]	3.13	5.69	2.63	10.03	6:intron_3-4
chr6	51463665	-1				11	forward	ENSMUST00000090002	Hnrnpa2b1	chr6:51461124-51469845:-1	heterogeneous nuclear ribonucleoprotein A2/B1 [Source:MGI Symbol;Acc:MGI:104819]	444.41	416.74	424.89	427.64	12:intron_9-10
chr5	140212567	-1				11	forward	ENSMUST00000031534	Mad1l1	chr5:140008689-140321552:-1	MAD1 mitotic arrest deficient 1-like 1 [Source:MGI Symbol;Acc:MGI:1341857]	14.61	18.58	15.72	13.8	18:intron_10-11
chr4	85309172	1				11	forward	ENSMUST00000107189	Sh3gl2	chr4:85205469-85639195:1	SH3-domain GRB2-like 2 [Source:MGI Symbol;Acc:MGI:700009]	34.73	22.95	19.32	7.73	8:intron_1-2
chr6	51463665	-1				11	forward	ENSMUST00000069949	Hnrnpa2b1	chr6:51460932-51469894:-1	heterogeneous nuclear ribonucleoprotein A2/B1 [Source:MGI Symbol;Acc:MGI:104819]	444.41	416.74	424.89	427.64	10:intron_8-9
chr11	49808594	1		253		10	forward	ENSMUST00000020629	Gfpt2	chr11:49794187-49838613:1	glutamine fructose-6-phosphate transaminase 2 [Source:MGI Symbol;Acc:MGI:1338883]	14.17	18.39	20.68	19.99	19:intron_3-4
chr2	24912454	-1		39		10	forward	ENSMUST00000046227	Ehmt1	chr2:24790795-24919590:-1	euchromatic histone methyltransferase 1 [Source:MGI Symbol;Acc:MGI:1924933]	9.93	20.23	17.12	23.46	26:intron_1-2
chr2	24912454	-1		39		10	forward	ENSMUST00000114432	Ehmt1	chr2:24790795-24919590:-1	euchromatic histone methyltransferase 1 [Source:MGI Symbol;Acc:MGI:1924933]	9.93	20.23	17.12	23.46	26:intron_1-2
chr2	24912454	-1		39		10	forward	ENSMUST00000091348	Ehmt1	chr2:24791214-24919591:-1	euchromatic histone methyltransferase 1 [Source:MGI Symbol;Acc:MGI:1924933]	9.93	20.23	17.12	23.46	27:intron_1-2
chr2	24912454	-1		39		10	forward	ENSMUST00000102938	Ehmt1	chr2:24790769-24919609:-1	euchromatic histone methyltransferase 1 [Source:MGI Symbol;Acc:MGI:1924933]	9.93	20.23	17.12	23.46	27:intron_1-2
chr11	96111194	-1		22		10	forward	ENSMUST00000068686	Calcoco2	chr11:96099326-96111964:-1	calcium binding and coiled-coil domain 2 [Source:MGI Symbol;Acc:MGI:1343177]	56.68	19.3	25.22	1.84	5UTR|6:intron_1-2
chr14	122477263	1		19		10	forward	ENSMUST00000075888	Zic2	chr14:122475435-122479852:1	zinc finger protein of the cerebellum 2 [Source:MGI Symbol;Acc:MGI:106679]	64.17	90.92	88.07	70.98	3:intron_1-2
chr18	44694986	-1		3		10	forward	ENSMUST00000089874	Mcc	chr18:44425061-44812182:-1	mutated in colorectal cancers [Source:MGI Symbol;Acc:MGI:96930]	4.04	5.44	2.34	1.81	19:intron_3-4
chr2	71813257	1				10	forward	ENSMUST00000112101	Itga6	chr2:71786940-71856771:1	integrin alpha 6 [Source:MGI Symbol;Acc:MGI:96605]	6.84	18.58	7.66	22.23	26:intron_2-3
chr2	71813257	1				10	forward	ENSMUST00000028522	Itga6	chr2:71786978-71856758:1	integrin alpha 6 [Source:MGI Symbol;Acc:MGI:96605]	6.84	18.58	7.66	22.23	26:intron_1-2
chr12	69374311	1				10	forward	ENSMUST00000050063	Arf6	chr12:69372150-69375979:1	ADP-ribosylation factor 6 [Source:MGI Symbol;Acc:MGI:99435]	56.53	54.35	52.05	40.89	3UTR
chr15	37975258	-1				10	forward	ENSMUST00000110336	Ubr5	chr15:37967328-38078853:-1	ubiquitin protein ligase E3 component n-recognin 5 [Source:MGI Symbol;Acc:MGI:1918040]	29.55	40.93	30.42	43.54	59:intron_54-55
chr3	103314312	1				10	forward	ENSMUST00000106860	Trim33	chr3:103279293-103358768:1	tripartite motif-containing 33 [Source:MGI Symbol;Acc:MGI:2137357]	11.53	17.59	12.81	24.42	19:intron_4-5
chr3	103314312	1				10	forward	ENSMUST00000029444	Trim33	chr3:103279293-103358768:1	tripartite motif-containing 33 [Source:MGI Symbol;Acc:MGI:2137357]	11.53	17.59	12.81	24.42	20:intron_4-5
chr4	107244361	-1				10	forward	ENSMUST00000030360	Lrrc42	chr4:107233514-107253532:-1	leucine rich repeat containing 42 [Source:MGI Symbol;Acc:MGI:1925059]	28.65	27.42	32.37	30.76	8:intron_2-3
chr16	48630031	1				10	forward	ENSMUST00000023330	Morc1	chr16:48431237-48630905:1	microrchidia 1 [Source:MGI Symbol;Acc:MGI:1316740]	85.13	81.16	88.22	34.55	27:intron_26-27
chr5	108096984	1				10	forward	ENSMUST00000124195	Mtf2	chr5:108065711-108107458:1	metal response element binding transcription factor 2 [Source:MGI Symbol;Acc:MGI:105050]	187.64	130.71	139.98	106.2	15:intron_9-10
chr5	108096984	1				10	forward	ENSMUST00000112626	Mtf2	chr5:108065744-108107085:1	metal response element binding transcription factor 2 [Source:MGI Symbol;Acc:MGI:105050]	187.64	130.71	139.98	106.2	14:intron_9-10
chr12	17420117	1				10	forward	ENSMUST00000046011	Nol10	chr12:17348458-17430094:1	nucleolar protein 10 [Source:MGI Symbol;Acc:MGI:2684913]	29.54	34.32	29.83	41.77	21:intron_19-20
chr8	105659400	1				10	forward	ENSMUST00000005841	Ctcf	chr8:105636579-105682922:1	CCCTC-binding factor [Source:MGI Symbol;Acc:MGI:109447]	42.16	51.05	44.64	46.14	12:intron_2-3|5UTR
chr5	108096984	1				10	forward	ENSMUST00000143412	Mtf2	chr5:108065742-108108270:1	metal response element binding transcription factor 2 [Source:MGI Symbol;Acc:MGI:105050]	187.64	130.71	139.98	106.2	15:intron_9-10
chr5	32460425	1				10	forward	ENSMUST00000015100	Ppp1cb	chr5:32458974-32495523:1	protein phosphatase 1, catalytic subunit, beta isoform [Source:MGI Symbol;Acc:MGI:104871]	151.96	134.14	138.71	130.68	8:intron_1-2
chr5	32460425	1				10	forward	ENSMUST00000131300	Ppp1cb	chr5:32459152-32517433:1	protein phosphatase 1, catalytic subunit, beta isoform [Source:MGI Symbol;Acc:MGI:104871]	151.96	134.14	138.71	130.68	9:intron_1-2
chr5	108096984	1				10	forward	ENSMUST00000134026	Mtf2	chr5:108065742-108107000:1	metal response element binding transcription factor 2 [Source:MGI Symbol;Acc:MGI:105050]	187.64	130.71	139.98	106.2	14:intron_8-9
chr2	4402393	1				10	forward	ENSMUST00000075767	Frmd4a	chr2:4400975-4614043:1	FERM domain containing 4A [Source:MGI Symbol;Acc:MGI:1919850]	8.09	5.45	3.97	2.81	24:intron_1-2
chr2	4402393	1				10	forward	ENSMUST00000091497	Frmd4a	chr2:4152872-4613942:1	FERM domain containing 4A [Source:MGI Symbol;Acc:MGI:1919850]	8.09	5.45	3.97	2.81	23:intron_1-2
chr2	4402393	1				10	forward	ENSMUST00000177457	Frmd4a	chr2:4017744-4614041:1	FERM domain containing 4A [Source:MGI Symbol;Acc:MGI:1919850]	8.09	5.45	3.97	2.81	25:intron_2-3
chr5	108096984	1				10	forward	ENSMUST00000081567	Mtf2	chr5:108065742-108109004:1	metal response element binding transcription factor 2 [Source:MGI Symbol;Acc:MGI:105050]	187.64	130.71	139.98	106.2	15:intron_9-10
chr18	53216838	1				10	forward	ENSMUST00000037850	Snx2	chr18:53176365-53220860:1	sorting nexin 2 [Source:MGI Symbol;Acc:MGI:1915054]	75.07	48.12	54.39	40.58	15:intron_12-13
chr11	102315563	-1				10	forward	ENSMUST00000107119	Ubtf	chr11:102305993-102317287:-1	upstream binding transcription factor, RNA polymerase I [Source:MGI Symbol;Acc:MGI:98512]	56.63	71.24	58.75	50.75	20:intron_2-3
chr1	63485707	1				10	forward	ENSMUST00000114103	Adam23	chr1:63445891-63573217:1	a disintegrin and metallopeptidase domain 23 [Source:MGI Symbol;Acc:MGI:1345162]	8.6	26.87	19.23	23.18	24:intron_3-4
chr8	33838639	-1				10	forward	ENSMUST00000033994	Rbpms	chr8:33782644-33929841:-1	RNA binding protein gene with multiple splicing [Source:MGI Symbol;Acc:MGI:1334446]	51.28	57.68	65.3	63.42	9:intron_4-5
chr5	135921322	-1				10	forward	ENSMUST00000055808	Ywhag	chr5:135908409-135934599:-1	tyrosine 3-monooxygenase/tryptophan 5-monooxygenase activation protein, gamma polypeptide [Source:MGI Symbol;Acc:MGI:108109]	304.01	290.14	308.17	285.32	2:intron_1-2
chr2	112516094	1				10	forward	ENSMUST00000003705	Aven	chr2:112492964-112634573:1	apoptosis, caspase activation inhibitor [Source:MGI Symbol;Acc:MGI:1921518]	29.29	28.31	28.3	15.55	6:intron_2-3
chr8	111571421	1				10	forward	ENSMUST00000168428	Znrf1	chr8:111536640-111626030:1	zinc and ring finger 1 [Source:MGI Symbol;Acc:MGI:2177308]	5.35	5.17	4.21	3.52	5:intron_1-2
chr14	19968630	-1				10	forward	ENSMUST00000159028	Gng2	chr14:19875696-19977059:-1	guanine nucleotide binding protein (G protein), gamma 2 [Source:MGI Symbol;Acc:MGI:102705]	15.63	14.76	16.12	24.29	3:intron_1-2
chr4	83440340	1				10	forward	ENSMUST00000123262	Snapc3	chr4:83417724-83461846:1	small nuclear RNA activating complex, polypeptide 3 [Source:MGI Symbol;Acc:MGI:1916338]	31.41	33.42	39.86	29.41	10:intron_5-6
chr8	111571421	1				10	forward	ENSMUST00000172856	Znrf1	chr8:111536097-111625720:1	zinc and ring finger 1 [Source:MGI Symbol;Acc:MGI:2177308]	5.35	5.17	4.21	3.52	6:intron_2-3
chr11	102315563	-1				10	forward	ENSMUST00000128016	Ubtf	chr11:102313609-102316705:-1	upstream binding transcription factor, RNA polymerase I [Source:MGI Symbol;Acc:MGI:98512]	56.63	71.24	58.75	50.75	4:intron_1-2
chr5	134442185	-1				10	forward	ENSMUST00000100652	Gtf2ird1	chr5:134357669-134456716:-1	general transcription factor II I repeat domain-containing 1 [Source:MGI Symbol;Acc:MGI:1861942]	7.01	9.13	6.28	11.13	30:intron_1-2
chr1	63485707	1				10	forward	ENSMUST00000114107	Adam23	chr1:63445904-63596515:1	a disintegrin and metallopeptidase domain 23 [Source:MGI Symbol;Acc:MGI:1345162]	8.6	26.87	19.23	23.18	26:intron_3-4
chr12	91837344	-1				10	forward	ENSMUST00000021347	Sel1l	chr12:91806043-91849157:-1	sel-1 suppressor of lin-12-like (C. elegans) [Source:MGI Symbol;Acc:MGI:1329016]	6.69	6.48	5.44	6.03	21:intron_3-4
chr8	111571421	1				10	forward	ENSMUST00000095176	Znrf1	chr8:111536842-111623778:1	zinc and ring finger 1 [Source:MGI Symbol;Acc:MGI:2177308]	5.35	5.17	4.21	3.52	4:intron_1-2
chr5	134442185	-1				10	forward	ENSMUST00000100650	Gtf2ird1	chr5:134357669-134456716:-1	general transcription factor II I repeat domain-containing 1 [Source:MGI Symbol;Acc:MGI:1861942]	7.01	9.13	6.28	11.13	29:intron_1-2
chr14	47314760	1				10	forward	ENSMUST00000166743	Mapk1ip1l	chr14:47298314-47323091:1	mitogen-activated protein kinase 1 interacting protein 1-like [Source:MGI Symbol;Acc:MGI:2444022]	30.35	47.99	30.04	65.27	4:intron_3-4
chr14	19968630	-1				10	forward	ENSMUST00000159073	Gng2	chr14:19875655-19977627:-1	guanine nucleotide binding protein (G protein), gamma 2 [Source:MGI Symbol;Acc:MGI:102705]	15.63	14.76	16.12	24.29	5:intron_2-3
chrX	151082046	1				10	forward	ENSMUST00000026296	Fgd1	chrX:151047170-151089521:1	FYVE, RhoGEF and PH domain containing 1 [Source:MGI Symbol;Acc:MGI:104566]	16.29	33.11	22.3	25.72	18:intron_12-13
chrX	23228851	-1				10	forward	ENSMUST00000115317	Klhl13	chrX:23219286-23284829:-1	kelch-like 13 (Drosophila) [Source:MGI Symbol;Acc:MGI:1914705]	40.83	35.06	65.51	46.43	7:intron_5-6
chr5	134442185	-1				10	forward	ENSMUST00000073161	Gtf2ird1	chr5:134357669-134456716:-1	general transcription factor II I repeat domain-containing 1 [Source:MGI Symbol;Acc:MGI:1861942]	7.01	9.13	6.28	11.13	31:intron_1-2
chr4	41466022	1				10	forward	ENSMUST00000030154	Nudt2	chr4:41465151-41480926:1	nudix (nucleoside diphosphate linked moiety X)-type motif 2 [Source:MGI Symbol;Acc:MGI:1913651]	40.27	26.12	33.13	27.77	3:intron_1-2|5UTR
chr8	33838639	-1				10	forward	ENSMUST00000033995	Rbpms	chr8:33803959-33929841:-1	RNA binding protein gene with multiple splicing [Source:MGI Symbol;Acc:MGI:1334446]	51.28	57.68	65.3	63.42	7:intron_4-5
chr4	127024783	1				10	forward	ENSMUST00000030623	Sfpq	chr4:127021324-127031236:1	splicing factor proline/glutamine rich (polypyrimidine tract binding protein associated) [Source:MGI Symbol;Acc:MGI:1918764]	165.84	172.24	170.57	202.49	10:intron_4-5
chr19	17394655	1				10	forward	ENSMUST00000025617	Rfk	chr19:17394043-17401349:1	riboflavin kinase [Source:MGI Symbol;Acc:MGI:1914688]	31.16	21.37	25.32	17.64	4:intron_1-2
chr5	73490702	1				10	forward	ENSMUST00000087181	Dcun1d4	chr5:73481002-73557989:1	DCN1, defective in cullin neddylation 1, domain containing 4 (S. cerevisiae) [Source:MGI Symbol;Acc:MGI:2140972]	14.89	14.14	11.51	15.85	12:intron_2-3
chrX	23228851	-1				10	forward	ENSMUST00000115319	Klhl13	chrX:23219285-23285559:-1	kelch-like 13 (Drosophila) [Source:MGI Symbol;Acc:MGI:1914705]	40.83	35.06	65.51	46.43	7:intron_5-6
chr11	96000076	-1				10	forward	ENSMUST00000013559	Igf2bp1	chr11:95957163-96005940:-1	insulin-like growth factor 2 mRNA binding protein 1 [Source:MGI Symbol;Acc:MGI:1890357]	70.46	85.8	72.41	101.29	15:intron_2-3
chr11	88690574	-1				10	forward	ENSMUST00000107909	Msi2	chr11:88339382-88718229:-1	Musashi homolog 2 (Drosophila) [Source:MGI Symbol;Acc:MGI:1923876]	17.58	28	14.6	20.32	14:intron_5-6
chr1	63485707	1				10	forward	ENSMUST00000087374	Adam23	chr1:63445895-63596276:1	a disintegrin and metallopeptidase domain 23 [Source:MGI Symbol;Acc:MGI:1345162]	8.6	26.87	19.23	23.18	26:intron_3-4
chrX	52349130	-1				10	forward	ENSMUST00000069360	Gpc3	chrX:52272426-52613921:-1	glypican 3 [Source:MGI Symbol;Acc:MGI:104903]	15.74	19.58	22.75	18.71	8:intron_6-7
chr9	62371586	1				10	forward	ENSMUST00000085519	Anp32a	chr9:62341329-62378812:1	acidic (leucine-rich) nuclear phosphoprotein 32 family, member A [Source:MGI Symbol;Acc:MGI:108447]	280.11	167.99	147.41	80.46	7:intron_1-2
chr6	47578326	1				10	reverse	ENSMUST00000170327	Ezh2	chr6:47556027-47578010:-1	enhancer of zeste homolog 2 (Drosophila) [Source:MGI Symbol;Acc:MGI:107940]	58.72	82.27	78.22	79.5	upstream:-316
chr5	136084732	1				10	forward	ENSMUST00000042135	Rasa4	chr5:136083916-136111860:1	RAS p21 protein activator 4 [Source:MGI Symbol;Acc:MGI:1858600]	4.15	5.86	6.29	2.22	21:intron_1-2
chr11	102315563	-1				10	forward	ENSMUST00000006754	Ubtf	chr11:102305924-102319096:-1	upstream binding transcription factor, RNA polymerase I [Source:MGI Symbol;Acc:MGI:98512]	56.63	71.24	58.75	50.75	20:intron_2-3
chrX	23228851	-1				10	forward	ENSMUST00000115316	Klhl13	chrX:23219286-23266802:-1	kelch-like 13 (Drosophila) [Source:MGI Symbol;Acc:MGI:1914705]	40.83	35.06	65.51	46.43	7:intron_5-6
chr14	19968630	-1				10	forward	ENSMUST00000055100	Gng2	chr14:19875655-19977172:-1	guanine nucleotide binding protein (G protein), gamma 2 [Source:MGI Symbol;Acc:MGI:102705]	15.63	14.76	16.12	24.29	5UTR|6:intron_2-3
chr5	73490702	1				10	forward	ENSMUST00000063882	Dcun1d4	chr5:73491026-73560794:1	DCN1, defective in cullin neddylation 1, domain containing 4 (S. cerevisiae) [Source:MGI Symbol;Acc:MGI:2140972]	14.89	14.14	11.51	15.85	upstream:-324
chr5	134442185	-1				10	forward	ENSMUST00000111244	Gtf2ird1	chr5:134357669-134456262:-1	general transcription factor II I repeat domain-containing 1 [Source:MGI Symbol;Acc:MGI:1861942]	7.01	9.13	6.28	11.13	30:intron_1-2
chr12	99416541	-1				10	forward	ENSMUST00000085108	Foxn3	chr12:99195094-99450074:-1	forkhead box N3 [Source:MGI Symbol;Acc:MGI:1918625]	3.13	5.69	2.63	10.03	6:intron_1-2
chr12	99402002	-1				10	forward	ENSMUST00000085108	Foxn3	chr12:99195094-99450074:-1	forkhead box N3 [Source:MGI Symbol;Acc:MGI:1918625]	3.13	5.69	2.63	10.03	6:intron_1-2
chr6	97217859	1				10	forward	ENSMUST00000044681	Arl6ip5	chr6:97210689-97233315:1	ADP-ribosylation factor-like 6 interacting protein 5 [Source:MGI Symbol;Acc:MGI:1929501]	16.16	18	19.95	16.87	3:intron_1-2
chr8	111571421	1				10	forward	ENSMUST00000174454	Znrf1	chr8:111537578-111622602:1	zinc and ring finger 1 [Source:MGI Symbol;Acc:MGI:2177308]	5.35	5.17	4.21	3.52	5:intron_1-2|5UTR
chr5	73490702	1				10	forward	ENSMUST00000133137	Dcun1d4	chr5:73491123-73531507:1	DCN1, defective in cullin neddylation 1, domain containing 4 (S. cerevisiae) [Source:MGI Symbol;Acc:MGI:2140972]	14.89	14.14	11.51	15.85	upstream:-421
chr14	19968630	-1				10	forward	ENSMUST00000162425	Gng2	chr14:19875739-19977184:-1	guanine nucleotide binding protein (G protein), gamma 2 [Source:MGI Symbol;Acc:MGI:102705]	15.63	14.76	16.12	24.29	4:intron_1-2
chr4	83440340	1				10	forward	ENSMUST00000124856	Snapc3	chr4:83417744-83467219:1	small nuclear RNA activating complex, polypeptide 3 [Source:MGI Symbol;Acc:MGI:1916338]	31.41	33.42	39.86	29.41	11:intron_5-6
chr5	134442185	-1				10	forward	ENSMUST00000171794	Gtf2ird1	chr5:134357669-134456716:-1	general transcription factor II I repeat domain-containing 1 [Source:MGI Symbol;Acc:MGI:1861942]	7.01	9.13	6.28	11.13	30:intron_1-2
chr8	111571421	1				10	forward	ENSMUST00000173506	Znrf1	chr8:111537120-111622973:1	zinc and ring finger 1 [Source:MGI Symbol;Acc:MGI:2177308]	5.35	5.17	4.21	3.52	5:intron_1-2
chr4	83440340	1				10	forward	ENSMUST00000137512	Snapc3	chr4:83417744-83454033:1	small nuclear RNA activating complex, polypeptide 3 [Source:MGI Symbol;Acc:MGI:1916338]	31.41	33.42	39.86	29.41	8:intron_4-5
chr4	83440340	1				10	forward	ENSMUST00000030206	Snapc3	chr4:83417724-83453340:1	small nuclear RNA activating complex, polypeptide 3 [Source:MGI Symbol;Acc:MGI:1916338]	31.41	33.42	39.86	29.41	9:intron_5-6
chr11	102315563	-1				10	forward	ENSMUST00000079589	Ubtf	chr11:102305924-102316680:-1	upstream binding transcription factor, RNA polymerase I [Source:MGI Symbol;Acc:MGI:98512]	56.63	71.24	58.75	50.75	20:intron_1-2
chr13	38646077	-1				10	forward	ENSMUST00000001757	Eef1e1	chr13:38645698-38659028:-1	eukaryotic translation elongation factor 1 epsilon 1 [Source:MGI Symbol;Acc:MGI:1913393]	167.77	131.73	149.06	116.58	3UTR
chr5	136084732	1				10	forward	ENSMUST00000125247	Rasa4	chr5:136085070-136091264:1	RAS p21 protein activator 4 [Source:MGI Symbol;Acc:MGI:1858600]	4.15	5.86	6.29	2.22	upstream:-338
chr4	133625894	-1				10	forward	ENSMUST00000084238	Zdhhc18	chr4:133605299-133633469:-1	zinc finger, DHHC domain containing 18 [Source:MGI Symbol;Acc:MGI:3527792]	17.12	22.17	17.65	12.98	8:intron_2-3
chr8	111571421	1				10	forward	ENSMUST00000171182	Znrf1	chr8:111536640-111626030:1	zinc and ring finger 1 [Source:MGI Symbol;Acc:MGI:2177308]	5.35	5.17	4.21	3.52	3:intron_1-2
chr11	102315563	-1				10	forward	ENSMUST00000107115	Ubtf	chr11:102305924-102316704:-1	upstream binding transcription factor, RNA polymerase I [Source:MGI Symbol;Acc:MGI:98512]	56.63	71.24	58.75	50.75	19:intron_1-2
chr14	18271435	-1				10	forward	ENSMUST00000079419	Rpl15	chr14:18268946-18271029:-1	ribosomal protein L15 [Source:MGI Symbol;Acc:MGI:1913730]	63.44	40.73	54.39	40.65	upstream:-406
chr19	3855936	1				10	forward	ENSMUST00000128694	Chka	chr19:3851773-3894365:1	choline kinase alpha [Source:MGI Symbol;Acc:MGI:107760]	1.59	5.24	2.82	4.45	13:intron_1-2
chr5	77278058	1				10	forward	ENSMUST00000113449	Rest	chr5:77266196-77286432:1	RE1-silencing transcription factor [Source:MGI Symbol;Acc:MGI:104897]	9.82	39.15	10.54	40.56	4:intron_3-4
chr14	18271435	-1				10	forward	ENSMUST00000100799	Rpl15	chr14:18268960-18270970:-1	ribosomal protein L15 [Source:MGI Symbol;Acc:MGI:1913730]	63.44	40.73	54.39	40.65	upstream:-465
chr12	51748549	1				10	reverse	ENSMUST00000179265	Hectd1	chr12:51743722-51829536:-1	HECT domain containing 1 [Source:MGI Symbol;Acc:MGI:2384768]	7.03	5.74	4.02	8.7	43:exon_38
chr11	102315563	-1				10	forward	ENSMUST00000107117	Ubtf	chr11:102305924-102317871:-1	upstream binding transcription factor, RNA polymerase I [Source:MGI Symbol;Acc:MGI:98512]	56.63	71.24	58.75	50.75	20:intron_2-3
chr10	20335019	1				10	forward	ENSMUST00000092678	Bclaf1	chr10:20312469-20342501:1	BCL2-associated transcription factor 1 [Source:MGI Symbol;Acc:MGI:1917580]	86.54	96.03	71.21	103.61	12:intron_10-11
chr11	88690574	-1				10	forward	ENSMUST00000107908	Msi2	chr11:88685954-88718182:-1	Musashi homolog 2 (Drosophila) [Source:MGI Symbol;Acc:MGI:1923876]	17.58	28	14.6	20.32	8:intron_5-6
chr12	91837344	-1				10	forward	ENSMUST00000167466	Sel1l	chr12:91806621-91849129:-1	sel-1 suppressor of lin-12-like (C. elegans) [Source:MGI Symbol;Acc:MGI:1329016]	6.69	6.48	5.44	6.03	21:intron_3-4
chr11	102315563	-1				10	forward	ENSMUST00000107123	Ubtf	chr11:102306298-102317635:-1	upstream binding transcription factor, RNA polymerase I [Source:MGI Symbol;Acc:MGI:98512]	56.63	71.24	58.75	50.75	21:intron_2-3
chr11	102315563	-1				10	forward	ENSMUST00000173870	Ubtf	chr11:102306486-102319742:-1	upstream binding transcription factor, RNA polymerase I [Source:MGI Symbol;Acc:MGI:98512]	56.63	71.24	58.75	50.75	21:intron_2-3
chrX	23228851	-1				10	forward	ENSMUST00000115313	Klhl13	chrX:23219271-23365082:-1	kelch-like 13 (Drosophila) [Source:MGI Symbol;Acc:MGI:1914705]	40.83	35.06	65.51	46.43	9:intron_7-8
chr8	33838639	-1				10	forward	ENSMUST00000053251	Rbpms	chr8:33782644-33929841:-1	RNA binding protein gene with multiple splicing [Source:MGI Symbol;Acc:MGI:1334446]	51.28	57.68	65.3	63.42	8:intron_4-5
chr8	111571421	1				10	forward	ENSMUST00000173781	Znrf1	chr8:111541259-111621664:1	zinc and ring finger 1 [Source:MGI Symbol;Acc:MGI:2177308]	5.35	5.17	4.21	3.52	4:intron_1-2
chr5	134442185	-1				10	forward	ENSMUST00000167084	Gtf2ird1	chr5:134357669-134456716:-1	general transcription factor II I repeat domain-containing 1 [Source:MGI Symbol;Acc:MGI:1861942]	7.01	9.13	6.28	11.13	28:intron_1-2
chr14	18271435	-1				10	forward	ENSMUST00000080281	Rpl15	chr14:18267823-18271067:-1	ribosomal protein L15 [Source:MGI Symbol;Acc:MGI:1913730]	63.44	40.73	54.39	40.65	upstream:-368
chr5	73490702	1				10	forward	ENSMUST00000134092	Dcun1d4	chr5:73491067-73544048:1	DCN1, defective in cullin neddylation 1, domain containing 4 (S. cerevisiae) [Source:MGI Symbol;Acc:MGI:2140972]	14.89	14.14	11.51	15.85	upstream:-365
chr5	134442185	-1				10	forward	ENSMUST00000111245	Gtf2ird1	chr5:134357669-134456716:-1	general transcription factor II I repeat domain-containing 1 [Source:MGI Symbol;Acc:MGI:1861942]	7.01	9.13	6.28	11.13	29:intron_1-2
chr19	23153823	1				10	forward	ENSMUST00000036884	Klf9	chr19:23141226-23166911:1	Kruppel-like factor 9 [Source:MGI Symbol;Acc:MGI:1333856]	28.47	44.6	31.82	35.57	2:intron_1-2
chr14	19968630	-1				10	forward	ENSMUST00000161247	Gng2	chr14:19875793-19976693:-1	guanine nucleotide binding protein (G protein), gamma 2 [Source:MGI Symbol;Acc:MGI:102705]	15.63	14.76	16.12	24.29	4:intron_1-2
chr14	18271435	-1				10	forward	ENSMUST00000147121	Rpl15	chr14:18269304-18271391:-1	ribosomal protein L15 [Source:MGI Symbol;Acc:MGI:1913730]	63.44	40.73	54.39	40.65	upstream:-44
chr5	134442185	-1				10	forward	ENSMUST00000100654	Gtf2ird1	chr5:134357669-134456716:-1	general transcription factor II I repeat domain-containing 1 [Source:MGI Symbol;Acc:MGI:1861942]	7.01	9.13	6.28	11.13	28:intron_1-2
chr13	55247573	1				10	forward	ENSMUST00000099490	Nsd1	chr13:55209782-55318325:1	nuclear receptor-binding SET-domain protein 1 [Source:MGI Symbol;Acc:MGI:1276545]	20.76	30.98	21.65	28.76	23:exon_5
chr1	63485707	1				10	forward	ENSMUST00000114101	Adam23	chr1:63445910-63569094:1	a disintegrin and metallopeptidase domain 23 [Source:MGI Symbol;Acc:MGI:1345162]	8.6	26.87	19.23	23.18	22:intron_3-4
chr5	73490702	1				10	forward	ENSMUST00000113558	Dcun1d4	chr5:73491067-73560790:1	DCN1, defective in cullin neddylation 1, domain containing 4 (S. cerevisiae) [Source:MGI Symbol;Acc:MGI:2140972]	14.89	14.14	11.51	15.85	upstream:-365
chr19	3855936	1				10	forward	ENSMUST00000072055	Chka	chr19:3851797-3894369:1	choline kinase alpha [Source:MGI Symbol;Acc:MGI:107760]	1.59	5.24	2.82	4.45	11:intron_1-2
chr4	83440340	1				10	forward	ENSMUST00000071544	Snapc3	chr4:83417731-83442086:1	small nuclear RNA activating complex, polypeptide 3 [Source:MGI Symbol;Acc:MGI:1916338]	31.41	33.42	39.86	29.41	6:intron_5-6
chr5	73490702	1				10	forward	ENSMUST00000130087	Dcun1d4	chr5:73484444-73557700:1	DCN1, defective in cullin neddylation 1, domain containing 4 (S. cerevisiae) [Source:MGI Symbol;Acc:MGI:2140972]	14.89	14.14	11.51	15.85	10:intron_1-2|5UTR
chr5	134442185	-1				10	forward	ENSMUST00000074114	Gtf2ird1	chr5:134357669-134456716:-1	general transcription factor II I repeat domain-containing 1 [Source:MGI Symbol;Acc:MGI:1861942]	7.01	9.13	6.28	11.13	27:intron_1-2
chr10	20335019	1				10	forward	ENSMUST00000043881	Bclaf1	chr10:20312469-20342501:1	BCL2-associated transcription factor 1 [Source:MGI Symbol;Acc:MGI:1917580]	86.54	96.03	71.21	103.61	13:intron_11-12
chr6	72725163	-1				10	forward	ENSMUST00000069536	Tcf7l1	chr6:72626378-72789254:-1	transcription factor 7 like 1 (T cell specific, HMG box) [Source:MGI Symbol;Acc:MGI:1202876]	54.5	70.11	61.74	33.57	12:intron_3-4
chr11	88690574	-1				10	forward	ENSMUST00000092794	Msi2	chr11:88343889-88718101:-1	Musashi homolog 2 (Drosophila) [Source:MGI Symbol;Acc:MGI:1923876]	17.58	28	14.6	20.32	14:intron_5-6
chr19	30117892	-1				10	forward	ENSMUST00000025778	Gldc	chr19:30098449-30175418:-1	glycine decarboxylase [Source:MGI Symbol;Acc:MGI:1341155]	48.49	63.27	66.01	74.71	25:intron_17-18
chr11	102315563	-1				10	forward	ENSMUST00000174302	Ubtf	chr11:102304560-102319096:-1	upstream binding transcription factor, RNA polymerase I [Source:MGI Symbol;Acc:MGI:98512]	56.63	71.24	58.75	50.75	21:intron_2-3
chr11	102315563	-1				10	forward	ENSMUST00000178839	Ubtf	chr11:102304561-102319096:-1	upstream binding transcription factor, RNA polymerase I [Source:MGI Symbol;Acc:MGI:98512]	56.63	71.24	58.75	50.75	20:intron_2-3
chr5	104485039	1				10	forward	ENSMUST00000086831	Pkd2	chr5:104459450-104505819:1	polycystic kidney disease 2 [Source:MGI Symbol;Acc:MGI:1099818]	8.15	10.09	8.68	8.18	15:intron_6-7
chr12	91837344	-1				10	forward	ENSMUST00000178462	Sel1l	chr12:91806043-91849157:-1	sel-1 suppressor of lin-12-like (C. elegans) [Source:MGI Symbol;Acc:MGI:1329016]	6.69	6.48	5.44	6.03	21:intron_3-4
chr5	77278058	1				10	forward	ENSMUST00000080359	Rest	chr5:77265491-77286432:1	RE1-silencing transcription factor [Source:MGI Symbol;Acc:MGI:104897]	9.82	39.15	10.54	40.56	4:intron_3-4
chr9	62371586	1				10	forward	ENSMUST00000135395	Anp32a	chr9:62342075-62377672:1	acidic (leucine-rich) nuclear phosphoprotein 32 family, member A [Source:MGI Symbol;Acc:MGI:108447]	280.11	167.99	147.41	80.46	7:intron_1-2
chr5	136084732	1				10	forward	ENSMUST00000100570	Rasa4	chr5:136084032-136111860:1	RAS p21 protein activator 4 [Source:MGI Symbol;Acc:MGI:1858600]	4.15	5.86	6.29	2.22	20:intron_1-2
chr14	19968630	-1				10	forward	ENSMUST00000160013	Gng2	chr14:19872559-19977249:-1	guanine nucleotide binding protein (G protein), gamma 2 [Source:MGI Symbol;Acc:MGI:102705]	15.63	14.76	16.12	24.29	4:intron_1-2|5UTR
chr8	91605244	1				10	forward	ENSMUST00000069718	Fto	chr8:91313532-91668439:1	fat mass and obesity associated [Source:MGI Symbol;Acc:MGI:1347093]	16.83	15.97	16.93	17.85	9:intron_8-9
chr1	36073235	1				10	forward	ENSMUST00000088174	Hs6st1	chr1:36068400-36106446:1	heparan sulfate 6-O-sulfotransferase 1 [Source:MGI Symbol;Acc:MGI:1354958]	25.21	28.08	24.55	18.68	2:intron_1-2
chrX	151082046	1				10	forward	ENSMUST00000112685	Fgd1	chrX:151046150-151089521:1	FYVE, RhoGEF and PH domain containing 1 [Source:MGI Symbol;Acc:MGI:104566]	16.29	33.11	22.3	25.72	18:intron_12-13
chr8	64726772	-1				10	forward	ENSMUST00000034015	Sc4mol	chr8:64718139-64733792:-1	sterol-C4-methyl oxidase-like [Source:MGI Symbol;Acc:MGI:1913484]	129.2	120.5	154.38	144.19	6:intron_2-3
chr18	46520332	-1				10	forward	ENSMUST00000036226	Fem1c	chr18:46501746-46525971:-1	fem-1 homolog c (C.elegans) [Source:MGI Symbol;Acc:MGI:2444737]	12.86	17.64	11.77	20.75	3:intron_2-3
chr12	51748549	1				10	reverse	ENSMUST00000042052	Hectd1	chr12:51743722-51829536:-1	HECT domain containing 1 [Source:MGI Symbol;Acc:MGI:2384768]	7.03	5.74	4.02	8.7	43:exon_38
chr2	163056249	1			5	9	forward	ENSMUST00000018005	Mybl2	chr2:163054687-163084688:1	myeloblastosis oncogene-like 2 [Source:MGI Symbol;Acc:MGI:101785]	53.89	82.39	54.28	42.84	14:intron_1-2
chr7	27401904	-1		123		9	forward	ENSMUST00000172269	Spnb4	chr7:27356387-27447686:-1	spectrin beta 4 [Source:MGI Symbol;Acc:MGI:1890574]	1.93	7.08	6.32	4.14	36:intron_17-18
chr7	27401904	-1		123		9	forward	ENSMUST00000011895	Spnb4	chr7:27356383-27446599:-1	spectrin beta 4 [Source:MGI Symbol;Acc:MGI:1890574]	1.93	7.08	6.32	4.14	36:intron_17-18
chr13	44762489	1		56		9	forward	ENSMUST00000173246	Jarid2	chr13:44731271-44921643:1	jumonji, AT rich interactive domain 2 [Source:MGI Symbol;Acc:MGI:104813]	42.45	106.51	85.54	85.44	18:intron_1-2
chr13	44762489	1		56		9	forward	ENSMUST00000044608	Jarid2	chr13:44730823-44920995:1	jumonji, AT rich interactive domain 2 [Source:MGI Symbol;Acc:MGI:104813]	42.45	106.51	85.54	85.44	19:intron_2-3
chr13	44762489	1		56		9	forward	ENSMUST00000173704	Jarid2	chr13:44730774-44920108:1	jumonji, AT rich interactive domain 2 [Source:MGI Symbol;Acc:MGI:104813]	42.45	106.51	85.54	85.44	19:intron_2-3
chr13	44762489	1		56		9	forward	ENSMUST00000172977	Jarid2	chr13:44731598-44884748:1	jumonji, AT rich interactive domain 2 [Source:MGI Symbol;Acc:MGI:104813]	42.45	106.51	85.54	85.44	4:intron_1-2
chr16	22413201	-1		48		9	forward	ENSMUST00000168774	Etv5	chr16:22381316-22436514:-1	ets variant gene 5 [Source:MGI Symbol;Acc:MGI:1096867]	74.21	86.95	88.72	64.58	13:intron_5-6
chr16	22413201	-1		48		9	forward	ENSMUST00000079601	Etv5	chr16:22381309-22439719:-1	ets variant gene 5 [Source:MGI Symbol;Acc:MGI:1096867]	74.21	86.95	88.72	64.58	13:intron_5-6
chrX	105875302	-1		39		9	forward	ENSMUST00000113573	Atrx	chrX:105797615-105929397:-1	alpha thalassemia/mental retardation syndrome X-linked homolog (human) [Source:MGI Symbol;Acc:MGI:103067]	27.96	29.35	19.38	30.44	35:exon_9
chrX	105875302	-1		39		9	forward	ENSMUST00000123174	Atrx	chrX:105851437-105875264:-1	alpha thalassemia/mental retardation syndrome X-linked homolog (human) [Source:MGI Symbol;Acc:MGI:103067]	27.96	29.35	19.38	30.44	upstream:-38
chr12	87387125	-1		37		9	forward	ENSMUST00000021424	Sptlc2	chr12:87305058-87388355:-1	serine palmitoyltransferase, long chain base subunit 2 [Source:MGI Symbol;Acc:MGI:108074]	25.88	14.18	14.91	11.78	12:intron_1-2
chr1	167349894	1		30		9	forward	ENSMUST00000028004	Aldh9a1	chr1:167349991-167368530:1	aldehyde dehydrogenase 9, subfamily A1 [Source:MGI Symbol;Acc:MGI:1861622]	44.87	39.78	47.62	50.68	upstream:-97
chr4	134534115	-1		27		9	forward	ENSMUST00000102550	Fam54b	chr4:134525550-134535268:-1	family with sequence similarity 54, member B [Source:MGI Symbol;Acc:MGI:1924074]	32.75	31.4	39.29	27.17	5UTR|7:intron_1-2
chr4	134534115	-1		27		9	forward	ENSMUST00000131613	Fam54b	chr4:134525564-134535298:-1	family with sequence similarity 54, member B [Source:MGI Symbol;Acc:MGI:1924074]	32.75	31.4	39.29	27.17	7:intron_1-2
chr4	134534115	-1		27		9	forward	ENSMUST00000116279	Fam54b	chr4:134525557-134535387:-1	family with sequence similarity 54, member B [Source:MGI Symbol;Acc:MGI:1924074]	32.75	31.4	39.29	27.17	7:intron_1-2
chr5	147447383	1		16		9	forward	ENSMUST00000031651	Pan3	chr5:147430161-147548502:1	PAN3 polyA specific ribonuclease subunit homolog (S. cerevisiae) [Source:MGI Symbol;Acc:MGI:1919837]	21.29	20	18.1	18.19	19:intron_1-2
chr5	147447383	1		16		9	forward	ENSMUST00000176600	Pan3	chr5:147430453-147548496:1	PAN3 polyA specific ribonuclease subunit homolog (S. cerevisiae) [Source:MGI Symbol;Acc:MGI:1919837]	21.29	20	18.1	18.19	19:intron_1-2
chr17	46774051	-1		1		9	forward	ENSMUST00000078286	Rpl7l1	chr17:46773907-46782656:-1	ribosomal protein L7-like 1 [Source:MGI Symbol;Acc:MGI:1913479]	84.13	82.04	98.5	69.8	3UTR
chr1	89096670	1				9	forward	ENSMUST00000066279	Sh3bp4	chr1:89070415-89155068:1	SH3-domain binding protein 4 [Source:MGI Symbol;Acc:MGI:2138297]	5.7	9.1	8.16	9.52	5UTR|6:intron_1-2
chr2	20494453	1				9	forward	ENSMUST00000114627	Etl4	chr2:20289913-20810535:1	enhancer trap locus 4 [Source:MGI Symbol;Acc:MGI:95454]	20.35	23.15	20.65	21.42	22:intron_2-3
chr9	110007471	1				9	forward	ENSMUST00000072772	Mtap4	chr9:109931458-110083946:1	microtubule-associated protein 4 [Source:MGI Symbol;Acc:MGI:97178]	30.95	33.44	32.06	29.16	18:intron_3-4
chr16	48284245	1				9	forward	ENSMUST00000096045	Dppa4	chr16:48283735-48294292:1	developmental pluripotency associated 4 [Source:MGI Symbol;Acc:MGI:2157525]	46.9	87.95	117.77	62.99	7:intron_1-2
chr9	110007471	1				9	forward	ENSMUST00000165876	Mtap4	chr9:109931864-110083947:1	microtubule-associated protein 4 [Source:MGI Symbol;Acc:MGI:97178]	30.95	33.44	32.06	29.16	19:intron_3-4
chr2	20494453	1				9	forward	ENSMUST00000114610	Etl4	chr2:19909780-20744816:1	enhancer trap locus 4 [Source:MGI Symbol;Acc:MGI:95454]	20.35	23.15	20.65	21.42	5UTR|8:intron_3-4
chr15	84936601	1				9	forward	ENSMUST00000165443	Nup50	chr15:84923428-84942955:1	nucleoporin 50 [Source:MGI Symbol;Acc:MGI:1351502]	25.2	33.99	33.42	38.89	8:intron_5-6
chr9	110007471	1				9	forward	ENSMUST00000035055	Mtap4	chr9:109931460-110083947:1	microtubule-associated protein 4 [Source:MGI Symbol;Acc:MGI:97178]	30.95	33.44	32.06	29.16	19:intron_3-4
chr2	105399731	1				9	reverse	ENSMUST00000006128	Rcn1	chr2:105386291-105399319:-1	reticulocalbin 1 [Source:MGI Symbol;Acc:MGI:104559]	34.5	22.69	25.27	25.85	upstream:-412
chr16	48284245	1				9	forward	ENSMUST00000050705	Dppa4	chr16:48283735-48294292:1	developmental pluripotency associated 4 [Source:MGI Symbol;Acc:MGI:2157525]	46.9	87.95	117.77	62.99	6:intron_1-2
chr8	36606588	-1				9	forward	ENSMUST00000033923	Dlc1	chr8:36567751-36613943:-1	deleted in liver cancer 1 [Source:MGI Symbol;Acc:MGI:1354949]	8.03	23.01	8.82	16.05	14:intron_1-2
chr2	59230029	1				9	forward	ENSMUST00000037903	Pkp4	chr2:59161008-59355208:1	plakophilin 4 [Source:MGI Symbol;Acc:MGI:109281]	14.45	18.79	17.95	16.38	22:intron_2-3
chr2	20555800	1				9	forward	ENSMUST00000114627	Etl4	chr2:20289913-20810535:1	enhancer trap locus 4 [Source:MGI Symbol;Acc:MGI:95454]	20.35	23.15	20.65	21.42	22:intron_3-4
chr7	25751316	-1				9	forward	ENSMUST00000108401	Hnrnpul1	chr7:25736597-25754701:-1	heterogeneous nuclear ribonucleoprotein U-like 1 [Source:MGI Symbol;Acc:MGI:2443517]	13.11	29.69	9.22	30.8	8:intron_1-2
chr3	90506965	-1				9	forward	ENSMUST00000107343	2500003M10Rik	chr3:90498956-90509450:-1	RIKEN cDNA 2500003M10 gene [Source:MGI Symbol;Acc:MGI:1913761]	43.84	48.71	47.36	46.71	5UTR
chr4	130691706	1				9	forward	ENSMUST00000097862	Pum1	chr4:130663406-130780254:1	pumilio 1 (Drosophila) [Source:MGI Symbol;Acc:MGI:1931749]	42.99	47.74	42.2	50.14	22:intron_2-3
chr1	63540199	1				9	forward	ENSMUST00000114103	Adam23	chr1:63445891-63573217:1	a disintegrin and metallopeptidase domain 23 [Source:MGI Symbol;Acc:MGI:1345162]	8.6	26.87	19.23	23.18	24:intron_9-10
chr2	20555800	1				9	forward	ENSMUST00000114614	Etl4	chr2:20510047-20810524:1	enhancer trap locus 4 [Source:MGI Symbol;Acc:MGI:95454]	20.35	23.15	20.65	21.42	19:intron_3-4
chr14	21537639	1				9	forward	ENSMUST00000112458	Myst4	chr14:21516751-21671206:1	MYST histone acetyltransferase monocytic leukemia 4 [Source:MGI Symbol;Acc:MGI:1858746]	25.23	17.33	10.47	11.19	2:intron_1-2
chr3	58526391	1				9	forward	ENSMUST00000029387	Eif2a	chr3:58525821-58557501:1	eukaryotic translation initiation factor 2A [Source:MGI Symbol;Acc:MGI:1098684]	133.65	90.56	102.96	98.52	14:intron_1-2
chr2	59230029	1				9	forward	ENSMUST00000112577	Pkp4	chr2:59229749-59355205:1	plakophilin 4 [Source:MGI Symbol;Acc:MGI:109281]	14.45	18.79	17.95	16.38	21:intron_1-2|5UTR
chr10	28431831	1				9	forward	ENSMUST00000166468	Ptprk	chr10:28074820-28597397:1	protein tyrosine phosphatase, receptor type, K [Source:MGI Symbol;Acc:MGI:103310]	7.58	11.22	10.89	10.59	32:intron_7-8
chrX	160000308	1				9	forward	ENSMUST00000033665	Map3k15	chrX:159988433-160123351:1	mitogen-activated protein kinase kinase kinase 15 [Source:MGI Symbol;Acc:MGI:2448588]	30.33	17.03	20.07	12.44	29:intron_1-2
chr16	84773870	1				9	forward	ENSMUST00000114195	Jam2	chr16:84774123-84825928:1	junction adhesion molecule 2 [Source:MGI Symbol;Acc:MGI:1933820]	40.54	12	12.29	1.36	upstream:-253
chr2	12410748	-1				9	forward	ENSMUST00000155530	Fam188a	chr2:12347266-12419435:-1	family with sequence similarity 188, member A [Source:MGI Symbol;Acc:MGI:1914210]	32.11	21.59	25.08	22.24	14:intron_1-2
chrX	20663240	1				9	forward	ENSMUST00000001989	Uba1	chrX:20662898-20683179:1	ubiquitin-like modifier activating enzyme 1 [Source:MGI Symbol;Acc:MGI:98890]	132.55	144.91	133.54	143.32	26:intron_1-2
chr11	101775023	-1				9	forward	ENSMUST00000164750	Etv4	chr11:101769742-101785310:-1	ets variant gene 4 (E1A enhancer binding protein, E1AF) [Source:MGI Symbol;Acc:MGI:99423]	1.38	21.19	18.38	10.49	13:intron_6-7
chr2	30308781	1				9	forward	ENSMUST00000064447	Nup188	chr2:30286397-30344266:1	nucleoporin 188 [Source:MGI Symbol;Acc:MGI:2446190]	25.92	37.07	31.19	43.49	44:intron_9-10
chr1	63540199	1				9	forward	ENSMUST00000114107	Adam23	chr1:63445904-63596515:1	a disintegrin and metallopeptidase domain 23 [Source:MGI Symbol;Acc:MGI:1345162]	8.6	26.87	19.23	23.18	26:intron_9-10
chr2	32363415	1				9	forward	ENSMUST00000113331	Ciz1	chr2:32363805-32378303:1	CDKN1A interacting zinc finger protein 1 [Source:MGI Symbol;Acc:MGI:1920234]	5.56	5.29	3.52	4.71	upstream:-390
chr1	34051807	1				9	forward	ENSMUST00000097785	Dst	chr1:34011825-34308650:1	dystonin [Source:MGI Symbol;Acc:MGI:104627]	5.49	5.42	3.49	5.04	98:intron_1-2
chr11	101775023	-1				9	forward	ENSMUST00000017868	Etv4	chr11:101769747-101785371:-1	ets variant gene 4 (E1A enhancer binding protein, E1AF) [Source:MGI Symbol;Acc:MGI:99423]	1.38	21.19	18.38	10.49	13:intron_6-7
chr2	12410748	-1				9	forward	ENSMUST00000144645	Fam188a	chr2:12347920-12419452:-1	family with sequence similarity 188, member A [Source:MGI Symbol;Acc:MGI:1914210]	32.11	21.59	25.08	22.24	12:intron_1-2
chr8	36606588	-1				9	forward	ENSMUST00000163663	Dlc1	chr8:36570249-36952442:-1	deleted in liver cancer 1 [Source:MGI Symbol;Acc:MGI:1354949]	8.03	23.01	8.82	16.05	18:intron_5-6
chr14	86838734	-1				9	forward	ENSMUST00000022599	Diap3	chr14:86655367-87141224:-1	diaphanous homolog 3 (Drosophila) [Source:MGI Symbol;Acc:MGI:1927222]	3.8	5.64	3.24	6.45	28:intron_22-23
chr14	34710886	1				9	forward	ENSMUST00000169910	Wapal	chr14:34674122-34745952:1	wings apart-like homolog (Drosophila) [Source:MGI Symbol;Acc:MGI:2675859]	29.96	57.73	38.9	49.32	20:intron_4-5
chr2	32363415	1				9	forward	ENSMUST00000113332	Ciz1	chr2:32363198-32378303:1	CDKN1A interacting zinc finger protein 1 [Source:MGI Symbol;Acc:MGI:1920234]	5.56	5.29	3.52	4.71	5UTR
chr14	21537639	1				9	forward	ENSMUST00000069648	Myst4	chr14:21499785-21672478:1	MYST histone acetyltransferase monocytic leukemia 4 [Source:MGI Symbol;Acc:MGI:1858746]	25.23	17.33	10.47	11.19	17:intron_2-3
chr8	22425812	1				9	forward	ENSMUST00000033934	Mrps31	chr8:22411340-22429665:1	mitochondrial ribosomal protein S31 [Source:MGI Symbol;Acc:MGI:1913153]	62.8	51.02	60.72	43.12	7:intron_5-6
chr11	101775023	-1				9	forward	ENSMUST00000107176	Etv4	chr11:101769747-101785371:-1	ets variant gene 4 (E1A enhancer binding protein, E1AF) [Source:MGI Symbol;Acc:MGI:99423]	1.38	21.19	18.38	10.49	13:intron_6-7
chr2	32363415	1				9	forward	ENSMUST00000147338	Ciz1	chr2:32363756-32364987:1	CDKN1A interacting zinc finger protein 1 [Source:MGI Symbol;Acc:MGI:1920234]	5.56	5.29	3.52	4.71	upstream:-341
chrX	105814668	-1				9	forward	ENSMUST00000113573	Atrx	chrX:105797615-105929397:-1	alpha thalassemia/mental retardation syndrome X-linked homolog (human) [Source:MGI Symbol;Acc:MGI:103067]	27.96	29.35	19.38	30.44	35:intron_30-31
chr3	90506965	-1				9	forward	ENSMUST00000001043	2500003M10Rik	chr3:90498956-90509451:-1	RIKEN cDNA 2500003M10 gene [Source:MGI Symbol;Acc:MGI:1913761]	43.84	48.71	47.36	46.71	5:exon_2
chr11	106784204	-1				9	forward	ENSMUST00000106779	Ddx5	chr11:106783312-106788467:-1	DEAD (Asp-Glu-Ala-Asp) box polypeptide 5 [Source:MGI Symbol;Acc:MGI:105037]	266.98	253.29	287.65	273.59	4:intron_3-4
chr18	6055476	-1				9	forward	ENSMUST00000062584	Arhgap12	chr18:6026302-6136098:-1	Rho GTPase activating protein 12 [Source:MGI Symbol;Acc:MGI:1922665]	11.96	12.18	11.28	13.77	19:intron_8-9
chrX	20663240	1				9	forward	ENSMUST00000089217	Uba1	chrX:20658326-20683179:1	ubiquitin-like modifier activating enzyme 1 [Source:MGI Symbol;Acc:MGI:98890]	132.55	144.91	133.54	143.32	26:intron_1-2
chr1	63540199	1				9	forward	ENSMUST00000087374	Adam23	chr1:63445895-63596276:1	a disintegrin and metallopeptidase domain 23 [Source:MGI Symbol;Acc:MGI:1345162]	8.6	26.87	19.23	23.18	26:intron_9-10
chr1	38051912	-1				9	reverse	ENSMUST00000027252	Eif5b	chr1:37998010-38055579:1	eukaryotic translation initiation factor 5B [Source:MGI Symbol;Acc:MGI:2441772]	52.68	53.14	50.25	48.95	3UTR
chr2	20555800	1				9	forward	ENSMUST00000114604	Etl4	chr2:20519791-20809885:1	enhancer trap locus 4 [Source:MGI Symbol;Acc:MGI:95454]	20.35	23.15	20.65	21.42	18:intron_2-3
chr2	20555800	1				9	forward	ENSMUST00000114610	Etl4	chr2:19909780-20744816:1	enhancer trap locus 4 [Source:MGI Symbol;Acc:MGI:95454]	20.35	23.15	20.65	21.42	8:intron_4-5
chr9	96478011	-1				9	forward	ENSMUST00000071301	Rnf7	chr9:96471763-96478610:-1	ring finger protein 7 [Source:MGI Symbol;Acc:MGI:1337096]	123.82	56.28	85.14	46.68	3:intron_1-2
chr9	96478011	-1				9	forward	ENSMUST00000057500	Rnf7	chr9:96470941-96478675:-1	ring finger protein 7 [Source:MGI Symbol;Acc:MGI:1337096]	123.82	56.28	85.14	46.68	3:intron_1-2
chr1	34051807	1				9	forward	ENSMUST00000115104	Dst	chr1:34011825-34308650:1	dystonin [Source:MGI Symbol;Acc:MGI:104627]	5.49	5.42	3.49	5.04	98:intron_1-2
chr8	36606588	-1				9	forward	ENSMUST00000098826	Dlc1	chr8:36567751-36733054:-1	deleted in liver cancer 1 [Source:MGI Symbol;Acc:MGI:1354949]	8.03	23.01	8.82	16.05	14:intron_1-2
chr2	12410748	-1				9	forward	ENSMUST00000154899	Fam188a	chr2:12348062-12419462:-1	family with sequence similarity 188, member A [Source:MGI Symbol;Acc:MGI:1914210]	32.11	21.59	25.08	22.24	9:intron_1-2
chr15	37000859	-1				9	forward	ENSMUST00000078976	Zfp706	chr15:36997031-37007402:-1	zinc finger protein 706 [Source:MGI Symbol;Acc:MGI:1915286]	72.91	40.53	46.05	33.14	3UTR
chr18	30272462	-1				9	reverse	ENSMUST00000115811	Pik3c3	chr18:30272870-30330968:1	phosphoinositide-3-kinase, class 3 [Source:MGI Symbol;Acc:MGI:2445019]	14.93	14.66	15.31	16.04	upstream:-408
chr2	12410748	-1				9	forward	ENSMUST00000028105	Fam188a	chr2:12347265-12419469:-1	family with sequence similarity 188, member A [Source:MGI Symbol;Acc:MGI:1914210]	32.11	21.59	25.08	22.24	15:intron_1-2
chr3	90506965	-1				9	forward	ENSMUST00000107346	2500003M10Rik	chr3:90499494-90509474:-1	RIKEN cDNA 2500003M10 gene [Source:MGI Symbol;Acc:MGI:1913761]	43.84	48.71	47.36	46.71	5:intron_2-3
chr12	108657098	1				9	forward	ENSMUST00000077735	Evl	chr12:108554720-108688513:1	Ena-vasodilator stimulated phosphoprotein [Source:MGI Symbol;Acc:MGI:1194884]	21.05	19.18	21.09	18.4	13:intron_3-4
chr14	34710886	1				9	forward	ENSMUST00000090027	Wapal	chr14:34673964-34745857:1	wings apart-like homolog (Drosophila) [Source:MGI Symbol;Acc:MGI:2675859]	29.96	57.73	38.9	49.32	20:intron_5-6
chr2	32363415	1				9	forward	ENSMUST00000136325	Ciz1	chr2:32363433-32365851:1	CDKN1A interacting zinc finger protein 1 [Source:MGI Symbol;Acc:MGI:1920234]	5.56	5.29	3.52	4.71	upstream:-18
chr11	106784204	-1				9	forward	ENSMUST00000021062	Ddx5	chr11:106780355-106788532:-1	DEAD (Asp-Glu-Ala-Asp) box polypeptide 5 [Source:MGI Symbol;Acc:MGI:105037]	266.98	253.29	287.65	273.59	13:intron_9-10
chr4	130691706	1				9	forward	ENSMUST00000105992	Pum1	chr4:130663359-130781562:1	pumilio 1 (Drosophila) [Source:MGI Symbol;Acc:MGI:1931749]	42.99	47.74	42.2	50.14	20:intron_2-3
chr14	34710886	1				9	forward	ENSMUST00000048263	Wapal	chr14:34673928-34747983:1	wings apart-like homolog (Drosophila) [Source:MGI Symbol;Acc:MGI:2675859]	29.96	57.73	38.9	49.32	19:intron_4-5
chr3	133524688	-1				9	forward	ENSMUST00000098603	Tet2	chr3:133463679-133544390:-1	tet methylcytosine dioxygenase 2 [Source:MGI Symbol;Acc:MGI:2443298]	8.32	11.68	6.63	4.78	11:intron_1-2|5UTR
chrX	48274226	1				9	forward	ENSMUST00000080713	Utp14a	chrX:48256862-48282453:1	UTP14, U3 small nucleolar ribonucleoprotein, homolog A (yeast) [Source:MGI Symbol;Acc:MGI:1919804]	68.92	59.3	70.77	67.41	15:intron_10-11
chrX	70385736	1				9	forward	ENSMUST00000053981	1110012L19Rik	chrX:70385877-70389417:1	RIKEN cDNA 1110012L19 gene [Source:MGI Symbol;Acc:MGI:1915868]	20.39	14.73	17.54	12.39	upstream:-141
chr3	101096532	-1				9	forward	ENSMUST00000102694	Ptgfrn	chr3:101040232-101110278:-1	prostaglandin F2 receptor negative regulator [Source:MGI Symbol;Acc:MGI:1277114]	14.49	12.7	8.8	9.59	9:intron_1-2
chr10	41526801	1				9	forward	ENSMUST00000019962	Cd164	chr10:41519500-41531042:1	CD164 antigen [Source:MGI Symbol;Acc:MGI:1859568]	199.06	126.35	115.9	138.67	6:intron_4-5
chr3	90506965	-1				9	forward	ENSMUST00000107344	2500003M10Rik	chr3:90498956-90509452:-1	RIKEN cDNA 2500003M10 gene [Source:MGI Symbol;Acc:MGI:1913761]	43.84	48.71	47.36	46.71	5UTR
chr2	32363415	1				9	forward	ENSMUST00000048964	Ciz1	chr2:32363198-32378297:1	CDKN1A interacting zinc finger protein 1 [Source:MGI Symbol;Acc:MGI:1920234]	5.56	5.29	3.52	4.71	17:intron_1-2
chr7	25751316	-1				9	forward	ENSMUST00000043765	Hnrnpul1	chr7:25721498-25754730:-1	heterogeneous nuclear ribonucleoprotein U-like 1 [Source:MGI Symbol;Acc:MGI:2443517]	13.11	29.69	9.22	30.8	15:intron_1-2
chr5	121755988	1				9	forward	ENSMUST00000051950	Atxn2	chr5:121711609-121814949:1	ataxin 2 [Source:MGI Symbol;Acc:MGI:1277223]	21.06	23.34	23.15	24.42	25:intron_5-6
chr7	123254685	1				9	forward	ENSMUST00000033035	Slc5a11	chr7:123214813-123273253:1	solute carrier family 5 (sodium/glucose cotransporter), member 11 [Source:MGI Symbol;Acc:MGI:1919316]	12.03	21.54	22.83	16.88	17:intron_9-10
chr5	9146645	-1				9	forward	ENSMUST00000071921	Dmtf1	chr5:9118801-9161718:-1	cyclin D binding myb-like transcription factor 1 [Source:MGI Symbol;Acc:MGI:1344415]	33.35	36.45	27.94	39.09	18:intron_4-5
chr3	58526391	1				9	forward	ENSMUST00000135876	Eif2a	chr3:58526043-58555644:1	eukaryotic translation initiation factor 2A [Source:MGI Symbol;Acc:MGI:1098684]	133.65	90.56	102.96	98.52	12:intron_1-2
chr18	30272462	-1				9	reverse	ENSMUST00000131405	Pik3c3	chr18:30272927-30348120:1	phosphoinositide-3-kinase, class 3 [Source:MGI Symbol;Acc:MGI:2445019]	14.93	14.66	15.31	16.04	upstream:-465
chr2	59230029	1				9	forward	ENSMUST00000168631	Pkp4	chr2:59160850-59355204:1	plakophilin 4 [Source:MGI Symbol;Acc:MGI:109281]	14.45	18.79	17.95	16.38	21:intron_2-3
chr17	32389681	1				9	reverse	ENSMUST00000163107	Wiz	chr17:32354061-32389391:-1	widely-interspaced zinc finger motifs [Source:MGI Symbol;Acc:MGI:1332638]	8.9	12.04	10.16	11.89	upstream:-290
chr4	130691706	1				9	forward	ENSMUST00000030315	Pum1	chr4:130663321-130781564:1	pumilio 1 (Drosophila) [Source:MGI Symbol;Acc:MGI:1931749]	42.99	47.74	42.2	50.14	22:intron_2-3
chr2	32363415	1				9	forward	ENSMUST00000113338	Ciz1	chr2:32363810-32378298:1	CDKN1A interacting zinc finger protein 1 [Source:MGI Symbol;Acc:MGI:1920234]	5.56	5.29	3.52	4.71	upstream:-395
chr17	32389681	1				9	reverse	ENSMUST00000087699	Wiz	chr17:32376178-32389401:-1	widely-interspaced zinc finger motifs [Source:MGI Symbol;Acc:MGI:1332638]	8.9	12.04	10.16	11.89	upstream:-280
chr15	59360360	-1				9	forward	ENSMUST00000022976	E430025E21Rik	chr15:59331998-59374167:-1	RIKEN cDNA E430025E21 gene [Source:MGI Symbol;Acc:MGI:2146110]	23.61	16.71	17.58	16.64	29:intron_8-9
chr12	108657098	1				9	forward	ENSMUST00000021689	Evl	chr12:108554720-108688513:1	Ena-vasodilator stimulated phosphoprotein [Source:MGI Symbol;Acc:MGI:1194884]	21.05	19.18	21.09	18.4	14:intron_3-4
chr2	59230029	1				9	forward	ENSMUST00000102754	Pkp4	chr2:59160850-59355205:1	plakophilin 4 [Source:MGI Symbol;Acc:MGI:109281]	14.45	18.79	17.95	16.38	22:intron_2-3
chr4	130691706	1				9	forward	ENSMUST00000097864	Pum1	chr4:130663386-130780266:1	pumilio 1 (Drosophila) [Source:MGI Symbol;Acc:MGI:1931749]	42.99	47.74	42.2	50.14	22:intron_2-3
chr2	20555800	1				9	forward	ENSMUST00000066509	Etl4	chr2:20519828-20810536:1	enhancer trap locus 4 [Source:MGI Symbol;Acc:MGI:95454]	20.35	23.15	20.65	21.42	21:intron_2-3
chr4	130691706	1				9	forward	ENSMUST00000105991	Pum1	chr4:130663359-130781562:1	pumilio 1 (Drosophila) [Source:MGI Symbol;Acc:MGI:1931749]	42.99	47.74	42.2	50.14	18:intron_2-3
chr1	63540199	1				9	forward	ENSMUST00000114101	Adam23	chr1:63445910-63569094:1	a disintegrin and metallopeptidase domain 23 [Source:MGI Symbol;Acc:MGI:1345162]	8.6	26.87	19.23	23.18	22:intron_9-10
chr14	63493115	-1				9	forward	ENSMUST00000022522	Tdh	chr14:63492347-63509092:-1	L-threonine dehydrogenase [Source:MGI Symbol;Acc:MGI:1926231]	472.4	103.69	90.5	28.05	9:intron_8-9
chr14	21537639	1				9	forward	ENSMUST00000096222	Myst4	chr14:21500851-21621403:1	MYST histone acetyltransferase monocytic leukemia 4 [Source:MGI Symbol;Acc:MGI:1858746]	25.23	17.33	10.47	11.19	5:intron_2-3
chr18	6055476	-1				9	forward	ENSMUST00000077128	Arhgap12	chr18:6024448-6136098:-1	Rho GTPase activating protein 12 [Source:MGI Symbol;Acc:MGI:1922665]	11.96	12.18	11.28	13.77	18:intron_7-8
chr2	20555800	1				9	forward	ENSMUST00000045555	Etl4	chr2:20510047-20810524:1	enhancer trap locus 4 [Source:MGI Symbol;Acc:MGI:95454]	20.35	23.15	20.65	21.42	19:intron_3-4
chr5	9146645	-1				9	forward	ENSMUST00000095017	Dmtf1	chr5:9118872-9161749:-1	cyclin D binding myb-like transcription factor 1 [Source:MGI Symbol;Acc:MGI:1344415]	33.35	36.45	27.94	39.09	17:intron_4-5
chr3	90506965	-1				9	forward	ENSMUST00000049937	2500003M10Rik	chr3:90498965-90509498:-1	RIKEN cDNA 2500003M10 gene [Source:MGI Symbol;Acc:MGI:1913761]	43.84	48.71	47.36	46.71	6:intron_2-3
chr2	18947168	-1				9	forward	ENSMUST00000006912	Pip4k2a	chr2:18842255-18998126:-1	phosphatidylinositol-5-phosphate 4-kinase, type II, alpha [Source:MGI Symbol;Acc:MGI:1298206]	4.98	5.91	5.74	5.92	10:intron_1-2
chr3	90506965	-1				9	forward	ENSMUST00000107342	2500003M10Rik	chr3:90499695-90509485:-1	RIKEN cDNA 2500003M10 gene [Source:MGI Symbol;Acc:MGI:1913761]	43.84	48.71	47.36	46.71	4:exon_2
chr1	171439134	1				9	forward	ENSMUST00000043839	F11r	chr1:171437535-171464603:1	F11 receptor [Source:MGI Symbol;Acc:MGI:1321398]	30.14	29.82	33.37	30.84	10:intron_1-2
chr2	12410748	-1				9	forward	ENSMUST00000124603	Fam188a	chr2:12355307-12419443:-1	family with sequence similarity 188, member A [Source:MGI Symbol;Acc:MGI:1914210]	32.11	21.59	25.08	22.24	10:intron_1-2
chr12	108657098	1				9	forward	ENSMUST00000109854	Evl	chr12:108605766-108688513:1	Ena-vasodilator stimulated phosphoprotein [Source:MGI Symbol;Acc:MGI:1194884]	21.05	19.18	21.09	18.4	13:intron_3-4
chr2	12410748	-1				9	forward	ENSMUST00000129489	Fam188a	chr2:12347263-12419444:-1	family with sequence similarity 188, member A [Source:MGI Symbol;Acc:MGI:1914210]	32.11	21.59	25.08	22.24	15:intron_1-2
chr6	52623306	-1				9	forward	ENSMUST00000031788	Hibadh	chr6:52546228-52640389:-1	3-hydroxyisobutyrate dehydrogenase [Source:MGI Symbol;Acc:MGI:1889802]	53.07	33.89	38.79	25.04	8:intron_2-3
chr18	30272462	-1				9	reverse	ENSMUST00000091978	Pik3c3	chr18:30272872-30343116:1	phosphoinositide-3-kinase, class 3 [Source:MGI Symbol;Acc:MGI:2445019]	14.93	14.66	15.31	16.04	upstream:-410
chr1	63540199	1				9	forward	ENSMUST00000097717	Adam23	chr1:63494169-63596276:1	a disintegrin and metallopeptidase domain 23 [Source:MGI Symbol;Acc:MGI:1345162]	8.6	26.87	19.23	23.18	24:intron_7-8
chr2	32363415	1				9	forward	ENSMUST00000113334	Ciz1	chr2:32352327-32378297:1	CDKN1A interacting zinc finger protein 1 [Source:MGI Symbol;Acc:MGI:1920234]	5.56	5.29	3.52	4.71	17:intron_1-2
chr18	30272462	-1				9	reverse	ENSMUST00000115812	Pik3c3	chr18:30272747-30348126:1	phosphoinositide-3-kinase, class 3 [Source:MGI Symbol;Acc:MGI:2445019]	14.93	14.66	15.31	16.04	upstream:-285
chr17	32389681	1				9	reverse	ENSMUST00000171728	Wiz	chr17:32369305-32389376:-1	widely-interspaced zinc finger motifs [Source:MGI Symbol;Acc:MGI:1332638]	8.9	12.04	10.16	11.89	upstream:-305
chr1	34051807	1				9	forward	ENSMUST00000097786	Dst	chr1:34011825-34308650:1	dystonin [Source:MGI Symbol;Acc:MGI:104627]	5.49	5.42	3.49	5.04	93:intron_1-2
chr3	90506965	-1				9	forward	ENSMUST00000076639	2500003M10Rik	chr3:90498958-90509462:-1	RIKEN cDNA 2500003M10 gene [Source:MGI Symbol;Acc:MGI:1913761]	43.84	48.71	47.36	46.71	5:intron_2-3
chr2	32363415	1				9	forward	ENSMUST00000131152	Ciz1	chr2:32363554-32370323:1	CDKN1A interacting zinc finger protein 1 [Source:MGI Symbol;Acc:MGI:1920234]	5.56	5.29	3.52	4.71	upstream:-139
chr12	86397931	1				9	forward	ENSMUST00000116402	Esrrb	chr12:86361117-86521628:1	estrogen related receptor, beta [Source:MGI Symbol;Acc:MGI:1346832]	139.5	51.68	43.9	8.27	7:intron_1-2
chr12	108657098	1				9	forward	ENSMUST00000172409	Evl	chr12:108635753-108688513:1	Ena-vasodilator stimulated phosphoprotein [Source:MGI Symbol;Acc:MGI:1194884]	21.05	19.18	21.09	18.4	15:intron_4-5
chr1	58416432	-1		1488	6	8	forward	ENSMUST00000034868	Clk1	chr1:58412000-58424066:-1	CDC-like kinase 1 [Source:MGI Symbol;Acc:MGI:107403]	72.66	56.64	42.98	45.9	13:intron_7-8
chr10	127121377	-1			1	8	forward	ENSMUST00000164259	Os9	chr10:127094259-127121160:-1	amplified in osteosarcoma [Source:MGI Symbol;Acc:MGI:1924301]	5.15	7.26	5.1	7.63	upstream:-217
chr10	127121377	-1			1	8	forward	ENSMUST00000080975	Os9	chr10:127094259-127121160:-1	amplified in osteosarcoma [Source:MGI Symbol;Acc:MGI:1924301]	5.15	7.26	5.1	7.63	upstream:-217
chr7	130252029	-1		78		8	forward	ENSMUST00000122054	Fgfr2	chr7:130163709-130266191:-1	fibroblast growth factor receptor 2 [Source:MGI Symbol;Acc:MGI:95523]	3.86	6.68	7.21	6.5	18:intron_2-3
chr7	130252029	-1		78		8	forward	ENSMUST00000120187	Fgfr2	chr7:130163709-130266263:-1	fibroblast growth factor receptor 2 [Source:MGI Symbol;Acc:MGI:95523]	3.86	6.68	7.21	6.5	16:intron_2-3
chr7	130252029	-1		78		8	forward	ENSMUST00000117872	Fgfr2	chr7:130162512-130266245:-1	fibroblast growth factor receptor 2 [Source:MGI Symbol;Acc:MGI:95523]	3.86	6.68	7.21	6.5	16:intron_2-3
chr7	130252029	-1		78		8	forward	ENSMUST00000124096	Fgfr2	chr7:130162451-133123350:-1	fibroblast growth factor receptor 2 [Source:MGI Symbol;Acc:MGI:95523]	3.86	6.68	7.21	6.5	5UTR|7:intron_2-3
chr7	130252029	-1		78		8	forward	ENSMUST00000153166	Fgfr2	chr7:130162512-130266245:-1	fibroblast growth factor receptor 2 [Source:MGI Symbol;Acc:MGI:95523]	3.86	6.68	7.21	6.5	17:intron_2-3
chr1	156565406	1		35		8	forward	ENSMUST00000166172	Abl2	chr1:156558987-156649568:1	v-abl Abelson murine leukemia viral oncogene homolog 2 (arg, Abelson-related gene) [Source:MGI Symbol;Acc:MGI:87860]	3.57	7.22	5.1	8.25	13:intron_1-2
chr6	72763851	-1		30		8	forward	ENSMUST00000069536	Tcf7l1	chr6:72626378-72789254:-1	transcription factor 7 like 1 (T cell specific, HMG box) [Source:MGI Symbol;Acc:MGI:1202876]	54.5	70.11	61.74	33.57	12:intron_3-4
chr4	140998159	1		14		8	forward	ENSMUST00000127833	Atp13a2	chr4:140986873-141007330:1	ATPase type 13A2 [Source:MGI Symbol;Acc:MGI:1922022]	3.82	5.69	4.72	4.37	29:intron_11-12
chr4	140998159	1		14		8	forward	ENSMUST00000037055	Atp13a2	chr4:140986873-141007330:1	ATPase type 13A2 [Source:MGI Symbol;Acc:MGI:1922022]	3.82	5.69	4.72	4.37	29:intron_11-12
chr17	26599707	1		2		8	forward	ENSMUST00000167662	Ergic1	chr17:26561489-26656931:1	endoplasmic reticulum-golgi intermediate compartment (ERGIC) 1 [Source:MGI Symbol;Acc:MGI:1914708]	41.73	34.46	33.34	26.75	10:intron_1-2
chr10	68112593	-1		2		8	forward	ENSMUST00000020106	Arid5b	chr10:68095593-68278726:-1	AT rich interactive domain 5B (MRF1-like) [Source:MGI Symbol;Acc:MGI:2175912]	4.72	9.19	3.06	5.54	10:intron_8-9
chr16	48311872	1				8	forward	ENSMUST00000097175	Dppa2	chr16:48310477-48319723:1	developmental pluripotency associated 2 [Source:MGI Symbol;Acc:MGI:2157523]	50.01	55.78	68.08	42.96	7:intron_2-3
chr7	99837596	-1				8	forward	ENSMUST00000036274	Spcs2	chr7:99837569-99858883:-1	signal peptidase complex subunit 2 homolog (S. cerevisiae) [Source:MGI Symbol;Acc:MGI:1913874]	37.62	32.69	37.67	33.84	3UTR
chr3	133465941	-1				8	forward	ENSMUST00000098603	Tet2	chr3:133463679-133544390:-1	tet methylcytosine dioxygenase 2 [Source:MGI Symbol;Acc:MGI:2443298]	8.32	11.68	6.63	4.78	3UTR
chr2	31162514	1				8	forward	ENSMUST00000056433	Gpr107	chr2:31152316-31218775:1	G protein-coupled receptor 107 [Source:MGI Symbol;Acc:MGI:2139054]	18.08	15.78	14.73	13.19	18:intron_1-2
chr6	122328604	-1				8	forward	ENSMUST00000112600	Phc1	chr6:122318304-122340561:-1	polyhomeotic-like 1 (Drosophila) [Source:MGI Symbol;Acc:MGI:103248]	86.51	199.71	230.93	225.71	14:intron_5-6
chrX	140062541	1				8	reverse	ENSMUST00000101212	Nup62cl	chrX:140006805-140062568:-1	nucleoporin 62 C-terminal like [Source:MGI Symbol;Acc:MGI:2685565]	18.49	24.6	18.62	11.81	5UTR
chr6	122328604	-1				8	forward	ENSMUST00000081849	Phc1	chr6:122317731-122337015:-1	polyhomeotic-like 1 (Drosophila) [Source:MGI Symbol;Acc:MGI:103248]	86.51	199.71	230.93	225.71	13:intron_4-5
chr6	122328604	-1				8	forward	ENSMUST00000161877	Phc1	chr6:122318303-122339612:-1	polyhomeotic-like 1 (Drosophila) [Source:MGI Symbol;Acc:MGI:103248]	86.51	199.71	230.93	225.71	14:intron_6-7
chr11	5541202	-1				8	forward	ENSMUST00000020776	Ccdc117	chr11:5528887-5542187:-1	coiled-coil domain containing 117 [Source:MGI Symbol;Acc:MGI:2144383]	20	30.01	23.35	18.54	5:intron_2-3
chr6	122328604	-1				8	forward	ENSMUST00000079560	Phc1	chr6:122317731-122337015:-1	polyhomeotic-like 1 (Drosophila) [Source:MGI Symbol;Acc:MGI:103248]	86.51	199.71	230.93	225.71	14:intron_5-6
chr3	152232727	1				8	forward	ENSMUST00000166984	Fubp1	chr3:152210458-152236830:1	far upstream element (FUSE) binding protein 1 [Source:MGI Symbol;Acc:MGI:1196294]	60.59	60.82	60	74.19	3UTR
chr6	115804491	-1				8	reverse	ENSMUST00000075995	Cand2	chr6:115774538-115804893:1	cullin-associated and neddylation-dissociated 2 (putative) [Source:MGI Symbol;Acc:MGI:1914338]	146.6	69.22	135.24	66.29	3UTR
chr6	122328604	-1				8	forward	ENSMUST00000160163	Phc1	chr6:122318303-122339612:-1	polyhomeotic-like 1 (Drosophila) [Source:MGI Symbol;Acc:MGI:103248]	86.51	199.71	230.93	225.71	15:intron_6-7
chr6	122328604	-1				8	forward	ENSMUST00000160696	Phc1	chr6:122317750-122338864:-1	polyhomeotic-like 1 (Drosophila) [Source:MGI Symbol;Acc:MGI:103248]	86.51	199.71	230.93	225.71	15:intron_6-7
chrX	140062541	1				8	reverse	ENSMUST00000154385	Nup62cl	chrX:140022062-140062293:-1	nucleoporin 62 C-terminal like [Source:MGI Symbol;Acc:MGI:2685565]	18.49	24.6	18.62	11.81	upstream:-248
chr6	122328604	-1				8	forward	ENSMUST00000161739	Phc1	chr6:122317738-122339658:-1	polyhomeotic-like 1 (Drosophila) [Source:MGI Symbol;Acc:MGI:103248]	86.51	199.71	230.93	225.71	15:intron_6-7
chr13	109807851	1				8	forward	ENSMUST00000119507	Pde4d	chr13:109442183-109951364:1	phosphodiesterase 4D, cAMP specific [Source:MGI Symbol;Acc:MGI:99555]	3.22	6.16	3.13	4.62	15:intron_5-6
chr13	109807851	1				8	forward	ENSMUST00000122041	Pde4d	chr13:108654177-109951474:1	phosphodiesterase 4D, cAMP specific [Source:MGI Symbol;Acc:MGI:99555]	3.22	6.16	3.13	4.62	17:intron_7-8
chr6	122328604	-1				8	forward	ENSMUST00000159252	Phc1	chr6:122317750-122339656:-1	polyhomeotic-like 1 (Drosophila) [Source:MGI Symbol;Acc:MGI:103248]	86.51	199.71	230.93	225.71	14:intron_5-6
chr11	105136974	1				8	forward	ENSMUST00000021030	Mettl2	chr11:105126425-105140394:1	methyltransferase like 2 [Source:MGI Symbol;Acc:MGI:1289171]	39.98	45.62	50.1	44.68	9:intron_7-8
chr19	10608387	1				8	forward	ENSMUST00000025649	Ddb1	chr19:10605625-10629813:1	damage specific DNA binding protein 1 [Source:MGI Symbol;Acc:MGI:1202384]	217.2	259.77	262.12	271.31	27:exon_4
chr3	152232727	1				8	forward	ENSMUST00000106121	Fubp1	chr3:152210521-152236826:1	far upstream element (FUSE) binding protein 1 [Source:MGI Symbol;Acc:MGI:1196294]	60.59	60.82	60	74.19	22:exon_20
chr6	122328604	-1				8	forward	ENSMUST00000161054	Phc1	chr6:122317850-122339645:-1	polyhomeotic-like 1 (Drosophila) [Source:MGI Symbol;Acc:MGI:103248]	86.51	199.71	230.93	225.71	14:intron_5-6
chr10	42631149	1				8	forward	ENSMUST00000105497	Ostm1	chr10:42583835-42698323:1	osteopetrosis associated transmembrane protein 1 [Source:MGI Symbol;Acc:MGI:2655574]	15.58	8.1	7.94	5.66	5UTR|6:intron_2-3
chr15	82849084	-1				8	forward	ENSMUST00000048966	Tcf20	chr15:82808629-82912134:-1	transcription factor 20 [Source:MGI Symbol;Acc:MGI:108399]	7.86	12.69	7.91	14.6	5:intron_2-3
chr1	195122171	-1				8	forward	ENSMUST00000075451	Cr1l	chr1:195103789-195131570:-1	complement component (3b/4b) receptor 1-like [Source:MGI Symbol;Acc:MGI:88513]	16.37	10.31	13.59	10.76	10:intron_4-5
chr18	23805972	1				8	forward	ENSMUST00000170802	Mapre2	chr18:23752333-23893861:1	microtubule-associated protein, RP/EB family, member 2 [Source:MGI Symbol;Acc:MGI:106271]	17.02	19.86	22.79	25.53	5UTR|8:intron_2-3
chr10	63323616	-1				8	forward	ENSMUST00000105442	Sirt1	chr10:63319058-63339035:-1	sirtuin 1 (silent mating type information regulation 2, homolog) 1 (S. cerevisiae) [Source:MGI Symbol;Acc:MGI:2135607]	37.08	36.42	26.63	22.32	8:intron_6-7
chr4	124850685	1				8	reverse	ENSMUST00000163946	1110065P20Rik	chr4:124849485-124850730:-1	RIKEN cDNA 1110065P20 gene [Source:MGI Symbol;Acc:MGI:1916170]	14.25	16.33	19.67	15.16	5UTR
chr15	81729127	-1				8	forward	ENSMUST00000170134	Rangap1	chr15:81704248-81729919:-1	RAN GTPase activating protein 1 [Source:MGI Symbol;Acc:MGI:103071]	54.77	94.29	89.31	98.22	17:intron_2-3|5UTR
chr4	131934721	-1				8	forward	ENSMUST00000105981	Epb4.1	chr4:131923429-132049078:-1	erythrocyte protein band 4.1 [Source:MGI Symbol;Acc:MGI:95401]	5.73	8.44	7.25	11.19	21:intron_17-18
chr11	8586262	-1				8	forward	ENSMUST00000020695	Tns3	chr11:8431652-8664535:-1	tensin 3 [Source:MGI Symbol;Acc:MGI:2443012]	9.27	27.14	20.31	16.31	31:intron_3-4|5UTR
chr13	59648589	-1				8	forward	ENSMUST00000095739	Golm1	chr13:59634996-59675784:-1	golgi membrane protein 1 [Source:MGI Symbol;Acc:MGI:1917329]	30.68	27.64	27.65	32.32	11:intron_6-7
chr2	94422567	-1				8	forward	ENSMUST00000028617	Api5	chr2:94411682-94438136:-1	apoptosis inhibitor 5 [Source:MGI Symbol;Acc:MGI:1888993]	63	60.71	67.34	68.56	14:intron_8-9
chr10	21995461	1				8	forward	ENSMUST00000120509	Sgk1	chr10:21882184-21999893:1	serum/glucocorticoid regulated kinase 1 [Source:MGI Symbol;Acc:MGI:1340062]	73.61	44.55	43.2	45.04	14:intron_4-5
chr4	131934721	-1				8	forward	ENSMUST00000030739	Epb4.1	chr4:131923429-132072097:-1	erythrocyte protein band 4.1 [Source:MGI Symbol;Acc:MGI:95401]	5.73	8.44	7.25	11.19	21:intron_17-18
chr3	129568847	1				8	forward	ENSMUST00000071402	Elovl6	chr3:129532386-129638495:1	ELOVL family member 6, elongation of long chain fatty acids (yeast) [Source:MGI Symbol;Acc:MGI:2156528]	86.01	73.98	77.77	82.34	5:intron_2-3
chr10	21995461	1				8	forward	ENSMUST00000092673	Sgk1	chr10:21993890-21999891:1	serum/glucocorticoid regulated kinase 1 [Source:MGI Symbol;Acc:MGI:1340062]	73.61	44.55	43.2	45.04	12:intron_2-3
chrX	20617242	1				8	forward	ENSMUST00000115375	Rbm10	chrX:20617503-20650888:1	RNA binding motif protein 10 [Source:MGI Symbol;Acc:MGI:2384310]	11.56	9.52	12.1	9.49	upstream:-261
chr2	180704738	-1				8	forward	ENSMUST00000103055	Dido1	chr2:180681058-180709999:-1	death inducer-obliterator 1 [Source:MGI Symbol;Acc:MGI:1344352]	3.37	7.72	1.79	9.24	6:intron_1-2
chr3	41573157	1				8	forward	ENSMUST00000026865	Phf17	chr3:41555734-41616862:1	PHD finger protein 17 [Source:MGI Symbol;Acc:MGI:1925835]	92.04	71.44	70.41	79.75	11:intron_1-2|5UTR
chr12	84765771	-1				8	forward	ENSMUST00000021668	Npc2	chr12:84754560-84773112:-1	Niemann Pick type C2 [Source:MGI Symbol;Acc:MGI:1915213]	154.53	47.97	48.17	33.59	4:intron_1-2
chr10	21995461	1				8	forward	ENSMUST00000020145	Sgk1	chr10:21994666-21999903:1	serum/glucocorticoid regulated kinase 1 [Source:MGI Symbol;Acc:MGI:1340062]	73.61	44.55	43.2	45.04	12:intron_2-3
chr10	42631149	1				8	forward	ENSMUST00000144806	Ostm1	chr10:42583838-42700492:1	osteopetrosis associated transmembrane protein 1 [Source:MGI Symbol;Acc:MGI:2655574]	15.58	8.1	7.94	5.66	7:intron_2-3
chr1	72210135	-1				8	forward	ENSMUST00000048860	Mreg	chr1:72159233-72212307:-1	melanoregulin [Source:MGI Symbol;Acc:MGI:2151839]	161.87	98.8	139.47	22.14	5:intron_1-2
chr12	55303274	1				8	forward	ENSMUST00000021411	1110008L16Rik	chr12:55302637-55382491:1	RIKEN cDNA 1110008L16 gene [Source:MGI Symbol;Acc:MGI:1913382]	39.09	30.08	47.39	22.83	5UTR
chr19	46655776	1				8	forward	ENSMUST00000132202	D19Wsu162e	chr19:46599113-46657385:1	DNA segment, Chr 19, Wayne State University 162, expressed [Source:MGI Symbol;Acc:MGI:107577]	9.5	9.99	9.76	11.17	3UTR
chr3	116657356	-1				8	forward	ENSMUST00000029570	Hiat1	chr3:116631164-116662677:-1	hippocampus abundant gene transcript 1 [Source:MGI Symbol;Acc:MGI:1201609]	6.6	6.52	3.65	7.31	12:intron_1-2
chr7	6172029	1				8	forward	ENSMUST00000128495	Zfp444	chr7:6172226-6183951:1	zinc finger protein 444 [Source:MGI Symbol;Acc:MGI:1923365]	6.75	5.97	7.38	4.81	upstream:-197
chr10	63323616	-1				8	forward	ENSMUST00000120239	Sirt1	chr10:63319005-63381704:-1	sirtuin 1 (silent mating type information regulation 2, homolog) 1 (S. cerevisiae) [Source:MGI Symbol;Acc:MGI:2135607]	37.08	36.42	26.63	22.32	14:intron_12-13
chr19	46655776	1				8	forward	ENSMUST00000099376	D19Wsu162e	chr19:46599114-46657382:1	DNA segment, Chr 19, Wayne State University 162, expressed [Source:MGI Symbol;Acc:MGI:107577]	9.5	9.99	9.76	11.17	3UTR
chr2	122351875	-1				8	forward	ENSMUST00000110531	Shf	chr2:122348893-122368918:-1	Src homology 2 domain containing F [Source:MGI Symbol;Acc:MGI:3613669]	17.57	6.57	6.04	4.44	6:intron_5-6
chr12	31633820	-1				8	forward	ENSMUST00000020979	Bcap29	chr12:31595354-31634597:-1	B cell receptor associated protein 29 [Source:MGI Symbol;Acc:MGI:101917]	14.23	9.57	15.27	7.83	7:intron_1-2
chr3	41573157	1				8	forward	ENSMUST00000168086	Phf17	chr3:41564880-41616862:1	PHD finger protein 17 [Source:MGI Symbol;Acc:MGI:1925835]	92.04	71.44	70.41	79.75	11:intron_1-2
chr4	131934721	-1				8	forward	ENSMUST00000105974	Epb4.1	chr4:131923413-132007438:-1	erythrocyte protein band 4.1 [Source:MGI Symbol;Acc:MGI:95401]	5.73	8.44	7.25	11.19	16:intron_12-13
[truncated: 1,947 more rows]
