# Supplementary material for: Genetic Exploration of the Exit from Self-Renewal Using Haploid Embryonic Stem Cells
Source: Cell Stem Cell. 2014 Mar 6;14(3):385–93. doi: 10.1016/j.stem.2013.12.008 (PMC3995090; doi:10.1016/j.stem.2013.12.008)
Supplement: Table S2. Genes Fulfilling Criteria for Multiple Appearances, Related to Figure 1 [file mmc3.xlsx]

## Sheet: multiple appearances
Table S2, related to Figure 1 - genes fulfilling criteria for multiple appearances
rank	gene name	description	times identified in 11 screens	number of integration sites
1	Tcf7l1	transcription factor 7 like 1 (T cell specific, HMG box) [Source:MGI Symbol;Acc:MGI:1202876]	11	54
2	Etv5	ets variant gene 5 [Source:MGI Symbol;Acc:MGI:1096867]	5	7
3	Etl4	enhancer trap locus 4 [Source:MGI Symbol;Acc:MGI:95454]	4	8
4	Tet1	tet methylcytosine dioxygenase 1 [Source:MGI Symbol;Acc:MGI:1098693]	4	7
5	1110012J17Rik	RIKEN cDNA 1110012J17 gene [Source:MGI Symbol;Acc:MGI:1915867]	4	7
6	Pum1	pumilio 1 (Drosophila) [Source:MGI Symbol;Acc:MGI:1931749]	4	6
7	Actr2	ARP2 actin-related protein 2 homolog (yeast) [Source:MGI Symbol;Acc:MGI:1913963]	4	5
8	Prkci	protein kinase C, iota [Source:MGI Symbol;Acc:MGI:99260]	4	4
9	Zfp423	zinc finger protein 423 [Source:MGI Symbol;Acc:MGI:1891217]	4	4
10	Pten	phosphatase and tensin homolog [Source:MGI Symbol;Acc:MGI:109583]	4	4
11	Myst4	MYST histone acetyltransferase monocytic leukemia 4 [Source:MGI Symbol;Acc:MGI:1858746]	4	4
12	Jarid2	jumonji, AT rich interactive domain 2 [Source:MGI Symbol;Acc:MGI:104813]	3	14
13	Fgfr2	fibroblast growth factor receptor 2 [Source:MGI Symbol;Acc:MGI:95523]	3	7
14	Klhl24	kelch-like 24 (Drosophila) [Source:MGI Symbol;Acc:MGI:1923035]	3	7
15	Csnk1a1	casein kinase 1, alpha 1 [Source:MGI Symbol;Acc:MGI:1934950]	3	5
16	Nsd1	nuclear receptor-binding SET-domain protein 1 [Source:MGI Symbol;Acc:MGI:1276545]	3	5
17	Atrx	alpha thalassemia/mental retardation syndrome X-linked homolog (human) [Source:MGI Symbol;Acc:MGI:103067]	3	5
18	Flnb	filamin, beta [Source:MGI Symbol;Acc:MGI:2446089]	3	4
19	Smarcad1	SWI/SNF-related, matrix-associated actin-dependent regulator of chromatin, subfamily a, containing DEAD/H box 1 [Source:MGI Symbol;Acc:MGI:95453]	3	4
20	Manba	mannosidase, beta A, lysosomal [Source:MGI Symbol;Acc:MGI:88175]	3	4
21	Pitpnc1	phosphatidylinositol transfer protein, cytoplasmic 1 [Source:MGI Symbol;Acc:MGI:1919045]	3	4
22	1110008L16Rik	RIKEN cDNA 1110008L16 gene [Source:MGI Symbol;Acc:MGI:1913382]	3	3
23	Dym	dymeclin [Source:MGI Symbol;Acc:MGI:1918480]	3	3
24	Rbpms	RNA binding protein gene with multiple splicing [Source:MGI Symbol;Acc:MGI:1334446]	3	3
25	Pde4d	phosphodiesterase 4D, cAMP specific [Source:MGI Symbol;Acc:MGI:99555]	3	3
26	Zfp706	zinc finger protein 706 [Source:MGI Symbol;Acc:MGI:1915286]	2	5
27	Ctbp2	C-terminal binding protein 2 [Source:MGI Symbol;Acc:MGI:1201686]	2	5
28	Copg	coatomer protein complex, subunit gamma [Source:MGI Symbol;Acc:MGI:1858696]	2	5
29	Ubr5	ubiquitin protein ligase E3 component n-recognin 5 [Source:MGI Symbol;Acc:MGI:1918040]	2	4
30	Smg7	Smg-7 homolog, nonsense mediated mRNA decay factor (C. elegans) [Source:MGI Symbol;Acc:MGI:2682334]	2	4
31	Sfpq	splicing factor proline/glutamine rich (polypyrimidine tract binding protein associated) [Source:MGI Symbol;Acc:MGI:1918764]	2	4
32	Elovl6	ELOVL family member 6, elongation of long chain fatty acids (yeast) [Source:MGI Symbol;Acc:MGI:2156528]	2	4
33	Rbpj	recombination signal binding protein for immunoglobulin kappa J region [Source:MGI Symbol;Acc:MGI:96522]	2	4
34	Dhx9	DEAH (Asp-Glu-Ala-His) box polypeptide 9 [Source:MGI Symbol;Acc:MGI:108177]	2	3
35	Mreg	melanoregulin [Source:MGI Symbol;Acc:MGI:2151839]	2	3
36	Kdm6a	lysine (K)-specific demethylase 6A [Source:MGI Symbol;Acc:MGI:1095419]	2	3
37	Pkp4	plakophilin 4 [Source:MGI Symbol;Acc:MGI:109281]	2	3
38	Gsk3b	glycogen synthase kinase 3 beta [Source:MGI Symbol;Acc:MGI:1861437]	2	3
39	Slc25a36	solute carrier family 25, member 36 [Source:MGI Symbol;Acc:MGI:1924909]	2	3
40	Suz12	suppressor of zeste 12 homolog (Drosophila) [Source:MGI Symbol;Acc:MGI:1261758]	2	3
41	Cep68	centrosomal protein 68 [Source:MGI Symbol;Acc:MGI:2667663]	2	3
42	Trim8	tripartite motif-containing 8 [Source:MGI Symbol;Acc:MGI:1933302]	2	3
43	Arid5b	AT rich interactive domain 5B (MRF1-like) [Source:MGI Symbol;Acc:MGI:2175912]	2	3
44	Camk1d	calcium/calmodulin-dependent protein kinase ID [Source:MGI Symbol;Acc:MGI:2442190]	2	3
45	Taf5l	TAF5-like RNA polymerase II, p300/CBP-associated factor (PCAF)-associated factor [Source:MGI Symbol;Acc:MGI:1919039]	2	3
46	Rtn4	reticulon 4 [Source:MGI Symbol;Acc:MGI:1915835]	2	3
47	Huwe1	HECT, UBA and WWE domain containing 1 [Source:MGI Symbol;Acc:MGI:1926884]	2	3
48	Ahdc1	AT hook, DNA binding motif, containing 1 [Source:MGI Symbol;Acc:MGI:2444218]	2	3
49	Hspbap1	Hspb associated protein 1 [Source:MGI Symbol;Acc:MGI:1913917]	2	3
50	Zic2	zinc finger protein of the cerebellum 2 [Source:MGI Symbol;Acc:MGI:106679]	2	2
51	Ext1	exostoses (multiple) 1 [Source:MGI Symbol;Acc:MGI:894663]	2	2
52	Pxn	paxillin [Source:MGI Symbol;Acc:MGI:108295]	2	2
53	Luc7l2	LUC7-like 2 (S. cerevisiae) [Source:MGI Symbol;Acc:MGI:2183260]	2	2
54	Gphn	gephyrin [Source:MGI Symbol;Acc:MGI:109602]	2	2
55	Rai14	retinoic acid induced 14 [Source:MGI Symbol;Acc:MGI:1922896]	2	2
56	Usp24	ubiquitin specific peptidase 24 [Source:MGI Symbol;Acc:MGI:1919936]	2	2
57	Mapk1	mitogen-activated protein kinase 1 [Source:MGI Symbol;Acc:MGI:1346858]	2	2
58	Gpr107	G protein-coupled receptor 107 [Source:MGI Symbol;Acc:MGI:2139054]	2	2
59	5730590G19Rik	RIKEN cDNA 5730590G19 gene [Source:MGI Symbol;Acc:MGI:1924261]	2	2
60	Wnk1	WNK lysine deficient protein kinase 1 [Source:MGI Symbol;Acc:MGI:2442092]	2	2
61	Ubtf	upstream binding transcription factor, RNA polymerase I [Source:MGI Symbol;Acc:MGI:98512]	2	2
62	Mtf2	metal response element binding transcription factor 2 [Source:MGI Symbol;Acc:MGI:105050]	2	2
63	Rere	arginine glutamic acid dipeptide (RE) repeats [Source:MGI Symbol;Acc:MGI:2683486]	2	2
64	Acap2	ArfGAP with coiled-coil, ankyrin repeat and PH domains 2 [Source:MGI Symbol;Acc:MGI:1925868]	2	2
65	2310003C23Rik	RIKEN cDNA 2310003C23 gene [Source:MGI Symbol;Acc:MGI:1923675]	2	2
66	Ddx5	DEAD (Asp-Glu-Ala-Asp) box polypeptide 5 [Source:MGI Symbol;Acc:MGI:105037]	2	2
67	Arntl	aryl hydrocarbon receptor nuclear translocator-like [Source:MGI Symbol;Acc:MGI:1096381]	2	2
68	E2f4	E2F transcription factor 4 [Source:MGI Symbol;Acc:MGI:103012]	2	2
69	Eef1e1	eukaryotic translation elongation factor 1 epsilon 1 [Source:MGI Symbol;Acc:MGI:1913393]	2	2
70	Elmo1	engulfment and cell motility 1, ced-12 homolog (C. elegans) [Source:MGI Symbol;Acc:MGI:2153044]	2	2
71	Kdm5b	lysine (K)-specific demethylase 5B [Source:MGI Symbol;Acc:MGI:1922855]	2	2
72	Nup188	nucleoporin 188 [Source:MGI Symbol;Acc:MGI:2446190]	2	2
73	Grhl3	grainyhead-like 3 (Drosophila) [Source:MGI Symbol;Acc:MGI:2655333]	2	2
74	Abl2	v-abl Abelson murine leukemia viral oncogene homolog 2 (arg, Abelson-related gene) [Source:MGI Symbol;Acc:MGI:87860]	2	2
75	Nav2	neuron navigator 2 [Source:MGI Symbol;Acc:MGI:2183691]	2	2
76	Pax6	paired box gene 6 [Source:MGI Symbol;Acc:MGI:97490]	2	2
77	Pogz	pogo transposable element with ZNF domain [Source:MGI Symbol;Acc:MGI:2442117]	2	2
78	Xpo1	exportin 1, CRM1 homolog (yeast) [Source:MGI Symbol;Acc:MGI:2144013]	2	2
79	Rbm34	RNA binding motif protein 34 [Source:MGI Symbol;Acc:MGI:1098653]	2	2
80	Ass1	argininosuccinate synthetase 1 [Source:MGI Symbol;Acc:MGI:88090]	2	2
81	Lphn2	latrophilin 2 [Source:MGI Symbol;Acc:MGI:2139714]	2	2
82	Crnkl1	Crn, crooked neck-like 1 (Drosophila) [Source:MGI Symbol;Acc:MGI:1914127]	2	2
83	Pcmtd1	protein-L-isoaspartate (D-aspartate) O-methyltransferase domain containing 1 [Source:MGI Symbol;Acc:MGI:2441773]	2	2
84	Cobl	cordon-bleu [Source:MGI Symbol;Acc:MGI:105056]	2	2
85	Srsf4	serine/arginine-rich splicing factor 4 [Source:MGI Symbol;Acc:MGI:1890577]	2	2
86	Anp32a	acidic (leucine-rich) nuclear phosphoprotein 32 family, member A [Source:MGI Symbol;Acc:MGI:108447]	2	2
87	Bri3	brain protein I3 [Source:MGI Symbol;Acc:MGI:1933174]	2	2
88	Map4k3	mitogen-activated protein kinase kinase kinase kinase 3 [Source:MGI Symbol;Acc:MGI:2154405]	2	2
89	Ptprk	protein tyrosine phosphatase, receptor type, K [Source:MGI Symbol;Acc:MGI:103310]	2	2
90	Usp9x	ubiquitin specific peptidase 9, X chromosome [Source:MGI Symbol;Acc:MGI:894681]	2	2
91	Jub	ajuba [Source:MGI Symbol;Acc:MGI:1341886]	2	2
92	Nol10	nucleolar protein 10 [Source:MGI Symbol;Acc:MGI:2684913]	2	2
93	Stag1	stromal antigen 1 [Source:MGI Symbol;Acc:MGI:1098658]	2	2
94	Atp13a2	ATPase type 13A2 [Source:MGI Symbol;Acc:MGI:1922022]	2	2
95	Srpk1	serine/arginine-rich protein specific kinase 1 [Source:MGI Symbol;Acc:MGI:106908]	2	2
96	Naa15	N(alpha)-acetyltransferase 15, NatA auxiliary subunit [Source:MGI Symbol;Acc:MGI:1922088]	2	2
97	Phf17	PHD finger protein 17 [Source:MGI Symbol;Acc:MGI:1925835]	2	2
98	Usp48	ubiquitin specific peptidase 48 [Source:MGI Symbol;Acc:MGI:2158502]	2	2
99	Phc1	polyhomeotic-like 1 (Drosophila) [Source:MGI Symbol;Acc:MGI:103248]	2	2
100	Commd6	COMM domain containing 6 [Source:MGI Symbol;Acc:MGI:1913450]	2	2
101	E430025E21Rik	RIKEN cDNA E430025E21 gene [Source:MGI Symbol;Acc:MGI:2146110]	2	2
102	Nup155	nucleoporin 155 [Source:MGI Symbol;Acc:MGI:2181182]	2	2
103	Zfp532	zinc finger protein 532 [Source:MGI Symbol;Acc:MGI:3036282]	2	2
104	Vac14	Vac14 homolog (S. cerevisiae) [Source:MGI Symbol;Acc:MGI:2157980]	2	2
105	Rpa1	replication protein A1 [Source:MGI Symbol;Acc:MGI:1915525]	2	2
106	BC052040	cDNA sequence BC052040 [Source:MGI Symbol;Acc:MGI:3026886]	2	2
107	Lace1	lactation elevated 1 [Source:MGI Symbol;Acc:MGI:2148801]	2	2
108	Dido1	death inducer-obliterator 1 [Source:MGI Symbol;Acc:MGI:1344352]	2	2
109	Kdm5c	lysine (K)-specific demethylase 5C [Source:MGI Symbol;Acc:MGI:99781]	2	2
110	Ywhae	tyrosine 3-monooxygenase/tryptophan 5-monooxygenase activation protein, epsilon polypeptide [Source:MGI Symbol;Acc:MGI:894689]	2	2
111	Gtf2ird1	general transcription factor II I repeat domain-containing 1 [Source:MGI Symbol;Acc:MGI:1861942]	2	2
112	Rapgef1	Rap guanine nucleotide exchange factor (GEF) 1 [Source:MGI Symbol;Acc:MGI:104580]	2	2
113	Arfip1	ADP-ribosylation factor interacting protein 1 [Source:MGI Symbol;Acc:MGI:1277120]	2	2
