# Supplementary material for: Genetic Exploration of the Exit from Self-Renewal Using Haploid Embryonic Stem Cells
Source: Cell Stem Cell. 2014 Mar 6;14(3):385–93. doi: 10.1016/j.stem.2013.12.008 (PMC3995090; doi:10.1016/j.stem.2013.12.008)
Supplement: Table S3. 3' UTRs of Expressed Genes Harboring a Pum1 Binding Site, Related to Figure 3 [file mmc4.xlsx]

## Sheet: Pum1 matches
Table S3, related to Figure 3 - 3'UTRs of expressed genes harbouring a Pum1 binding site
Gene ID	number of Pum1 sites	RPKM in 2i
Strbp	7	5.63
Zfp704	7	5.58
Slc38a2	5	88.55
Bach1	5	6.01
Lrrc58	5	18.91
Trove2	5	6.7
Mrpl39	5	87.66
Kit	5	18.04
Tubgcp5	5	13.22
Sdad1	5	30.66
Fnip1	5	13.53
Fam76b	4	27.71
Lemd3	4	9.56
Foxj3	4	8.72
Rab14	4	61.29
Plxna1	4	6.82
Zfp217	4	10.33
Alg11	4	6.97
Rsbn1l	4	10.92
Vezf1	4	10.05
Mysm1	4	5.97
Slc38a1	4	16.4
Rock2	4	11.98
Eif5a2	4	5.74
Spred1	4	7.59
Gsk3b	4	9.78
Arid2	4	13.09
Zfp532	4	11.92
Zdhhc17	4	6.86
Rbm25	4	101.6
Gclm	4	74.13
Zmym2	4	16.09
Asxl2	4	13
Ddx26b	4	8.97
Apaf1	3	9.85
Hmgb3	3	5.35
Zbtb34	3	9.81
Creb1	3	8.25
Mga	3	14.78
Dcun1d1	3	5.22
Chic1	3	5.54
Otud4	3	35.49
Tbc1d14	3	10.87
Tmem33	3	16.34
Ube2k	3	61.91
Cpsf6	3	46.99
Wipf2	3	6.81
Pias1	3	9.35
Prkcd	3	9.85
Syncrip	3	48.82
Zfp292	3	10.43
Suz12	3	91.72
Trp53inp1	3	109.83
Zfp644	3	12.02
Zmat3	3	36.67
Fam49b	3	64.78
Etnk1	3	54
Wapal	3	29.96
Spast	3	18.39
Dmxl1	3	7.9
Mprip	3	7.95
Tet1	3	7.47
Kdm6a	3	17.51
Tbx3	3	28.14
Skil	3	19.08
Kif11	3	35.57
Atad5	3	11.63
Sin3a	3	34.31
Traf3ip1	3	5.41
Rod1	3	25.85
E2f3	3	13.37
Zfp518b	3	12.85
Nktr	3	10.75
Slc7a1	3	16.27
Smc6	3	21.25
Nr2c2	3	6.66
Chic2	3	45.82
Phf12	3	24.31
Pura	3	7.21
Tbpl1	3	18.95
Klf15	3	8.37
Akirin1	3	12.17
Fancd2	3	7.27
Rbm27	3	20.76
Taf4a	3	15.17
Usp37	3	15.54
Btaf1	3	11.41
Pik3c2a	3	5.33
Mpp5	3	6.7
Camk1d	3	8.14
Eri1	3	12.28
Sos1	3	8.49
Stx12	3	31.2
Baz2b	3	8.73
Rtf1	3	16.25
Ostm1	3	15.58
Nr4a1	3	13.65
Pitpnc1	3	8.96
Gm2a	3	15.21
Nup133	3	28.17
Dnajc5	3	18.19
Edem3	3	9.26
Acp2	3	9.94
Ptprk	3	7.58
Pitpnb	3	60.8
Fkbp14	2	5.29
Smap1	2	48.89
Ppp2ca	2	183.97
Plekhg1	2	5.78
Parg	2	19.71
Lnp	2	6.65
Ate1	2	6.59
Foxo1	2	8.2
Mycn	2	51.01
1110059G10Rik	2	9.13
Cspp1	2	11.66
Gyk	2	15.68
Nprl2	2	9.3
Ccng2	2	9.76
Calm1	2	149.05
Arpp19	2	66.16
Pum2	2	39.52
Ldlrad3	2	24.52
Fbxo3	2	9.96
Asap1	2	6.47
Aftph	2	11.16
Prkaa1	2	12.77
Ddi2	2	17.48
Gabbr1	2	15.05
Rbl1	2	5.33
Bap1	2	17.61
Chm	2	19.48
Bcar3	2	8.48
Syvn1	2	9.89
Lpar4	2	8.51
Phf23	2	43.79
Lgr4	2	20.23
Cbx5	2	75.99
Denr	2	59.03
Zcchc2	2	5.26
Srsf5	2	177.58
Vps4b	2	33.62
Aebp2	2	13.43
Gnptab	2	9.53
Abi1	2	46.03
Spire1	2	8.51
Ptpn6	2	17.69
Rnf38	2	16.55
Cd47	2	5.98
Spint1	2	17.26
Lin54	2	9.98
Gnb4	2	19.84
Gfm1	2	43.68
Mbtps2	2	12.66
Trim33	2	11.53
Arhgef18	2	18.99
Rp2h	2	12.81
Klf8	2	15.07
Grb2	2	41.66
Nt5dc1	2	11.9
Elavl2	2	11.24
Tbp	2	44.91
Zfand5	2	26.15
Ing3	2	10.14
D14Abb1e	2	28.16
Usp1	2	36.42
Nlk	2	13.66
Zmym5	2	6.32
Akap1	2	32.49
Slc20a2	2	21.9
Psma3	2	12
Actr3b	2	6.65
Slc38a4	2	64.6
Cds2	2	16.34
Fam107b	2	9.19
Pacs2	2	5.31
Fuca2	2	5.98
Fmnl2	2	5.88
Crebzf	2	13.45
Znrf2	2	43.38
Dlc1	2	8.03
Serinc1	2	45.33
Spred2	2	7.29
Stom	2	5.59
BC030336	2	8.18
Csnk2a1	2	45.63
Cdk12	2	6.01
Khdrbs1	2	62.58
Zc3h4	2	14.32
Atp13a3	2	31.09
Rnf128	2	10.4
Actr6	2	30.87
Unc50	2	29.23
Adam23	2	8.6
Myc	2	7.1
Zfp654	2	11.76
Ptpra	2	8.19
Acap2	2	14.55
Ddx46	2	29.65
Rnf220	2	36.89
Ube2g1	2	36.82
Polr3d	2	17.85
Zic3	2	64.3
Nus1	2	29.64
Trim25	2	21.84
Fam60a	2	5.3
Nfya	2	22.29
Gopc	2	7.1
Glt8d1	2	8.67
Grpel2	2	9.51
Wdr44	2	5.68
Gclc	2	18.66
Gas2l3	2	7.92
Tmem68	2	14.11
Gab1	2	61.5
Ncoa3	2	20.9
Rnf138	2	65.27
Nedd1	2	8.56
Hiat1	2	6.6
Usp32	2	6.16
Cab39	2	23.69
Decr1	2	11.95
Cd24a	2	81.87
Eif4enif1	2	18.32
Tgfbr1	2	15.8
Fzd10	2	16
Rasgrp1	2	5.9
Ahdc1	2	5.98
Zbtb1	2	11.92
Ccnt2	2	24.33
Slc25a12	2	10.55
Wac	2	8.59
Ireb2	2	60.76
Map4k3	2	27.71
Prr12	2	6.23
Tm9sf3	2	29.15
Brd7	2	38.02
Ccnb1	2	92.37
Ndufb2	2	245.22
Atl2	2	25.27
Gabpb1	2	15.52
Vps36	2	23.34
B3gnt2	2	27.98
Cisd2	2	20.38
Cdkn1b	2	30.71
Evi5	2	11.22
Slc25a32	2	6.93
Fam43a	2	11.5
Npat	2	11.56
Vps29	2	180.3
Tmem55b	2	156.9
Tm9sf2	2	50.66
Max	2	71.81
Rhot1	2	21.09
Spc25	2	107.4
Larp4b	2	13.42
Ccnl2	2	64.8
Foxd3	2	6.74
Ints6	2	14.52
Deaf1	2	13.69
Apobec3	2	63.75
Cpsf2	2	18.79
Lrch3	2	7.47
Rapgef6	2	5.54
Helz	2	12.03
Samd8	2	6.72
Gpc3	2	15.74
Zfp260	2	21.26
C030046E11Rik	2	5.24
Gsk3a	2	32.58
Cbfb	2	52.27
2310022B05Rik	2	6.81
Echdc1	2	13.26
Clk2	2	25.8
Wdr41	2	8.85
Brix1	2	128.8
Nrf1	2	10.78
Auts2	2	6.78
Ube2z	2	51.93
Pafah1b1	2	49.73
Ints12	2	18.53
Sik1	2	8.17
Fbxl5	2	15.43
Atxn3	2	12.66
Sqle	2	81.68
Cecr2	2	11.25
Tbl1xr1	2	13.96
Agfg1	2	50.66
Sptlc2	2	25.88
Nmt2	2	23.75
BC048403	2	10.23
Dnajb12	2	13.76
Itfg1	2	16.42
Nr1d2	2	5.54
Impad1	2	16.57
9930021J03Rik	2	6.1
Nceh1	2	8.13
Cpne3	2	9.87
Fam164a	2	12.02
Abcb1a	2	12.1
H1f0	2	27.51
Vps33b	2	10.53
Fam3c	2	17.42
Rnpepl1	2	6.7
Smu1	2	70.83
Api5	2	63
Dcun1d3	2	10.13
Ppp1r2	2	8.79
Golph3	2	66.5
Kbtbd7	2	5.37
Med13	2	7.26
Tmem167	2	12.45
Erich1	2	14.58
Adc	2	7.75
Ints2	2	17.92
Zbtb44	2	24.76
Rab22a	2	17.98
Trappc6b	2	29.98
Slc30a7	2	6.12
Txndc9	2	22.4
Ttc19	2	10.83
Kcnk1	2	5.96
Ccne2	2	16.84
Vps26a	2	86.92
Ddx6	2	28.6
Col4a3bp	2	8.52
Commd1	2	128.11
Tmem165	2	72.32
Gatad1	2	29.07
Nck1	2	21.92
9430038I01Rik	2	14.99
Rere	2	10.16
Rlim	2	26.37
Mkln1	2	17.54
Golga2	2	6.52
Nodal	2	81.04
Id4	2	14.03
Arl6ip6	2	42.31
Med24	2	17.23
Slc10a7	2	11.23
1810026J23Rik	2	12.43
Taf1	2	12.01
Dusp6	2	5.22
Tmem161b	2	15.31
Tsg101	2	34.96
Med4	2	37.32
Sall1	2	10.19
Slc30a5	2	24.44
Trh	2	70.98
Ppp2r5e	2	15.48
Snx10	2	53.86
Eid1	2	18.79
Abhd10	2	21.61
Six4	2	11.28
Daam1	2	6.01
Gpatch8	2	7.95
Appl1	2	9.99
Gnpnat1	2	16.55
Pcnp	2	9.91
Cenpc1	2	21.75
Dgkd	2	10.24
Etaa1	2	16.04
Smchd1	2	9.71
Slc39a10	2	13.59
Zfp830	2	15.06
Fcho2	2	19.39
Casd1	2	7.79
Pvrl3	2	5.83
Arl15	2	19.24
Lrch1	2	5.15
Tbk1	2	14.19
Pik3ca	2	5.1
Cenpl	2	8.09
Mbd2	2	12.96
Mad2l1	2	124.58
Sfrp2	2	24.67
Rbbp9	2	17.86
Bri3bp	2	12.55
Pnrc1	2	79.63
Cry1	2	16.25
Kpna4	2	37.62
Kif20b	2	27.77
Atf7ip	2	11.27
Ralgapb	2	5.97
Lonrf1	2	7.81
Msl1	2	16.01
Tnks2	2	74.16
Wdr82	2	76.52
AI314180	2	5.97
Yme1l1	2	86.83
D630023F18Rik	2	9.17
Krr1	2	29.67
Pdcd10	2	22.07
Stam2	2	16.84
Ppp3r1	2	61.83
Arl5a	2	11
Fnbp4	2	34.16
Tbc1d15	2	34.24
Mll5	2	9.65
Spnb2	2	6.42
2610305D13Rik	2	174.27
Depdc1b	2	13.19
Fam160b1	2	7.81
Hnrnpr	2	24.72
Stt3a	2	71.33
Med23	2	11.8
Lamp2	2	29.24
Gtf2b	2	57.08
Dek	2	149.24
Tlk1	2	32.41
Atad1	2	57.33
Ugcg	2	36.05
Zcchc8	2	27.6
Ints8	2	21.53
Ensa	2	37.84
Phf13	2	13.83
Fam193a	2	7.22
Btg1	2	7.42
Cpox	1	16.69
Rnf44	1	69.59
Taf3	1	6.35
Orai3	1	16.54
Rab24	1	21.85
Git1	1	13.48
Kbtbd2	1	15.86
Zfp207	1	171.1
Ifngr2	1	9.28
Ctage5	1	20.67
Fam82a2	1	16.21
Ubap2l	1	36.3
Amotl2	1	18.81
Dlgap4	1	6.38
Bag4	1	16.64
Rad1	1	41.71
Far1	1	12.64
Rbpj	1	21.94
Fam169a	1	42.47
Papd7	1	7.6
Brd1	1	19.02
Wdr35	1	18.16
Actr10	1	20.46
Mrpl22	1	33.52
Tmem209	1	29.93
Sppl3	1	43.53
Uap1	1	22
Atxn7l3	1	18.47
G3bp2	1	144.46
Myo19	1	13.4
Ube2a	1	48.81
Add3	1	11.95
Arhgap11a	1	20.52
Dbr1	1	28.92
B3gnt5	1	15.98
Hp1bp3	1	18.02
Gigyf2	1	16.27
Ddx21	1	89.88
Osgep	1	13.73
Dnm1l	1	37.48
Cks2	1	15.65
Zcchc11	1	14.01
Prkd3	1	10.08
Itgav	1	15.72
Ormdl2	1	33.74
Ralgapa1	1	5.28
Faim	1	28.88
Cdk1	1	123.6
Zscan10	1	57.92
Zik1	1	6.24
Arl13b	1	7.67
Tsr1	1	57.73
Rad54b	1	17.49
Bbx	1	5.6
Auh	1	14.41
Mnt	1	12.56
Ric8b	1	6.99
Rrm1	1	56.2
Vamp4	1	7.86
Plekhh1	1	13.56
Cic	1	9.7
Cdkn1a	1	122.04
Fgf4	1	76.14
Ccdc61	1	8.6
Hdac5	1	5.6
Rbms1	1	10.99
Nudt4	1	56.18
Chpt1	1	5.42
Pom121	1	8.78
Gbas	1	37.36
Aktip	1	17.9
Stxbp3a	1	10.29
Tmem30a	1	25.29
Nup153	1	28.56
Aamp	1	62.07
Ube2j2	1	7.67
Prkag2	1	9.21
Stk35	1	7.67
Epb4.9	1	31.27
Tead1	1	23.44
Ogfod1	1	7.64
Manea	1	6.55
Polr2j	1	202.41
Fyttd1	1	31.62
Pja2	1	7.87
Atf2	1	29.34
Chek2	1	38.56
Sertad2	1	9.46
Ints7	1	15.31
Adi1	1	38.21
Papola	1	78.97
Mt2	1	2740.94
Ubxn7	1	13.81
Zranb2	1	126.09
Mettl3	1	25.15
Dab2ip	1	7.83
Dgke	1	6.01
Pitpna	1	16.99
Klf16	1	25.59
Cnot2	1	5.74
1110012J17Rik	1	7.58
Pkp4	1	14.45
Dtx3	1	24.32
Slc39a6	1	7.52
Pan3	1	21.29
Fgfr1op	1	29.46
Rpl19	1	14.56
Hus1	1	16.46
Snupn	1	17.99
Prkacb	1	18.23
Ncoa2	1	6.96
Polrmt	1	5.53
Ndfip2	1	18.78
Zfp12	1	5.29
Med6	1	98.32
Nup155	1	28.75
D4Wsu53e	1	198.11
Ncor1	1	17.33
Gtf3c3	1	12.64
Zfp462	1	6.28
Cep120	1	16.62
Ndufaf4	1	34.05
Adck1	1	8.13
Ss18	1	48.87
Grk6	1	7.71
Fam40a	1	13.23
Pole	1	14.85
Arl8a	1	37.47
Calm3	1	83.83
Acbd5	1	8.38
Aff1	1	18.11
Brpf3	1	17.15
Dram2	1	17.17
1110018G07Rik	1	8.44
Noc3l	1	18.07
Ufm1	1	20.31
Cnot8	1	63.24
Bbs2	1	5.87
Brpf1	1	9.72
Akap7	1	10.82
Tmub2	1	16.38
Rnmt	1	33.41
Setd1a	1	10.92
Tbc1d23	1	17.94
Slmap	1	23.77
Kdm2b	1	8.86
Cbfa2t2	1	13.49
Map3k12	1	12.09
Tab2	1	20.74
Nsmce4a	1	99.07
Zmiz2	1	14.27
Tpd52l2	1	63.34
Mterfd1	1	45.76
Rras	1	17.54
Pgs1	1	14.22
2410004B18Rik	1	33.07
Tnpo1	1	15.64
Tmem123	1	31.05
Dock1	1	11.21
Cep76	1	10.59
Adipor2	1	8.43
Hhex	1	6.48
Brap	1	7.16
Spcs2	1	37.62
Adam10	1	13.08
Mllt10	1	20.11
Riok3	1	37.45
Sirpa	1	6.12
Arl4a	1	16.05
Fam188a	1	32.11
Zfp143	1	12.49
Mapk4	1	5.44
Rapgef1	1	11.85
Cep170	1	5.72
Dnajc6	1	15.57
Ankrd40	1	10.54
Gse1	1	8.92
Rfx5	1	6.12
Srebf1	1	14.23
Setd2	1	11.57
Son	1	18.61
Lamc1	1	22.16
Mapk1ip1l	1	30.35
Gjc1	1	41.17
Th1l	1	29.63
Mtus1	1	6.71
Ctcf	1	42.16
Ccno	1	10.14
Tle1	1	6.68
Stmn2	1	116.79
Rcan1	1	13.01
Ctdspl2	1	15.49
Pcmtd1	1	11.88
Pcf11	1	16.59
Rbm26	1	30.52
Mier3	1	12.05
Mapkap1	1	12.38
Apoo	1	5.1
Ppfibp1	1	9.84
Atl3	1	9.84
Men1	1	16.1
Calu	1	84.84
Rnf214	1	6.14
Timm44	1	29.4
Tcf4	1	12.54
Brd3	1	23.77
Fam160a2	1	13.5
L3mbtl2	1	46.03
Yars2	1	46.96
Dnm2	1	26.2
Apoo-ps	1	23.12
Cnot7	1	32.2
Zmynd19	1	23.37
Dicer1	1	7.44
Cnpy3	1	22.22
Fbxl14	1	15.18
Stard5	1	5.77
Limk2	1	12.21
0610010F05Rik	1	5.88
Enox1	1	11.98
Hmgxb4	1	49.53
Nucks1	1	208.8
Zdhhc3	1	6.62
Mknk2	1	16.11
Fmr1	1	40.89
Rcbtb2	1	11.24
Ppp2r5c	1	37.24
BC088983	1	20.93
Zmym3	1	8.98
Arhgef3	1	10.2
Pum1	1	42.99
Ppa2	1	54.68
Clk4	1	37.94
Mpzl2	1	10.75
Jmjd1c	1	15.35
Mme	1	12.42
Cd81	1	313.29
Il6st	1	11.67
Bptf	1	16.36
Dhx35	1	14.75
Gcfc1	1	23.48
Cd164	1	199.06
Ublcp1	1	5.08
Mtmr3	1	10.22
Sh3gl2	1	34.73
Xiap	1	13.35
Rpain	1	21.83
Zfp148	1	7.1
Def8	1	20.27
Maml1	1	7.28
Gprc5b	1	5.22
Ptprg	1	8.65
Wdr13	1	6.18
Casp8ap2	1	12.12
Wdr76	1	19.26
Klf9	1	28.47
Ubtf	1	56.63
Rsl24d1	1	69.94
Bcor	1	5.36
Utp18	1	46.09
Wls	1	11.5
Ank	1	6.24
Klhdc5	1	6.53
Anp32b	1	220.26
Cul5	1	27.93
Lsm6	1	30.27
Akap11	1	6.03
Cnbp	1	460.08
Krit1	1	10.05
Plk4	1	19.06
Ppp6r3	1	29.9
Ctnnd1	1	32.68
Gcnt1	1	5.54
Eif4g2	1	194.9
Sirt1	1	37.08
Epc1	1	8.53
Trip12	1	51.47
Iars2	1	25.01
Luc7l2	1	23.97
Fbrsl1	1	8.35
Secisbp2l	1	5.5
Atp5g1	1	8.4
Esf1	1	38.68
Lsm14a	1	63.99
4933411K20Rik	1	5.65
Gpd1l	1	7.08
Sox2	1	274.41
Six1	1	5.34
Sel1l	1	6.69
Wdhd1	1	20.83
Glo1	1	147.09
Smoc1	1	10.07
Tmem19	1	17.32
Gcc2	1	5.57
Rab12	1	23.48
Dld	1	54.96
Ets2	1	7.31
Bnip2	1	13.15
Papd5	1	8.42
Haus2	1	28.93
Selk	1	37.47
Gin1	1	10.01
Grtp1	1	17.11
Snn	1	9.28
2310036O22Rik	1	162.88
Oxr1	1	18.16
Nptn	1	76.02
Rabgef1	1	9.06
Csnk1d	1	28.12
B4galt6	1	31.82
Arfrp1	1	11.66
Cstf2	1	28.45
Poc5	1	8.91
Dcp1a	1	8.48
Tgif2	1	10.43
E2f7	1	5.03
Myo1b	1	19.2
Gm13225	1	6.56
1200011I18Rik	1	9.63
Sun1	1	23.18
Txndc11	1	5.23
Zfp157	1	7.7
Cwf19l1	1	11.33
Aip	1	37.03
Bcl10	1	30.46
Lpl	1	5.64
Palb2	1	11.39
Arhgap21	1	10.86
Mtf2	1	187.64
Oraov1	1	7.28
Dnajc15	1	80.86
Fgfr1	1	18.32
Gpkow	1	6.15
Por	1	12.94
1190002N15Rik	1	20.86
Pafah1b2	1	21.23
Vps54	1	21.96
Ttll1	1	7.63
Mrps23	1	38.11
Dbf4	1	95.36
Uhrf1bp1l	1	10.46
Braf	1	5.12
Naa25	1	18.89
Lphn1	1	11.25
Sf3b2	1	76.66
Pus7	1	17.44
2310008H09Rik	1	28.25
9430016H08Rik	1	46.37
Fbxo9	1	5.29
D0H4S114	1	9.5
Senp6	1	20.03
G2e3	1	10.97
Hells	1	87.93
Usp47	1	8.59
Prps2	1	42.11
Hspa5	1	220.59
Qk	1	7.97
2810407C02Rik	1	38.08
Tra2b	1	70.7
Strn3	1	41.04
Plekhg5	1	12.66
Stard4	1	9.29
Med1	1	7.52
Pcca	1	9.41
Ankrd6	1	7.12
Rragd	1	25.76
Pcgf2	1	38.71
Ptma	1	108.18
Mageh1	1	13.61
Gtpbp2	1	5.07
Ypel3	1	14.85
Csnk1a1	1	155.54
Wdr12	1	44.51
Map2k3	1	22.03
Irf2bp2	1	14.27
Pex3	1	10.63
Ssx2ip	1	7.73
Rnf216	1	18.06
Ect2	1	55.43
Cwf19l2	1	20.31
Polr3f	1	11.76
Ccdc12	1	10.06
Tmem106b	1	9.89
Luc7l	1	24.79
Nsd1	1	20.76
Smad7	1	16.05
Polr2b	1	49.67
Mtmr7	1	11.3
Paxip1	1	26.16
Snrpb	1	188.61
Myst3	1	5.5
Vta1	1	66.89
Cdca2	1	31.4
Dnaja3	1	37.25
Ankrd28	1	17.9
Frmd4a	1	8.09
Mcrs1	1	8.44
Lactb2	1	102.26
Atg16l1	1	16.38
Ncaph	1	34.24
Trub1	1	7.68
2410002O22Rik	1	13.64
Fbxo45	1	10.18
Kif2a	1	26.41
Cog3	1	9.22
Hpcal1	1	9.58
Akap10	1	8.88
Vps33a	1	9.91
Pik3cb	1	10.44
Adam9	1	10.12
C87436	1	5.99
Cdc7	1	24.57
Mdm1	1	9.29
Eef1b2	1	1113.63
Ubqln4	1	47.57
Dcun1d4	1	14.89
Osbpl9	1	28.78
Lpar1	1	21.28
Zc3h15	1	52.01
Vamp2	1	19.4
Klhl24	1	9.97
Itgb1	1	35.28
Dmd	1	9.91
Tomm70a	1	93.98
Nup85	1	51.32
Sgol1	1	31.69
St5	1	11.97
Lmo7	1	5.41
Mff	1	63.66
Cggbp1	1	51.69
Srsf11	1	133.3
Urb2	1	16.11
Zcrb1	1	21.46
Fam175a	1	15.89
Atpbd4	1	22.59
Mrpl35	1	38.78
Birc2	1	21.09
Mtmr12	1	16.19
Pomt1	1	7.54
Tspan7	1	5.19
Zdhhc5	1	22.15
Phf10	1	28.82
Ep400	1	8.13
Zfp763	1	11.3
Elmod2	1	5.87
Araf	1	20.62
Stx3	1	13.95
Asb3	1	7.57
Ap1s1	1	34.5
Pigk	1	6.3
Aff4	1	19.57
Ebag9	1	6
Rmnd5b	1	34.29
Alg10b	1	7.11
Ube2v2	1	6.3
Irx2	1	5.79
ORF61	1	22.32
Wdr61	1	118.82
Hace1	1	7.76
Rbbp5	1	31.39
Meis2	1	5.84
Mpv17	1	37.88
Amn1	1	10.15
N6amt1	1	10.92
Ttc12	1	9.41
Asb7	1	7.17
Mex3a	1	11.49
Nfkb1	1	8.5
Mrpl15	1	46.38
2310061C15Rik	1	29.27
Mmd	1	7.22
Gprasp1	1	6.27
Ube2w	1	19.75
Gmnn	1	178.59
Sec62	1	53.81
Nol8	1	19.21
Stk17b	1	9.33
Rara	1	16.51
Eif4g3	1	8.14
Tardbp	1	47.21
Ccdc32	1	6.51
Crls1	1	29.04
Reep5	1	7.26
5830418K08Rik	1	8.71
Yipf4	1	33.7
Tpd52	1	84.07
Zfp512	1	11.96
Tmem18	1	8.78
Pdzd11	1	51.28
Bcl2l1	1	22.03
Usp8	1	22.58
Esrrb	1	139.5
Abhd13	1	8.44
Fmnl3	1	7
AI480653	1	7.07
Igf2bp2	1	45.18
Etl4	1	20.35
Pcyt1b	1	12.24
Slain2	1	16.17
Sec24a	1	9.2
Brcc3	1	16.55
Tmem184b	1	10.96
Zbtb45	1	12.26
Tmod3	1	25.73
Rragb	1	36.95
Itch	1	17.53
Slc2a1	1	81.83
Fam110b	1	6.01
Fpgs	1	25.3
Dgkq	1	5.62
Cnot1	1	24.97
Gcnt2	1	19.72
Trp53bp1	1	10.22
Agk	1	5.27
Fam53b	1	7.3
Marcks	1	38.09
Cep192	1	14.31
Usp9x	1	12.17
Phc2	1	7.04
Tspan14	1	25.87
Msi2	1	17.58
Ina	1	6.05
Adam19	1	15.6
Phf3	1	19.87
Ctgf	1	22.24
Ube4b	1	29.96
Mtmr6	1	7.75
Tube1	1	6.68
Gbf1	1	5.05
Ncoa6	1	7.77
D1Bwg0212e	1	24.37
Csnk1g1	1	9.01
Net1	1	9.79
Sav1	1	14.39
Enc1	1	22.37
C330007P06Rik	1	6.56
Phtf1	1	5.04
Skp1a	1	435.55
Ccnk	1	40.38
D230025D16Rik	1	41.44
Tubgcp3	1	7.38
Rnf19b	1	20.11
Mfap3	1	12.42
Relb	1	12.1
Ercc3	1	18.21
Pcmt1	1	31.69
C130039O16Rik	1	5.62
Cul3	1	50.18
Gak	1	13.25
Zfp664	1	21.16
Rngtt	1	17.56
Prr11	1	13.69
Fgfr1op2	1	14.9
Zyg11b	1	5.34
Ptgfrn	1	14.49
Aqr	1	30.38
Ankrd11	1	9.6
Etv5	1	74.21
Cenpk	1	6.32
Cox7c	1	14.13
Fam168b	1	24.01
Rfc1	1	26.9
Sfmbt2	1	7.38
Fkbp6	1	5.86
Tmem87b	1	8.44
Rad51ap1	1	22.92
Tubgcp4	1	7.05
1110037F02Rik	1	9.33
Pgam5	1	49.09
Spry2	1	16.2
Tfb1m	1	26.77
1110002L01Rik	1	9.61
Pias3	1	14.93
Morc3	1	49.39
Phtf2	1	11.21
Clstn1	1	17.1
Mbnl2	1	12.16
Lman1	1	23.15
Patl1	1	25.3
Lrig1	1	7.49
Nisch	1	29.29
Gspt2	1	9.2
Crybg3	1	7.65
Gigyf1	1	13.81
Ccdc53	1	12.5
Apex2	1	11.53
Ilkap	1	29.85
Sypl	1	24.12
Rsrc2	1	10.22
Esco1	1	5.13
Gnl1	1	17.51
Supt7l	1	9.45
Rab18	1	64.87
Exosc7	1	52.79
Acadl	1	15.06
Nxf1	1	23.58
Tipin	1	243.39
Arl5b	1	6.24
Gna13	1	14.3
Mfsd11	1	5.86
Dnajb5	1	7.6
Bmpr1a	1	16.43
Mtx2	1	83.93
Zfp1	1	14.07
Clock	1	5.62
Elk1	1	10.6
Myo1e	1	6.36
Zfp71-rs1	1	7.81
Brd8	1	32.25
Bdp1	1	6.57
Polr2a	1	49.59
4931406P16Rik	1	9.67
Wbp11	1	89.07
Sec24d	1	13.07
Nat15	1	18.48
Grhl3	1	9.47
Icam1	1	10.43
Zfp397	1	8.63
Sec24b	1	9.91
Top2a	1	80.69
Rc3h2	1	8.19
Clpx	1	14.45
Marcksl1	1	80.33
Zfp329	1	5.44
Pcgf6	1	64.49
Cdc26	1	16.96
Mitd1	1	25.67
1300001I01Rik	1	22.74
Mtss1	1	41.92
Pcsk6	1	23.37
Chchd7	1	45
Psma5	1	92.54
Ptbp1	1	104.52
Rexo1	1	7.32
Senp8	1	6.26
Rprd2	1	8.4
1110059E24Rik	1	43.2
Taf4b	1	7.92
Wwp1	1	11.67
Sgk3	1	7.43
Tial1	1	46.63
Cenpi	1	18.19
Alg5	1	23.1
Srgap2	1	10.94
Cldn12	1	16.91
Sp1	1	33.38
Tmem188	1	23.19
Ddx5	1	266.98
Zfp451	1	12.24
Arfip1	1	20
Aspm	1	5.85
2810403A07Rik	1	44.1
Taf13	1	15.37
Huwe1	1	16.68
Mdc1	1	15.46
Numa1	1	6.24
Kras	1	33.36
Rab11b	1	7.15
Casc4	1	17.69
Neil3	1	5.05
Acat3	1	129.27
Mto1	1	9.67
Atp2a2	1	33.03
Armc10	1	59.58
Mak16	1	142.02
Zbtb25	1	8.58
Src	1	11.29
Snx12	1	29.76
Fis1	1	59
Uba2	1	328.4
Gapvd1	1	7.08
Pip5k1b	1	13.45
Rab35	1	32.78
Zfp828	1	20.7
Gli2	1	9.22
Taf5	1	10.73
Ubr5	1	29.55
Ncapd3	1	20.8
Phf20	1	14.34
Ahsa1	1	199.07
Ski	1	13.6
Morf4l2	1	102.27
Copg2	1	26.81
Cdkn2aip	1	10.92
Ppat	1	71.16
Mllt4	1	13.65
Hbxip	1	44.63
R3hdm2	1	15.93
Immp2l	1	7.29
Sf3b3	1	90.84
Edem1	1	9.58
Dcp2	1	16.69
Prpf39	1	117.46
Topbp1	1	37.16
Zdbf2	1	5.37
Klf11	1	6.66
Fkbp9	1	93.3
Tomm20	1	34.79
Anapc1	1	13.09
AW146020	1	7.26
Slc20a1	1	8.13
Brd2	1	71.05
Atp6v0e	1	148.17
Phip	1	12.21
Edc3	1	16.84
Hnrpdl	1	145.44
Ccdc34	1	38.79
Nipa2	1	15.59
Slc25a16	1	12.59
2610029G23Rik	1	28.24
9030624J02Rik	1	25
Pdcd6	1	79.2
Atp2b1	1	10.09
Mapre1	1	29.31
4732418C07Rik	1	8.87
Zfand6	1	115.2
Birc5	1	56.5
Mphosph6	1	90.11
Man1a2	1	5.72
Zfp280d	1	23.99
Rnf111	1	12.82
2310061I04Rik	1	24.67
Cog7	1	13.26
Wdr26	1	17.14
Map2k4	1	23.59
Pcmtd2	1	16.37
Unc119	1	12.01
Ccnc	1	25.8
Alkbh8	1	6.93
Spire2	1	10.13
Slc25a37	1	5.95
Tagln2	1	94.94
Wsb1	1	97.35
Sik3	1	5.82
Setd8	1	29.61
Ssr1	1	37.99
Nkiras1	1	10.54
Trak2	1	5.56
Taz	1	16.57
Dnajc13	1	15.3
Gmeb2	1	6.97
Arf1	1	82.92
Pdhx	1	22.88
Timm8a2	1	7.41
Cog6	1	9.91
Ociad1	1	18.76
Alg6	1	14.51
Zmynd11	1	16.56
Rif1	1	53.07
Sacm1l	1	17.26
Inpp5e	1	19.96
Nfe2l2	1	97.63
Pcolce2	1	19.23
Fam108c	1	43.76
Acsl4	1	21.86
Smarca5	1	30.36
Pogz	1	12.24
Chd1	1	17.99
Stag2	1	18.09
Gemin5	1	11.18
Dnajb1	1	30.48
Gorasp2	1	44.01
Meaf6	1	55.25
Hspa4	1	182.93
Pip5k1c	1	9.12
Abcc5	1	11.9
Psmd5	1	56.38
Hsd17b12	1	85.34
Ankrd46	1	18.78
Nusap1	1	56.04
Sec63	1	9
AI413582	1	13.37
Cdc25c	1	16.43
Mcm4	1	101.96
Arl8b	1	62.03
Prpf4b	1	26.05
Cdk7	1	18.78
Impact	1	103.91
Trip10	1	22.24
Pim2	1	9.79
Gmps	1	27.23
Fam98b	1	37.07
Fbxo25	1	13.33
Serbp1	1	223.81
Puf60	1	84.13
Glg1	1	6.11
2810021B07Rik	1	18.73
Arid1a	1	24.59
Ube4a	1	12.03
Pank1	1	13.56
Ccdc75	1	5.66
Myof	1	10.3
Nadk	1	37.17
1500003O03Rik	1	17.27
Wwtr1	1	16.9
Tubb5	1	1136.8
Ube2n	1	8.87
Mfap1a	1	8.39
Tpra1	1	5.08
Rbm39	1	190.01
Fam185a	1	7.81
Dtnb	1	14.63
Usp34	1	12.94
Tanc1	1	14.66
Heatr5a	1	5.24
Stat4	1	6.09
Ubl3	1	54.38
Nek2	1	16.8
Txnl1	1	120.32
2610019F03Rik	1	25.86
Zfp37	1	5.17
Gtf2h2	1	29.12
Dpy19l1	1	16.08
Whsc2	1	39.99
Zfp799	1	6.61
Itgb3bp	1	13.62
Rfx7	1	10.45
Rab2a	1	56.14
Lpcat1	1	7.9
Mcam	1	8.95
Tle4	1	36.48
Sap30l	1	13.58
Chsy1	1	6.26
Rhoq	1	14.61
Jarid2	1	42.45
Lass5	1	32.6
Pam	1	8.11
Med7	1	50.1
Ifrd1	1	74.22
Ssu72	1	89.58
Ppt1	1	54.95
Pik3c3	1	14.93
Tjp1	1	14.26
Tbl3	1	28.06
Pnrc2	1	69.94
Trappc4	1	84.51
Cd9	1	128.45
Mef2d	1	6.43
Ino80	1	9.91
Ttk	1	25.96
Rev3l	1	7.72
Bmp7	1	9.89
Seh1l	1	31.53
Tacc2	1	6.26
Rrm2	1	213.13
Mki67	1	6.81
Zfp574	1	5.86
Necap1	1	56.79
Tceb3	1	12.26
Rpl15	1	63.44
Idh3a	1	84.8
Uck2	1	128.39
Txlng	1	5.39
Pwwp2a	1	9.48
Tle3	1	15.74
Dzip3	1	7.45
Tjp2	1	28.86
Mbip	1	34.78
Tmem88	1	21.16
Mapk6	1	27.81
Lancl2	1	7.49
Lsm14b	1	39.01
Bnip3	1	31.67
Pspc1	1	43.1
Icmt	1	7.63
Fbxw11	1	19.7
Iws1	1	8.83
Ndufs3	1	17.84
Polr1c	1	141.1
Ddx55	1	12.53
Tiparp	1	19.2
Gnaq	1	9.79
Atp1b3	1	111.36
Tab3	1	7.16
Sass6	1	8.85
Mtap7d1	1	5.59
Tm9sf4	1	18.99
Clasp2	1	10.89
1600027N09Rik	1	6.27
Col9a2	1	5.85
Hes1	1	51.98
Stx7	1	16.34
Mbtd1	1	31.08
Dph5	1	19.3
Pacsin2	1	16.18
Pten	1	13.96
Srsf1	1	168.29
Pptc7	1	13.29
Herc4	1	44.87
Mea1	1	49.65
Asf1a	1	74.77
Wdr18	1	31.34
Psmg4	1	65.85
Napg	1	15.72
Ndel1	1	22.44
Nhedc1	1	14.52
Arid4b	1	8.33
Mcph1	1	9.07
Zic2	1	64.17
Scrn3	1	6.26
BC005624	1	16.16
Cdt1	1	81.14
Jam3	1	39.33
Fam134a	1	7.54
Tmx3	1	27.93
Zfp715	1	6.33
Rufy2	1	13.07
Pkn2	1	22.77
Tmed5	1	24.23
Hspe1	1	294.18
Trim59	1	72.49
4930430F08Rik	1	12.29
Mest	1	67.62
Polr3a	1	9.74
Atf4	1	185.07
Eml5	1	7.93
Magohb	1	28.66
Smek2	1	20.35
Xrcc6bp1	1	6.43
Gpr107	1	18.08
Tmem41b	1	7.97
Zc3h7b	1	8.86
Slc4a1ap	1	14.72
Eif1ad	1	41.04
Ccdc115	1	21.81
Socs6	1	11.26
Phactr4	1	12.03
Akirin2	1	87.75
Kif23	1	30.79
Med31	1	28.22
2410131K14Rik	1	6.28
Ube2d3	1	128.17
Hipk1	1	7.22
Fam178a	1	16.41
Trnt1	1	35.36
Cntrob	1	6.27
Tspan3	1	51.41
4933403G14Rik	1	6.81
Strada	1	26.18
Ivns1abp	1	11.92
Smad1	1	17.47
Klf2	1	303.8
Eif4e	1	39.29
Plekha1	1	27.29
Pcif1	1	7.42
Gpn3	1	80.58
Prpf38b	1	55.96
Hist1h2bc	1	18.74
Fnbp1l	1	21.02
Atad2	1	30.45
5830433M19Rik	1	23.24
Eda2r	1	14.34
E2f6	1	13.64
Gpr89	1	10.24
Prkar1a	1	56.85
Mcl1	1	178.72
Sbk1	1	19.83
BC024479	1	38.47
Rbm5	1	34.31
Nacc1	1	20.31
Fem1b	1	23.97
Rpusd2	1	5.69
H3f3a	1	36.63
Mastl	1	14.16
Capn1	1	11.21
Lsm1	1	17.86
Dnajc14	1	20.63
Mtdh	1	48.17
Hexim1	1	16.63
Eif5b	1	52.68
Anp32a	1	280.11
Atg14	1	11.33
Ddit4l	1	15.01
Atxn7l3b	1	38.87
Serinc3	1	32.02
Fanca	1	8.54
Ttc5	1	5.64
Cd2ap	1	17.8
Skiv2l2	1	45.23
Ncapg2	1	9.25
D10Wsu102e	1	28.38
Exosc1	1	40.77
Zfp239	1	5.47
Ctf1	1	5.82
Ddx54	1	19.67
Epcam	1	27.28
Lmf2	1	12.62
Qtrtd1	1	24.07
Mafg	1	16.7
Rbm33	1	9.8
Rps20	1	1671.26
Snrnp48	1	36.82
Tmem38b	1	10.51
Arih1	1	26.82
Mt1	1	2860.64
Pds5b	1	11.57
Esco2	1	110.81
Tmem60	1	57.64
Vps16	1	17.69
Tpbg	1	5.88
Ranbp17	1	11.05
Ahctf1	1	15.35
Tusc2	1	10.88
Polg2	1	7.72
Stk4	1	16.56
Elovl5	1	47.78
Rad51c	1	8.53
Dusp1	1	24.39
Nufip2	1	38.86
Myst4	1	25.23
2610301G19Rik	1	9.15
Rnf19a	1	5.14
Cdca7	1	70.59
Arglu1	1	132.12
Sc4mol	1	129.2
Rsph4a	1	6.36
Fech	1	15.97
Abl1	1	11.82
Eif2ak3	1	5.22
Abcb7	1	23.01
Rnf4	1	112.11
Pias2	1	74.21
Agap3	1	5.74
Fat1	1	9.57
Elp2	1	62.19
Luc7l3	1	64.54
Ccdc50	1	7.59
Sh3bp4	1	5.7
Unc119b	1	13.55
Cdca5	1	76.73
Rev1	1	25.36
Dlat	1	32
Naa11	1	5.66
Tmed4	1	25.99
Pex14	1	12.39
Wdr8	1	8.91
Trmt2a	1	19.25
Robo1	1	6.36
Ppme1	1	20.6
Zfp62	1	16.25
Shoc2	1	14.88
Polr2f	1	209.22
Fzd5	1	7
Stx16	1	18.89
Dync1li1	1	33.81
Pard6g	1	10.17
Gnai1	1	8.85
Wdr43	1	72.92
Zfp322a	1	11.43
Yipf6	1	10.17
Klf6	1	13.89
Rragc	1	41.58
Atmin	1	19.21
Sp3	1	52.31
Ccdc102a	1	5.09
Cpt1a	1	25.07
Coq10b	1	12.59
Trit1	1	15.22
Vcpip1	1	8.42
Glce	1	6.54
Mcee	1	57.43
Cobra1	1	20.56
Eif4a3	1	105.43
Vhl	1	11.49
Arl6ip1	1	313.43
Hsf2	1	37.07
Epm2aip1	1	8.76
Fam54a	1	5.84
Fbrs	1	10.13
Pcna	1	148.76
Ndufs6	1	152.64
Ncbp1	1	28.09
Taf2	1	13.88
Gabarapl2	1	27.17
Nfx1	1	18.41
Ints10	1	31.37
Ctbs	1	11.27
Chmp7	1	18.85
Ppil4	1	32.74
Snapc3	1	31.41
Clcn2	1	8.54
Ecd	1	25.75
Kif22	1	51.95
Rbmx2	1	14.36
Slc6a6	1	29.41
Tasp1	1	7.64
Sbf2	1	6.31
Anapc5	1	73.11
Sall3	1	10.35
Prkci	1	65.9
Mrpl17	1	39.42
Bmyc	1	11.96
Rab3gap2	1	6.68
Eid2	1	44.53
Rrp7a	1	14.93
Lrrc1	1	5.18
Hk2	1	18.02
Rpl22	1	461.06
Traf6	1	6.65
Kctd3	1	14.95
Fubp1	1	60.59
Npepps	1	46.94
Ppp3cb	1	26
Moap1	1	8.81
Thoc3	1	35.94
1600012H06Rik	1	23.58
Pot1a	1	23.7
Rictor	1	7.54
AI846148	1	9.38
Exoc4	1	11.88
Gtdc1	1	8.88
Nup98	1	13.1
Ppp1r10	1	6.09
Slc25a46	1	10.1
Incenp	1	29.44
Fancm	1	9.34
Cep68	1	8.67
Ids	1	5.26
Snip1	1	12.15
Gabpa	1	38.77
Rhobtb3	1	6.86
Gbx2	1	5.15
Ccdc59	1	64.49
Esd	1	39.31
Fbxo30	1	19.21
Dmap1	1	19.01
Pkd2	1	8.15
Atp1b1	1	62.81
Rrp1	1	91.57
Sfrp1	1	13.42
Zbtb22	1	8.63
Cdk19	1	7.71
Bckdk	1	16.7
Igfbp3	1	9.16
Btbd2	1	19.44
Hnrnpul2	1	35.85
Csnk2a2	1	12.55
Erlec1	1	9.38
Snd1	1	45.54
Bcar1	1	9.87
Mfn1	1	21.56
Ctdsp1	1	12.24
Smarcad1	1	50.34
Snx30	1	6.17
Srebf2	1	28.98
Ccny	1	14.95
BC018507	1	7.25
Rheb	1	124.09
1110058L19Rik	1	49.64
Klf13	1	8.44
Cwc25	1	9.64
Spin1	1	15.19
Umps	1	51.4
Leprotl1	1	15.8
Cdc40	1	10.62
Acbd3	1	13.67
Csnk1g3	1	10.76
Epha4	1	6.56
Xpo7	1	8.58
Prpf40a	1	51.48
Nol9	1	12.73
Cul1	1	48.44
Stk24	1	26.13
Ube2h	1	5.34
Secisbp2	1	6.98
F2rl1	1	14.94
Hspbap1	1	23.3
Dirc2	1	6.38
Hmgn1	1	268.22
Eif1ax	1	278.14
Ncl	1	308.57
Chmp4c	1	10.87
Ltv1	1	77.42
Ppp1r7	1	27.19
Alg1	1	15.57
4933426M11Rik	1	19.6
Picalm	1	59.61
Cdc73	1	32.58
Timm10	1	70.46
Alkbh5	1	23.38
Esyt2	1	15.13
Smarca4	1	14.71
Rabepk	1	10.66
Atp6ap2	1	80
Zfp275	1	5.42
Naa15	1	33.9
Rwdd2b	1	7.15
Ppp1r15b	1	30.34
Jag1	1	5.45
Slc35b4	1	11.49
Med13l	1	9.06
Zfp599	1	8.1
2410042D21Rik	1	26.8
Slc37a3	1	11.27
Nars2	1	5.41
Lin28a	1	78.88
Saal1	1	7.03
Gtpbp8	1	10.46
Ctdp1	1	11.25
Golt1b	1	41.89
Tcf12	1	13.57
Kif18a	1	24.43
Terf2ip	1	8.86
Mrpl49	1	75.09
B4galt5	1	10.62
Smyd3	1	9.08
Csnk1e	1	17.6
Efha1	1	12.15
Tfam	1	29.54
Cdkn2aipnl	1	65.54
Dab1	1	5.2
Nr1d1	1	5.69
Fam86	1	30.17
Usp33	1	21.44
Zfp444	1	6.75
Rab5a	1	21.5
Irf2bp1	1	9.72
Trib1	1	5.48
Cacng7	1	5.04
1600029D21Rik	1	5.51
Pold2	1	49.06
Hs2st1	1	10.95
Reck	1	5.19
Pgrmc2	1	45.4
Tet2	1	8.32
Zfyve21	1	19.45
2810474O19Rik	1	33.9
Sgsm3	1	6
Ccna2	1	141.8
Ankrd13a	1	17.95
Letm1	1	12.86
Pfkl	1	33.15
Dcaf13	1	71.79
Eps15	1	9.15
Eif2s1	1	55.58
Apc	1	7.54
Hspa13	1	8.46
Arf3	1	35.77
Plekhg3	1	5.59
Arhgap12	1	11.96
Cmtm6	1	6.34
Acat1	1	10.85
Acvr1b	1	5.25
Golga4	1	11.57
Scyl1	1	8.96
0610037L13Rik	1	33.84
Ttc14	1	12.77
Ube2t	1	58.06
Vdac2	1	186.98
Fbxo21	1	16.67
Elf3	1	45.88
Tbc1d22b	1	8.04
Zfp367	1	14.77
Ado	1	8.8
Zfp472	1	16.4
Gatc	1	17.26
