# Supplementary material for: Genetic Exploration of the Exit from Self-Renewal Using Haploid Embryonic Stem Cells
Source: Cell Stem Cell. 2014 Mar 6;14(3):385–93. doi: 10.1016/j.stem.2013.12.008 (PMC3995090; doi:10.1016/j.stem.2013.12.008)
Supplement: Table S4. Primers and siRNAs Used in the Study, related to Experimental Procedures [file mmc5.xlsx]

## Sheet: Sheet1
Table S4, related to Experimental procedures - primers and siRNAs used in the study	primer name	5'-primer sequence-3'
Splinkerette Primers for clonal approach	SPLK Adaptor hairpin strand	GATCCCACTAGTGTCGACACCAGTCTCTAATTTTTTTTTTCAAAAAAA
	SPLK Adaptor linear strand	CGAAGAGTAACCGTTGCTAGGAGAGACCGTGGCTGAATGAGACTGGTGTCGACACTAGTGG
	SPLK Adaptor primary-PCR	CGAAGAGTAACCGTTGCTAGGAGAGACC
	SPLK Adaptor secondary-PCR	GTGGCTGAATGAGACTGGTGTCGAC
	SPLK PB3 ITR primary-PCR	TAAATAAACCTCGATATACAGACCGATAAA
	SPLK PB3 ITR secondary-PCR	ATATACAGACCGATAAAACACATGCGTCAA
	SPLK PB3 ITR sequencing primer	TTTTACGCATGATTATCTTTAACGTACGTC
	SPLK PB5 ITR primary-PCR	CAAAATCAGTGACACTTACCGCATTGACAA
	SPLK PB5 ITR secondary-PCR	CTTACCGCATTGACAAGCACGCCTCACGGG
	SPLK PB5 ITR sequencing primer	TTAGAAAGAGAGAGCAATATTTCAAGAATG
Splinkerette primers and adapters for high throughput approach	PB5pr_1	GATATACAGACCGATAAAACACATGCGTCA
	PB5prP5_2	AATGATACGGCGACCACCGAGATCTACACCACGCATGATTATCTTTAACGTACGTCAC
	PB5prSeqR1	TGATTATCTTTAACGTACGTCACAATATGATTATCTTTC
	RInV 4.1	CAAGCAGAAGACGGCATACGAGATCGGTACAAGCTAACACTCTTTCCCTACACGACGCTCTTCCGATCT
	RInV 4.2	CAAGCAGAAGACGGCATACGAGATCGGTAAACATCGACACTCTTTCCCTACACGACGCTCTTCCGATCT
	RInV 4.3	CAAGCAGAAGACGGCATACGAGATCGGTACATTGGCACACTCTTTCCCTACACGACGCTCTTCCGATCT
	RInV 4.4	CAAGCAGAAGACGGCATACGAGATCGGTACCACTGTACACTCTTTCCCTACACGACGCTCTTCCGATCT
	RInV 4.5	CAAGCAGAAGACGGCATACGAGATCGGTAACGTGATACACTCTTTCCCTACACGACGCTCTTCCGATCT
	RInV 4.6	CAAGCAGAAGACGGCATACGAGATCGGTCGCTGATCACACTCTTTCCCTACACGACGCTCTTCCGATCT
	RInV 4.7	CAAGCAGAAGACGGCATACGAGATCGGTCAGATCTGACACTCTTTCCCTACACGACGCTCTTCCGATCT
	RInV 4.8	CAAGCAGAAGACGGCATACGAGATCGGTATGCCTAAACACTCTTTCCCTACACGACGCTCTTCCGATCT
	Ind_Ad_T	ACACTCTTTCCCTACACGACGCTCTTCCGATC*T
	Ind_Ad_B	pGATCGGAAGAGCGGTTCAGCAGGAATGCCGAGACCGATCTC
	RInvSeq	AGATCGGAAGAGCGTCGTGTAGGGAAAGAGTGT
		* = phosphorothioate
qPCR primers	qPCR Cdk1 F	ACACGAGGTAGTGACGCTGTGGT
	qPCR Cdk1 R	TCGTTGTTAGGAGTGCCCAGAGCT
	qPCR Esrrb F	AGAGACCCTCTCCTATTCCCAC
	qPCR Esrrb R	TCTCCATGGGTTCCAGAAATGG
	qPCR Ffg5 R	GATCGCGGACGCATAGGTATTA
	qPCR Fgf5 F	CTGTGTCTCAGGGGATTGTAGG
	qPCR Gsk3b F	TTGGTGTGCGTGCTAGAGTC
	qPCR Gsk3b R	ATCCTGCCATGATCCTTGAGA
	qPCR Klf2 F	CTAAAGGCGCATCTGCGTA
	qPCR Klf2 R	TAGTGGCGGGTAAGCTCGT
	qPCR Klf4 F	AGACCAGATGCAGTCACAAGTC
	qPCR Klf4 R	CCCAGTCACAGTGGTAAGGTTT
	qPCR Map2k3 F	CCTCGGCATCACCATGATCGAGA
	qPCR Map2k3 R	GCTCCAGGTAGCTCATGCGCTC
	qPCR Nanog F	CACCAGTGGAGTATCCCAGC
	qPCR Nanog F	AGCAGATGCAAGAACTCTCCTC
	qPCR Nanog R	GTGCTAAAATGCGCATGGCT
	qPCR Nanog R	AATGGATGCTGGGATACTCCAC
	qPCR Oct4 F	GTGGACCTCAGGTTGGACTGG
	qPCR Oct4 R	CTTCTGCAGGGCTTTCATGTC
	qPCR Pum1 F	TTAACGAGATGGTGCGGGAG
	qPCR Pum1 F	TTAACGAGATGGTGCGGGAG
	qPCR Pum1 R	AAACTGCAAAGACTGGGGCT
	qPCR Pum1 R	AAACTGCAAAGACTGGGGCT
	qPCR Pum2 F	CCCTGGCTACTCGTATTCGT
	qPCR Pum2 F	CCCTGGCTACTCGTATTCGT
	qPCR Pum2 R	TGGCCATCTAGTTCCTTAACCAT
	qPCR Pum2 R	TGGCCATCTAGTTCCTTAACCAT
	qPCR Rpl32 (L32) F	TTCCTGGTCCACAATGTCAA
	qPCR Rpl32 (L32) R	GGCTTTTCGGTTCTTAGAGGA
	qPCR Sox2 F	CAGGAGTTGTCAAGGCAGAGA
	qPCR Sox2 R	CTTAAGCCTCGGGCTCCAAA
	qPCR Tbx3 set 1 F	TGTGCCTGTTGGACCATTAGTT
	qPCR Tbx3 set 1 R	AGCCAGCTCTACTTGAAAGCAT
	qPCR Tcf3 FW	TTGCCCTAGCTCCCCCACCG
	qPCR Tcf3 RV	TGGGCGAGGGCAACAGGACT
	qPCR Tfcp2l1 F	CCAGGAAAAGGCTAGAACCCAT
	qPCR Tfcp2l1 R	AGGTTCTCAGGTCTCCAGATCA
	qPCR Zfp706 F	ATGGCTCGTGGACAGCAGAAG
	qPCR Zfp706 R	TTATGCCTGAACATCAGCCAATT
other primers	Zfp706 2C to A F	GCTGCCTTAATATATACCGCTACCGTCGCTAGGACACAAATGCCAGAC
	Zfp706 2C to A R	GTCTGGCATTTGTGTCCTAGCGACGGTAGCGGTATATATTAAGGCAGC
siRNAs used in the study (all from Quiagen except Tbx3 from Ambion)
AllStars Negative Control siRNA 1027280
Arntl: SI00166719 and SI02685865
Esrrb: SI02672110 and SI02692312
Etl4: SI02767254 and SI02769382
Grhl3: SI01098783 AND SI01098790
Gtf2ird1: SI00216986 and SI00216993
Hira: FlexiTube GeneSolution GS15260
Jarid1b: SI00239484 AND SI02698122
Jarid2: SI01079519 and SI01079526
Klf2: SI01083544 and SI01083530
Klf4: SI01083579 and SI04776184
Klh24: SI04941440 and SI04941447
Nr2c2: SI01330623 AND SI01330630
Nr2f6: SI00190540 AND SI02669989
Nsd1: SI01331463 and SI01331470
Prkci: FlexiTube GeneSolution GS18759
Pten: SI02734494 AND SI04920769
Pum1: FlexiTube GeneSolution GS80912
Pum2: SI01393371 and SI01393378
Rbpj: SI01398803 and SI01398810
Rlim: FlexiTube GeneSolution GS19820
Smarcad1: SI01426383 AND SI01426390
Smg7: FlexiTube GeneSolution GS226517
Tbx3 (ambion): AM16708 ID223884 and ID223885
Tcf4: FlexiTube GeneSolution GS21413
Tcf7l1: FlexiTube GeneSolution GS21415
Tet1: FlexiTube GeneSolution GS52463
Tfcp2l1: SI01444296
Usp9x: SI02669149 AND SI02689064
Utx1: SI01464267 AND SI01464274
Zfp706: FlexiTube GeneSolution GS68036
